# Supplementary material for: A new scaffold-free tumoroid model provides a robust preclinical tool to investigate invasion and drug response in Renal Cell Carcinoma
Source: Cell Death Dis. 2023 Sep 22;14(9):622. doi: 10.1038/s41419-023-06133-z (PMC10517165; doi:10.1038/s41419-023-06133-z)
Supplement: Supplementary file 3 — Supplementary Table 1 [file 41419_2023_6133_MOESM3_ESM.xlsx]

## Sheet: results_genes_diff_human
comparaison	over_under	genes	log2FC
A1M_vs_A1T1	over-expressed	C1QB	4.17933
A1M_vs_A1T1	over-expressed	MARCKSL1	4.13231
A1M_vs_A1T1	over-expressed	FHL3	4.59581
A1M_vs_A1T1	over-expressed	RAP1A	4.11256
A1M_vs_A1T1	over-expressed	METTL11B	6.83757
A1M_vs_A1T1	over-expressed	WDR26	4.26363
A1M_vs_A1T1	over-expressed	LINC01920	6.24361
A1M_vs_A1T1	over-expressed	COL3A1	4.11898
A1M_vs_A1T1	over-expressed	IDH1-AS1	4.623
A1M_vs_A1T1	over-expressed	SGPP2	4.13404
A1M_vs_A1T1	over-expressed	GCSIR	4.77473
A1M_vs_A1T1	over-expressed	RBM5-AS1	5.04289
A1M_vs_A1T1	over-expressed	OR5H1	4.11925
A1M_vs_A1T1	over-expressed	LINC01215	4.24203
A1M_vs_A1T1	over-expressed	GUCA1C	5.25668
A1M_vs_A1T1	over-expressed	LAMP3	5.07593
A1M_vs_A1T1	over-expressed	LDB2	4.10706
A1M_vs_A1T1	over-expressed	LINC02475	4.99202
A1M_vs_A1T1	over-expressed	EPHA5	5.28775
A1M_vs_A1T1	over-expressed	ASB5	4.49206
A1M_vs_A1T1	over-expressed	MEF2C	5.73795
A1M_vs_A1T1	over-expressed	IGIP	4.3285
A1M_vs_A1T1	over-expressed	KCTD16	4.6371
A1M_vs_A1T1	over-expressed	CDYL	4.72292
A1M_vs_A1T1	over-expressed	MYLIP	5.38571
A1M_vs_A1T1	over-expressed	PIM1	5.20031
A1M_vs_A1T1	over-expressed	GSTA7P	4.35522
A1M_vs_A1T1	over-expressed	GSTA1	4.1607
A1M_vs_A1T1	over-expressed	MAN1A1	4.28654
A1M_vs_A1T1	over-expressed	PDE7B	4.869
A1M_vs_A1T1	over-expressed	PRKAR2B	4.26051
A1M_vs_A1T1	over-expressed	C7orf77	7.414
A1M_vs_A1T1	over-expressed	KDM7A	4.16885
A1M_vs_A1T1	over-expressed	DEFB1	4.73626
A1M_vs_A1T1	over-expressed	TNFRSF11B	5.24741
A1M_vs_A1T1	over-expressed	ENPP2	4.71677
A1M_vs_A1T1	over-expressed	TMED10P1	4.623
A1M_vs_A1T1	over-expressed	TPM2	5.51665
A1M_vs_A1T1	over-expressed	RAB14	4.14841
A1M_vs_A1T1	over-expressed	FAM166A	4.74384
A1M_vs_A1T1	over-expressed	CELF2	5.35509
A1M_vs_A1T1	over-expressed	CXCL12	5.9578
A1M_vs_A1T1	over-expressed	LINC00987	4.46789
A1M_vs_A1T1	over-expressed	GPD1	6.02331
A1M_vs_A1T1	over-expressed	HOXC8	4.151
A1M_vs_A1T1	over-expressed	BTG1	5.78522
A1M_vs_A1T1	over-expressed	KCTD12	4.15968
A1M_vs_A1T1	over-expressed	CCDC197	4.18379
A1M_vs_A1T1	over-expressed	SPINT1	4.32626
A1M_vs_A1T1	over-expressed	PIN4P1	4.64663
A1M_vs_A1T1	over-expressed	BLM	4.65786
A1M_vs_A1T1	over-expressed	COX6A2	10.0786
A1M_vs_A1T1	over-expressed	YBX3P1	5.19595
A1M_vs_A1T1	over-expressed	MAF	4.99258
A1M_vs_A1T1	over-expressed	RPA1	5.78524
A1M_vs_A1T1	over-expressed	TNFSF13	4.66562
A1M_vs_A1T1	over-expressed	TTC19	4.7865
A1M_vs_A1T1	over-expressed	RHBDL3	4.49565
A1M_vs_A1T1	over-expressed	ANKFN1	5.8602
A1M_vs_A1T1	over-expressed	C3	4.6569
A1M_vs_A1T1	over-expressed	CEBPA	6.13386
A1M_vs_A1T1	over-expressed	ZFP36	4.1083
A1M_vs_A1T1	over-expressed	FKBP1AP1	4.83478
A1M_vs_A1T1	over-expressed	C20orf141	4.42876
A1M_vs_A1T1	over-expressed	COX4I2	5.66911
A1M_vs_A1T1	over-expressed	MAFB	4.77666
A1M_vs_A1T1	over-expressed	RTN4R	4.13006
A1M_vs_A1T1	over-expressed	PVALB	4.64109
A1M_vs_A1T1	over-expressed	TSPAN7	4.10665
A1M_vs_A1T1	over-expressed	MTRNR2L10	5.90531
A1M_vs_A1T1	over-expressed	MTMR8	5.1256
A1M_vs_A1T1	under-expressed	C1orf174	-6.26285
A1M_vs_A1T1	under-expressed	TBX15	-4.11204
A1M_vs_A1T1	under-expressed	POLR3GL	-4.11129
A1M_vs_A1T1	under-expressed	SUMO1P3	-4.35053
A1M_vs_A1T1	under-expressed	DUSP12	-4.7062
A1M_vs_A1T1	under-expressed	RGS5	-5.32826
A1M_vs_A1T1	under-expressed	RGS5	-6.18124
A1M_vs_A1T1	under-expressed	GGT8P	-4.35053
A1M_vs_A1T1	under-expressed	RPL23AP7	-4.39872
A1M_vs_A1T1	under-expressed	LINC02478	-4.98075
A1M_vs_A1T1	under-expressed	B3GNT7	-5.92032
A1M_vs_A1T1	under-expressed	NPRL2	-4.774
A1M_vs_A1T1	under-expressed	ALAS1	-5.55246
A1M_vs_A1T1	under-expressed	EEF1AKMT4	-4.25904
A1M_vs_A1T1	under-expressed	RELL1	-4.1643
A1M_vs_A1T1	under-expressed	INTS12	-4.69884
A1M_vs_A1T1	under-expressed	CASP6	-4.61614
A1M_vs_A1T1	under-expressed	GAR1	-5.02373
A1M_vs_A1T1	under-expressed	NPY1R	-4.66962
A1M_vs_A1T1	under-expressed	MTRNR2L2	-4.16572
A1M_vs_A1T1	under-expressed	RPP40	-4.40166
A1M_vs_A1T1	under-expressed	H2AC8	-4.2001
A1M_vs_A1T1	under-expressed	FKBPL	-4.12766
A1M_vs_A1T1	under-expressed	RPS18P9	-4.53751
A1M_vs_A1T1	under-expressed	ULBP3	-5.01258
A1M_vs_A1T1	under-expressed	PRKAR1B-AS2	-6.38346
A1M_vs_A1T1	under-expressed	PMS2P4	-4.45704
A1M_vs_A1T1	under-expressed	PMS2P2	-4.69128
A1M_vs_A1T1	under-expressed	CHRAC1	-5.21475
A1M_vs_A1T1	under-expressed	FRG1HP	-4.38957
A1M_vs_A1T1	under-expressed	KLLN	-4.1301
A1M_vs_A1T1	under-expressed	FAM24B	-5.81042
A1M_vs_A1T1	under-expressed	TMEM216	-4.33503
A1M_vs_A1T1	under-expressed	RHOD	-4.40695
A1M_vs_A1T1	under-expressed	RPL23AP64	-4.41529
A1M_vs_A1T1	under-expressed	SLC48A1	-4.42409
A1M_vs_A1T1	under-expressed	C12orf66	-4.91807
A1M_vs_A1T1	under-expressed	SHISA2	-6.85403
A1M_vs_A1T1	under-expressed	LINC02274	-5.93743
A1M_vs_A1T1	under-expressed	TMEM251	-4.15513
A1M_vs_A1T1	under-expressed	GON7	-5.80853
A1M_vs_A1T1	under-expressed	OIP5	-4.27911
A1M_vs_A1T1	under-expressed	GDPGP1	-4.22065
A1M_vs_A1T1	under-expressed	CRISPLD2	-4.74151
A1M_vs_A1T1	under-expressed	OXLD1	-4.79307
A1M_vs_A1T1	under-expressed	TTC39C	-4.15544
A1M_vs_A1T1	under-expressed	HSBP1L1	-4.41191
A1M_vs_A1T1	under-expressed	DAPK3	-4.6494
A1M_vs_A1T1	under-expressed	TNFSF9	-5.40966
A1M_vs_A1T1	under-expressed	STX10	-4.76927
A1M_vs_A1T1	under-expressed	RPSAP58	-4.38714
A1M_vs_A1T1	under-expressed	CNFN	-4.3393
A1M_vs_A1T1	under-expressed	HSD17B14	-5.72004
A1M_vs_A1T1	under-expressed	TRAPPC2B	-4.26914
A1M_vs_A1T1	under-expressed	C20orf27	-4.66969
A1M_vs_A1T1	under-expressed	SLX4IP	-4.20977
A1M_vs_A1T1	under-expressed	FRG1BP	-5.08481
A1M_vs_A1T1	under-expressed	PSMG1	-4.33515
A1M_vs_A1T1	under-expressed	HSF2BP	-4.28811
A1M_vs_A1T1	under-expressed	TCEAL1	-5.13237
A1M_vs_A1T2	over-expressed	ATAD3A	4.28708
A1M_vs_A1T2	over-expressed	MAD2L2	4.2953
A1M_vs_A1T2	over-expressed	KIAA2013	4.62047
A1M_vs_A1T2	over-expressed	EFHD2	3.97579
A1M_vs_A1T2	over-expressed	AKR7A2	6.30996
A1M_vs_A1T2	over-expressed	C1QB	4.74348
A1M_vs_A1T2	over-expressed	TMEM39B	5.10169
A1M_vs_A1T2	over-expressed	SMAP2	4.2563
A1M_vs_A1T2	over-expressed	EXO5	3.70397
A1M_vs_A1T2	over-expressed	ZNF684	3.99826
A1M_vs_A1T2	over-expressed	SSBP3	3.60097
A1M_vs_A1T2	over-expressed	SLC44A5	4.36923
A1M_vs_A1T2	over-expressed	DLSTP1	3.63651
A1M_vs_A1T2	over-expressed	LMO4	5.14069
A1M_vs_A1T2	over-expressed	CSF1	3.98016
A1M_vs_A1T2	over-expressed	RAP1A	4.0577
A1M_vs_A1T2	over-expressed	ADAM15	4.12626
A1M_vs_A1T2	over-expressed	MEF2D	3.96617
A1M_vs_A1T2	over-expressed	FCER1G	5.62029
A1M_vs_A1T2	over-expressed	APOA2	7.04538
A1M_vs_A1T2	over-expressed	METTL11B	6.83757
A1M_vs_A1T2	over-expressed	IER5	5.61231
A1M_vs_A1T2	over-expressed	LAD1	5.0976
A1M_vs_A1T2	over-expressed	TAF1A	4.48704
A1M_vs_A1T2	over-expressed	H2AW	3.71062
A1M_vs_A1T2	over-expressed	SLC35F3	3.85569
A1M_vs_A1T2	over-expressed	EXO1	4.30124
A1M_vs_A1T2	over-expressed	ZBTB18	5.19501
A1M_vs_A1T2	over-expressed	ZNF672	3.60097
A1M_vs_A1T2	over-expressed	ZFP36L2	4.1286
A1M_vs_A1T2	over-expressed	EPAS1	3.91171
A1M_vs_A1T2	over-expressed	REG1A	4.25235
A1M_vs_A1T2	over-expressed	KCNIP3	4.50612
A1M_vs_A1T2	over-expressed	SULT1C4	3.71471
A1M_vs_A1T2	over-expressed	LINC01920	6.92494
A1M_vs_A1T2	over-expressed	HOXD4	3.87097
A1M_vs_A1T2	over-expressed	GCSIR	5.80977
A1M_vs_A1T2	over-expressed	KLHDC8B	3.93219
A1M_vs_A1T2	over-expressed	RBM5-AS1	6.0882
A1M_vs_A1T2	over-expressed	TWF2	4.74098
A1M_vs_A1T2	over-expressed	OR5H1	4.4363
A1M_vs_A1T2	over-expressed	FILIP1L	3.97111
A1M_vs_A1T2	over-expressed	LINC01215	4.24203
A1M_vs_A1T2	over-expressed	GUCA1C	5.61376
A1M_vs_A1T2	over-expressed	CASR	3.92324
A1M_vs_A1T2	over-expressed	KLF15	4.38023
A1M_vs_A1T2	over-expressed	MBNL1	3.62819
A1M_vs_A1T2	over-expressed	AHSG	3.62381
A1M_vs_A1T2	over-expressed	C4orf48	5.88787
A1M_vs_A1T2	over-expressed	MSX1	4.51743
A1M_vs_A1T2	over-expressed	FGFBP1	3.63945
A1M_vs_A1T2	over-expressed	LDB2	3.72452
A1M_vs_A1T2	over-expressed	LINC02475	4.4759
A1M_vs_A1T2	over-expressed	EPHA5	3.78432
A1M_vs_A1T2	over-expressed	AFP	3.95537
A1M_vs_A1T2	over-expressed	COQ2	4.14947
A1M_vs_A1T2	over-expressed	FAM198B-AS1	4.33788
A1M_vs_A1T2	over-expressed	TLL1	3.63961
A1M_vs_A1T2	over-expressed	HPGD	3.90674
A1M_vs_A1T2	over-expressed	ASB5	4.92455
A1M_vs_A1T2	over-expressed	ING2	4.89381
A1M_vs_A1T2	over-expressed	LPCAT1	3.69572
A1M_vs_A1T2	over-expressed	NIPBL	3.83472
A1M_vs_A1T2	over-expressed	ESM1	3.64437
A1M_vs_A1T2	over-expressed	LINC02057	4.4462
A1M_vs_A1T2	over-expressed	RASA1	4.22813
A1M_vs_A1T2	over-expressed	MEF2C	4.93341
A1M_vs_A1T2	over-expressed	FAM174A	3.64339
A1M_vs_A1T2	over-expressed	SIL1	3.66459
A1M_vs_A1T2	over-expressed	PURA	3.63052
A1M_vs_A1T2	over-expressed	IGIP	5.51747
A1M_vs_A1T2	over-expressed	KCTD16	4.47613
A1M_vs_A1T2	over-expressed	SPINK1	3.62967
A1M_vs_A1T2	over-expressed	CTB-178M22.2	4.6443
A1M_vs_A1T2	over-expressed	CPEB4	4.44343
A1M_vs_A1T2	over-expressed	RNF44	3.90202
A1M_vs_A1T2	over-expressed	ZNF454	3.65925
A1M_vs_A1T2	over-expressed	RANBP9	3.88782
A1M_vs_A1T2	over-expressed	MYLIP	4.95547
A1M_vs_A1T2	over-expressed	UBD	4.19543
A1M_vs_A1T2	over-expressed	NFKBIL1	4.22319
A1M_vs_A1T2	over-expressed	PIM1	3.96962
A1M_vs_A1T2	over-expressed	GSTA7P	9.57256
A1M_vs_A1T2	over-expressed	GSTA1	5.10993
A1M_vs_A1T2	over-expressed	AKIRIN2	5.62933
A1M_vs_A1T2	over-expressed	CDK19	4.10468
A1M_vs_A1T2	over-expressed	CALHM5	4.07228
A1M_vs_A1T2	over-expressed	MAN1A1	4.28654
A1M_vs_A1T2	over-expressed	FABP7	4.2986
A1M_vs_A1T2	over-expressed	CITED2	5.2752
A1M_vs_A1T2	over-expressed	PLAGL1	3.9246
A1M_vs_A1T2	over-expressed	PHF10	3.80147
A1M_vs_A1T2	over-expressed	FOXK1	4.24895
A1M_vs_A1T2	over-expressed	RBAK	4.23277
A1M_vs_A1T2	over-expressed	C7orf26	4.56917
A1M_vs_A1T2	over-expressed	AQP1	6.17449
A1M_vs_A1T2	over-expressed	POLR2J4	5.07334
A1M_vs_A1T2	over-expressed	PDK4	4.42269
A1M_vs_A1T2	over-expressed	FAM185A	4.17175
A1M_vs_A1T2	over-expressed	ARHGEF35	4.2331
A1M_vs_A1T2	over-expressed	DEFB1	5.14664
A1M_vs_A1T2	over-expressed	NKX6-3	4.65454
A1M_vs_A1T2	over-expressed	LRRCC1	3.7426
A1M_vs_A1T2	over-expressed	ENPP2	4.37916
A1M_vs_A1T2	over-expressed	GSDMD	3.72038
A1M_vs_A1T2	over-expressed	FANCG	4.20923
A1M_vs_A1T2	over-expressed	TPM2	3.73915
A1M_vs_A1T2	over-expressed	OGN	4.03633
A1M_vs_A1T2	over-expressed	CYLC2	3.86861
A1M_vs_A1T2	over-expressed	MUSK	3.67952
A1M_vs_A1T2	over-expressed	SLC2A8	3.68107
A1M_vs_A1T2	over-expressed	SAPCD2	3.72029
A1M_vs_A1T2	over-expressed	FAM166A	4.74384
A1M_vs_A1T2	over-expressed	CELF2	5.25755
A1M_vs_A1T2	over-expressed	DNAJC1	4.43487
A1M_vs_A1T2	over-expressed	CXCL12	5.9578
A1M_vs_A1T2	over-expressed	IPMK	3.77686
A1M_vs_A1T2	over-expressed	TSPAN15	3.66476
A1M_vs_A1T2	over-expressed	BTBD16	3.79022
A1M_vs_A1T2	over-expressed	CHST15	4.13654
A1M_vs_A1T2	over-expressed	INSYN2A	4.33602
A1M_vs_A1T2	over-expressed	ZNF511	3.61133
A1M_vs_A1T2	over-expressed	TAF10	3.82708
A1M_vs_A1T2	over-expressed	SEC14L1P1	3.92599
A1M_vs_A1T2	over-expressed	INTS5	3.92044
A1M_vs_A1T2	over-expressed	ESRRA	5.35574
A1M_vs_A1T2	over-expressed	FAM89B	5.03836
A1M_vs_A1T2	over-expressed	ACY3	4.56007
A1M_vs_A1T2	over-expressed	TCIRG1	3.92198
A1M_vs_A1T2	over-expressed	PDE2A	3.8008
A1M_vs_A1T2	over-expressed	ARAP1	4.30733
A1M_vs_A1T2	over-expressed	SMCO4	3.90698
A1M_vs_A1T2	over-expressed	SLN	5.13682
A1M_vs_A1T2	over-expressed	ITFG2-AS1	4.41605
A1M_vs_A1T2	over-expressed	BHLHE41	4.8642
A1M_vs_A1T2	over-expressed	GPD1	4.53855
A1M_vs_A1T2	over-expressed	BTG1	4.41726
A1M_vs_A1T2	over-expressed	MTERF2	3.78486
A1M_vs_A1T2	over-expressed	RAB35	4.34124
A1M_vs_A1T2	over-expressed	LINC01089	3.61386
A1M_vs_A1T2	over-expressed	GJB2	4.30577
A1M_vs_A1T2	over-expressed	LINC00462	5.05282
A1M_vs_A1T2	over-expressed	KCTD12	5.43455
A1M_vs_A1T2	over-expressed	MYCBP2	3.74016
A1M_vs_A1T2	over-expressed	ABHD13	3.96095
A1M_vs_A1T2	over-expressed	FUT8	3.69929
A1M_vs_A1T2	over-expressed	FOXN3	3.75431
A1M_vs_A1T2	over-expressed	CCDC197	4.18379
A1M_vs_A1T2	over-expressed	DLK1	4.36872
A1M_vs_A1T2	over-expressed	LINC02256	4.17275
A1M_vs_A1T2	over-expressed	BAHD1	3.62845
A1M_vs_A1T2	over-expressed	RNF111	3.89523
A1M_vs_A1T2	over-expressed	CSK	4.42208
A1M_vs_A1T2	over-expressed	ABHD17C	4.17876
A1M_vs_A1T2	over-expressed	IDH2	4.12711
A1M_vs_A1T2	over-expressed	BLM	3.72782
A1M_vs_A1T2	over-expressed	MEF2A	3.82215
A1M_vs_A1T2	over-expressed	TARS3	3.89758
A1M_vs_A1T2	over-expressed	METRN	4.71071
A1M_vs_A1T2	over-expressed	ANTKMT	4.66087
A1M_vs_A1T2	over-expressed	RPUSD1	5.32718
A1M_vs_A1T2	over-expressed	TSR3	6.50116
A1M_vs_A1T2	over-expressed	C16orf91	3.85161
A1M_vs_A1T2	over-expressed	GFER	4.1858
A1M_vs_A1T2	over-expressed	SLC9A3R2	3.82909
A1M_vs_A1T2	over-expressed	RBBP6	3.67189
A1M_vs_A1T2	over-expressed	XPO6	3.98753
A1M_vs_A1T2	over-expressed	RABEP2	3.88465
A1M_vs_A1T2	over-expressed	COX6A2	10.0786
A1M_vs_A1T2	over-expressed	YBX3P1	6.43026
A1M_vs_A1T2	over-expressed	MT1JP	4.04173
A1M_vs_A1T2	over-expressed	MT1DP	6.35884
A1M_vs_A1T2	over-expressed	MT1G	4.77436
A1M_vs_A1T2	over-expressed	FHOD1	3.98222
A1M_vs_A1T2	over-expressed	MAF	5.49982
A1M_vs_A1T2	over-expressed	RPA1	4.38762
A1M_vs_A1T2	over-expressed	CLUH	4.23439
A1M_vs_A1T2	over-expressed	C17orf49	3.67634
A1M_vs_A1T2	over-expressed	TNFSF13	3.61354
A1M_vs_A1T2	over-expressed	ADORA2B	5.92145
A1M_vs_A1T2	over-expressed	TTC19	4.20378
A1M_vs_A1T2	over-expressed	VTN	4.66668
A1M_vs_A1T2	over-expressed	RHBDL3	4.49565
A1M_vs_A1T2	over-expressed	NR1D1	5.18297
A1M_vs_A1T2	over-expressed	DHX58	4.10414
A1M_vs_A1T2	over-expressed	RAMP2	4.84678
A1M_vs_A1T2	over-expressed	PPP1R9B	4.88382
A1M_vs_A1T2	over-expressed	ANKFN1	4.48774
A1M_vs_A1T2	over-expressed	UNK	4.54603
A1M_vs_A1T2	over-expressed	SOCS3	4.25828
A1M_vs_A1T2	over-expressed	PSTPIP2	4.00306
A1M_vs_A1T2	over-expressed	C18orf25	3.62273
A1M_vs_A1T2	over-expressed	REEP6	4.57799
A1M_vs_A1T2	over-expressed	CSNK1G2	3.73188
A1M_vs_A1T2	over-expressed	AP3D1	3.99735
A1M_vs_A1T2	over-expressed	DOHH	4.51743
A1M_vs_A1T2	over-expressed	HMG20B	4.39739
A1M_vs_A1T2	over-expressed	MRPL54	6.57478
A1M_vs_A1T2	over-expressed	C3	6.13058
A1M_vs_A1T2	over-expressed	RAB11B	3.84927
A1M_vs_A1T2	over-expressed	NFIX	4.18039
A1M_vs_A1T2	over-expressed	CEBPA	4.84055
A1M_vs_A1T2	over-expressed	RBM42	4.34905
A1M_vs_A1T2	over-expressed	TMEM91	3.74983
A1M_vs_A1T2	over-expressed	CCDC9	3.73188
A1M_vs_A1T2	over-expressed	GYS1	3.96394
A1M_vs_A1T2	over-expressed	SYT5	3.6911
A1M_vs_A1T2	over-expressed	FKBP1AP1	8.19559
A1M_vs_A1T2	over-expressed	DEFB129	4.53511
A1M_vs_A1T2	over-expressed	C20orf141	4.42876
A1M_vs_A1T2	over-expressed	FLRT3	3.6929
A1M_vs_A1T2	over-expressed	KIZ	3.6888
A1M_vs_A1T2	over-expressed	MAP1LC3A	4.80135
A1M_vs_A1T2	over-expressed	RPRD1B	3.73983
A1M_vs_A1T2	over-expressed	MAFB	4.28854
A1M_vs_A1T2	over-expressed	NCAM2	3.92624
A1M_vs_A1T2	over-expressed	ETS2	4.04933
A1M_vs_A1T2	over-expressed	ITGB2	3.61726
A1M_vs_A1T2	over-expressed	COL6A1	3.60746
A1M_vs_A1T2	over-expressed	DGCR5	4.2452
A1M_vs_A1T2	over-expressed	RTN4R	4.68751
A1M_vs_A1T2	over-expressed	THAP7	4.80183
A1M_vs_A1T2	over-expressed	EWSR1	3.87668
A1M_vs_A1T2	over-expressed	PVALB	5.90666
A1M_vs_A1T2	over-expressed	LGALS2	5.2547
A1M_vs_A1T2	over-expressed	NHS	4.13122
A1M_vs_A1T2	over-expressed	TSPAN7	3.90962
A1M_vs_A1T2	over-expressed	MTRNR2L10	5.90531
A1M_vs_A1T2	over-expressed	MTMR8	4.60266
A1M_vs_A1T2	over-expressed	BEX2	3.86979
A1M_vs_A1T2	over-expressed	ZNF449	4.34961
A1M_vs_A1T2	over-expressed	SLITRK4	3.67057
A1M_vs_A1T2	over-expressed	CCNQ	4.283
A1M_vs_A1T2	under-expressed	C1orf174	-4.68832
A1M_vs_A1T2	under-expressed	RNF19B	-3.91489
A1M_vs_A1T2	under-expressed	LRRC40	-4.04249
A1M_vs_A1T2	under-expressed	RWDD3	-4.18006
A1M_vs_A1T2	under-expressed	DUSP12	-3.75351
A1M_vs_A1T2	under-expressed	RGS5	-5.56993
A1M_vs_A1T2	under-expressed	RGS5	-6.42544
A1M_vs_A1T2	under-expressed	TMEM81	-3.74294
A1M_vs_A1T2	under-expressed	LINC02478	-5.28623
A1M_vs_A1T2	under-expressed	ERICH2	-4.27089
A1M_vs_A1T2	under-expressed	B3GNT7	-4.5652
A1M_vs_A1T2	under-expressed	FCF1P2	-4.31251
A1M_vs_A1T2	under-expressed	NICN1	-3.90464
A1M_vs_A1T2	under-expressed	TUSC2	-3.63697
A1M_vs_A1T2	under-expressed	NPRL2	-4.82813
A1M_vs_A1T2	under-expressed	ALAS1	-5.84283
A1M_vs_A1T2	under-expressed	LNP1	-3.64611
A1M_vs_A1T2	under-expressed	C3orf33	-3.84242
A1M_vs_A1T2	under-expressed	MLF1	-4.33237
A1M_vs_A1T2	under-expressed	EEF1AKMT4	-4.55867
A1M_vs_A1T2	under-expressed	INTS12	-4.93741
A1M_vs_A1T2	under-expressed	CASP6	-5.44177
A1M_vs_A1T2	under-expressed	GAR1	-3.60914
A1M_vs_A1T2	under-expressed	MGARP	-3.85617
A1M_vs_A1T2	under-expressed	NPY1R	-3.88953
A1M_vs_A1T2	under-expressed	FBXO8	-4.20156
A1M_vs_A1T2	under-expressed	UTP15	-3.81218
A1M_vs_A1T2	under-expressed	CDC25C	-3.65148
A1M_vs_A1T2	under-expressed	SPATA24	-3.87719
A1M_vs_A1T2	under-expressed	NQO2	-3.8683
A1M_vs_A1T2	under-expressed	RPP40	-4.84914
A1M_vs_A1T2	under-expressed	H2AC12	-4.64804
A1M_vs_A1T2	under-expressed	FKBPL	-3.73296
A1M_vs_A1T2	under-expressed	PPT2	-4.15785
A1M_vs_A1T2	under-expressed	PSMB8-AS1	-3.86996
A1M_vs_A1T2	under-expressed	MTRES1	-3.94363
A1M_vs_A1T2	under-expressed	VNN2	-4.16651
A1M_vs_A1T2	under-expressed	RPS18P9	-4.89233
A1M_vs_A1T2	under-expressed	PRKAR1B-AS2	-6.7385
A1M_vs_A1T2	under-expressed	C7orf25	-3.86277
A1M_vs_A1T2	under-expressed	PMS2P4	-5.0698
A1M_vs_A1T2	under-expressed	PMS2P2	-5.13483
A1M_vs_A1T2	under-expressed	FAM133B	-3.72622
A1M_vs_A1T2	under-expressed	ZSCAN21	-4.4292
A1M_vs_A1T2	under-expressed	COG5	-4.36821
A1M_vs_A1T2	under-expressed	COMETT	-4.10972
A1M_vs_A1T2	under-expressed	NPM2	-4.08728
A1M_vs_A1T2	under-expressed	INTS9	-3.61049
A1M_vs_A1T2	under-expressed	LINC01605	-3.98426
A1M_vs_A1T2	under-expressed	C8orf76	-4.2528
A1M_vs_A1T2	under-expressed	FRG1HP	-4.10331
A1M_vs_A1T2	under-expressed	FRG1JP	-3.67993
A1M_vs_A1T2	under-expressed	RPSAP9	-3.74294
A1M_vs_A1T2	under-expressed	SUV39H2	-3.89593
A1M_vs_A1T2	under-expressed	IFIT2	-3.90561
A1M_vs_A1T2	under-expressed	CASP7	-4.26861
A1M_vs_A1T2	under-expressed	FAM24B	-4.29965
A1M_vs_A1T2	under-expressed	LMO1	-3.79749
A1M_vs_A1T2	under-expressed	IMMP1L	-3.77509
A1M_vs_A1T2	under-expressed	TMEM216	-4.10972
A1M_vs_A1T2	under-expressed	CATSPER1	-3.95748
A1M_vs_A1T2	under-expressed	ANKRD49	-3.71618
A1M_vs_A1T2	under-expressed	BTG4	-4.48409
A1M_vs_A1T2	under-expressed	NTF3	-3.61953
A1M_vs_A1T2	under-expressed	HOXC11	-3.67728
A1M_vs_A1T2	under-expressed	PXMP2	-4.04297
A1M_vs_A1T2	under-expressed	SHISA2	-5.19467
A1M_vs_A1T2	under-expressed	RNASE4	-4.23845
A1M_vs_A1T2	under-expressed	COX16	-3.64125
A1M_vs_A1T2	under-expressed	LINC02274	-5.71531
A1M_vs_A1T2	under-expressed	ACYP1	-4.27089
A1M_vs_A1T2	under-expressed	TMEM251	-4.06039
A1M_vs_A1T2	under-expressed	GON7	-5.6408
A1M_vs_A1T2	under-expressed	REC114	-3.69575
A1M_vs_A1T2	under-expressed	GDPGP1	-4.1836
A1M_vs_A1T2	under-expressed	HIRIP3	-3.73994
A1M_vs_A1T2	under-expressed	BCO1	-4.27875
A1M_vs_A1T2	under-expressed	CRISPLD2	-3.89574
A1M_vs_A1T2	under-expressed	EVI2A	-4.69789
A1M_vs_A1T2	under-expressed	MRPL45P2	-3.81856
A1M_vs_A1T2	under-expressed	RNFT1	-3.9602
A1M_vs_A1T2	under-expressed	HSBP1L1	-3.85947
A1M_vs_A1T2	under-expressed	HNRNPA1P10	-3.63642
A1M_vs_A1T2	under-expressed	STX10	-4.48792
A1M_vs_A1T2	under-expressed	TRAPPC2B	-4.4434
A1M_vs_A1T2	under-expressed	NANP	-3.80915
A1M_vs_A1T2	under-expressed	FRG1BP	-5.47147
A1M_vs_A1T2	under-expressed	N6AMT1	-4.25477
A1M_vs_A1T2	under-expressed	HSF2BP	-3.94551
A1M_vs_A1T2	under-expressed	APOBEC3B	-4.76077
A1M_vs_A1T2	under-expressed	NHS-AS1	-4.95689
A1M_vs_A1T2	under-expressed	RP2	-3.68853
A1M_vs_A1T2	under-expressed	MAGEH1	-3.63918
A1M_vs_A1T2	under-expressed	ABCB7	-3.61825
A1M_vs_A1T2	under-expressed	TCEAL1	-4.64674
A1M_vs_A1T3	over-expressed	C1QB	4.61239
A1M_vs_A1T3	over-expressed	SMAP2	4.49541
A1M_vs_A1T3	over-expressed	LINC00853	4.61038
A1M_vs_A1T3	over-expressed	SLC44A5	4.36923
A1M_vs_A1T3	over-expressed	METTL11B	4.96756
A1M_vs_A1T3	over-expressed	WDR26	4.64156
A1M_vs_A1T3	over-expressed	NCOA1	4.62436
A1M_vs_A1T3	over-expressed	LINC01920	6.03129
A1M_vs_A1T3	over-expressed	GCSIR	4.50967
A1M_vs_A1T3	over-expressed	GUCA1C	4.83424
A1M_vs_A1T3	over-expressed	LDB2	4.73054
A1M_vs_A1T3	over-expressed	LINC02475	4.36703
A1M_vs_A1T3	over-expressed	EPHA5	5.4975
A1M_vs_A1T3	over-expressed	ASB5	4.3519
A1M_vs_A1T3	over-expressed	MEF2C	5.76612
A1M_vs_A1T3	over-expressed	IGIP	4.8442
A1M_vs_A1T3	over-expressed	KCTD16	5.42215
A1M_vs_A1T3	over-expressed	RNF44	4.37863
A1M_vs_A1T3	over-expressed	CDYL	4.59039
A1M_vs_A1T3	over-expressed	RANBP9	4.92798
A1M_vs_A1T3	over-expressed	MYLIP	4.82517
A1M_vs_A1T3	over-expressed	GSTA7P	4.73838
A1M_vs_A1T3	over-expressed	PDE7B	5.49967
A1M_vs_A1T3	over-expressed	OSTCP1	5.68712
A1M_vs_A1T3	over-expressed	NFE2L3	4.49774
A1M_vs_A1T3	over-expressed	C7orf77	5.16595
A1M_vs_A1T3	over-expressed	KDM7A	4.37952
A1M_vs_A1T3	over-expressed	DEFB1	5.24165
A1M_vs_A1T3	over-expressed	TNFRSF11B	5.24741
A1M_vs_A1T3	over-expressed	ENPP2	4.85655
A1M_vs_A1T3	over-expressed	TPM2	5.16602
A1M_vs_A1T3	over-expressed	KLF4	5.28751
A1M_vs_A1T3	over-expressed	RAB14	4.35451
A1M_vs_A1T3	over-expressed	CELF2	5.59595
A1M_vs_A1T3	over-expressed	CXCL12	5.9578
A1M_vs_A1T3	over-expressed	FRAT2	4.44651
A1M_vs_A1T3	over-expressed	SAA1	4.51159
A1M_vs_A1T3	over-expressed	SLN	5.13682
A1M_vs_A1T3	over-expressed	LINC00987	5.05133
A1M_vs_A1T3	over-expressed	GPD1	5.44056
A1M_vs_A1T3	over-expressed	BTG1	6.23232
A1M_vs_A1T3	over-expressed	GJB2	4.30577
A1M_vs_A1T3	over-expressed	LINC00462	5.05282
A1M_vs_A1T3	over-expressed	KCTD12	4.44213
A1M_vs_A1T3	over-expressed	BLM	4.47431
A1M_vs_A1T3	over-expressed	XPO6	4.54294
A1M_vs_A1T3	over-expressed	COX6A2	10.0786
A1M_vs_A1T3	over-expressed	AHSP	4.59694
A1M_vs_A1T3	over-expressed	RPA1	5.65561
A1M_vs_A1T3	over-expressed	TNFSF13	5.38618
A1M_vs_A1T3	over-expressed	HS3ST3A1	5.16851
A1M_vs_A1T3	over-expressed	TTC19	4.99239
A1M_vs_A1T3	over-expressed	RHBDL3	4.49565
A1M_vs_A1T3	over-expressed	RAMP2	4.84678
A1M_vs_A1T3	over-expressed	ANKFN1	6.25671
A1M_vs_A1T3	over-expressed	C3	4.67948
A1M_vs_A1T3	over-expressed	CEBPA	6.38716
A1M_vs_A1T3	over-expressed	FKBP1AP1	8.19559
A1M_vs_A1T3	over-expressed	C20orf141	4.42876
A1M_vs_A1T3	over-expressed	COX4I2	4.51219
A1M_vs_A1T3	over-expressed	MIR155HG	4.34483
A1M_vs_A1T3	over-expressed	PVALB	4.34235
A1M_vs_A1T3	over-expressed	LGALS2	5.2547
A1M_vs_A1T3	over-expressed	MTRNR2L10	4.34191
A1M_vs_A1T3	over-expressed	MTMR8	6.59992
A1M_vs_A1T3	under-expressed	C1orf174	-6.86202
A1M_vs_A1T3	under-expressed	RNF19B	-4.9919
A1M_vs_A1T3	under-expressed	POLR3GL	-4.6986
A1M_vs_A1T3	under-expressed	DUSP12	-5.21564
A1M_vs_A1T3	under-expressed	RGS5	-4.67307
A1M_vs_A1T3	under-expressed	RGS5	-5.51656
A1M_vs_A1T3	under-expressed	LINC02478	-4.47962
A1M_vs_A1T3	under-expressed	B3GNT7	-6.69752
A1M_vs_A1T3	under-expressed	NPRL2	-4.61422
A1M_vs_A1T3	under-expressed	ALAS1	-5.22762
A1M_vs_A1T3	under-expressed	MLF1	-4.30078
A1M_vs_A1T3	under-expressed	CASP6	-5.28833
A1M_vs_A1T3	under-expressed	GAR1	-5.15108
A1M_vs_A1T3	under-expressed	NPY1R	-4.95189
A1M_vs_A1T3	under-expressed	EGR1	-4.85895
A1M_vs_A1T3	under-expressed	SERPINB9	-4.41542
A1M_vs_A1T3	under-expressed	RPP40	-4.30102
A1M_vs_A1T3	under-expressed	HLA-H	-4.30393
A1M_vs_A1T3	under-expressed	C6orf226	-4.53225
A1M_vs_A1T3	under-expressed	ULBP3	-4.7062
A1M_vs_A1T3	under-expressed	PDGFA	-4.31952
A1M_vs_A1T3	under-expressed	PRKAR1B-AS2	-7.46809
A1M_vs_A1T3	under-expressed	CHRAC1	-4.91777
A1M_vs_A1T3	under-expressed	LRRC8A	-4.34576
A1M_vs_A1T3	under-expressed	FAM24B	-5.42317
A1M_vs_A1T3	under-expressed	RHOD	-4.86674
A1M_vs_A1T3	under-expressed	RPL23AP64	-4.3146
A1M_vs_A1T3	under-expressed	C12orf66	-4.68114
A1M_vs_A1T3	under-expressed	ACADS	-4.47697
A1M_vs_A1T3	under-expressed	SHISA2	-5.97323
A1M_vs_A1T3	under-expressed	LINC02274	-5.02286
A1M_vs_A1T3	under-expressed	GON7	-5.80235
A1M_vs_A1T3	under-expressed	CRISPLD2	-4.63198
A1M_vs_A1T3	under-expressed	OXLD1	-5.10423
A1M_vs_A1T3	under-expressed	HSBP1L1	-4.59864
A1M_vs_A1T3	under-expressed	DAPK3	-4.75806
A1M_vs_A1T3	under-expressed	TNFSF9	-5.84801
A1M_vs_A1T3	under-expressed	STX10	-5.43764
A1M_vs_A1T3	under-expressed	HSD17B14	-5.954
A1M_vs_A1T3	under-expressed	TRAPPC2B	-4.30997
A1M_vs_A1T3	under-expressed	C20orf27	-5.08522
A1M_vs_A1T3	under-expressed	FRG1BP	-4.66142
A1M_vs_A1T3	under-expressed	GAL3ST1	-4.91734
A1M_vs_A1T3	under-expressed	NHS-AS1	-4.8618
A1M_vs_A1T3	under-expressed	TCEAL1	-5.15625
A1M_vs_A1T4	over-expressed	ATAD3A	4.28708
A1M_vs_A1T4	over-expressed	EVA1B	3.75144
A1M_vs_A1T4	over-expressed	SMAP2	4.7807
A1M_vs_A1T4	over-expressed	PLPP3	4.61458
A1M_vs_A1T4	over-expressed	SLC44A5	4.36923
A1M_vs_A1T4	over-expressed	DLSTP1	3.63651
A1M_vs_A1T4	over-expressed	MSH4	3.92661
A1M_vs_A1T4	over-expressed	NEXN-AS1	4.41064
A1M_vs_A1T4	over-expressed	RAP1A	3.74708
A1M_vs_A1T4	over-expressed	IGSF8	3.69469
A1M_vs_A1T4	over-expressed	METTL11B	5.71698
A1M_vs_A1T4	over-expressed	IER5	4.05292
A1M_vs_A1T4	over-expressed	LAD1	4.22088
A1M_vs_A1T4	over-expressed	TAF5L	3.71082
A1M_vs_A1T4	over-expressed	TARBP1	3.6425
A1M_vs_A1T4	over-expressed	CRIM1-DT	5.43659
A1M_vs_A1T4	over-expressed	LINC01920	6.44346
A1M_vs_A1T4	over-expressed	COL3A1	3.64223
A1M_vs_A1T4	over-expressed	GCSIR	5.09011
A1M_vs_A1T4	over-expressed	DUSP28	4.0744
A1M_vs_A1T4	over-expressed	RBM5-AS1	6.0882
A1M_vs_A1T4	over-expressed	EIF4E3	4.06696
A1M_vs_A1T4	over-expressed	OR5H1	4.4363
A1M_vs_A1T4	over-expressed	GUCA1C	4.46292
A1M_vs_A1T4	over-expressed	CASR	3.92324
A1M_vs_A1T4	over-expressed	KLF15	3.65752
A1M_vs_A1T4	over-expressed	LAMP3	5.07593
A1M_vs_A1T4	over-expressed	LDB2	4.73054
A1M_vs_A1T4	over-expressed	LINC02475	5.9835
A1M_vs_A1T4	over-expressed	NMU	4.07742
A1M_vs_A1T4	over-expressed	EPHA5	4.68102
A1M_vs_A1T4	over-expressed	FAM198B-AS1	3.76881
A1M_vs_A1T4	over-expressed	TLL1	3.63961
A1M_vs_A1T4	over-expressed	ASB5	4.20516
A1M_vs_A1T4	over-expressed	SLC25A4	3.71209
A1M_vs_A1T4	over-expressed	RNF180	3.63186
A1M_vs_A1T4	over-expressed	MEF2C	5.08779
A1M_vs_A1T4	over-expressed	FAM174A	3.64339
A1M_vs_A1T4	over-expressed	FAM53C	3.9471
A1M_vs_A1T4	over-expressed	PURA	3.63983
A1M_vs_A1T4	over-expressed	IGIP	3.76598
A1M_vs_A1T4	over-expressed	KCTD16	5.23704
A1M_vs_A1T4	over-expressed	DPYSL3	4.35141
A1M_vs_A1T4	over-expressed	EBF1	3.97001
A1M_vs_A1T4	over-expressed	CPEB4	3.6089
A1M_vs_A1T4	over-expressed	RNF44	4.32247
A1M_vs_A1T4	over-expressed	MGAT4B	3.68451
A1M_vs_A1T4	over-expressed	CDYL	3.64504
A1M_vs_A1T4	over-expressed	RANBP9	4.10965
A1M_vs_A1T4	over-expressed	MYLIP	6.23457
A1M_vs_A1T4	over-expressed	UBD	4.19543
A1M_vs_A1T4	over-expressed	SFTA2	5.3127
A1M_vs_A1T4	over-expressed	PIM1	3.97929
A1M_vs_A1T4	over-expressed	GSTA7P	5.853
A1M_vs_A1T4	over-expressed	FYN	4.14696
A1M_vs_A1T4	over-expressed	PDE7B	5.44458
A1M_vs_A1T4	over-expressed	CITED2	4.26894
A1M_vs_A1T4	over-expressed	C7orf26	4.56917
A1M_vs_A1T4	over-expressed	AQP1	4.36359
A1M_vs_A1T4	over-expressed	POLR2J4	5.07334
A1M_vs_A1T4	over-expressed	PDK4	4.42269
A1M_vs_A1T4	over-expressed	FAM185A	4.17175
A1M_vs_A1T4	over-expressed	C7orf77	4.83482
A1M_vs_A1T4	over-expressed	ZNF282	4.29821
A1M_vs_A1T4	over-expressed	DEFB1	4.37192
A1M_vs_A1T4	over-expressed	EGR3	3.65784
A1M_vs_A1T4	over-expressed	SCARA3	4.33749
A1M_vs_A1T4	over-expressed	NKX6-3	4.65454
A1M_vs_A1T4	over-expressed	GDF6	4.91654
A1M_vs_A1T4	over-expressed	TNFRSF11B	5.24741
A1M_vs_A1T4	over-expressed	ENPP2	4.3847
A1M_vs_A1T4	over-expressed	DSCC1	4.2986
A1M_vs_A1T4	over-expressed	RNF139	4.0551
A1M_vs_A1T4	over-expressed	IQANK1	3.66626
A1M_vs_A1T4	over-expressed	HGH1	4.12854
A1M_vs_A1T4	over-expressed	TPM2	4.62787
A1M_vs_A1T4	over-expressed	RNF38	3.85676
A1M_vs_A1T4	over-expressed	KLF9	3.71345
A1M_vs_A1T4	over-expressed	OGN	4.03633
A1M_vs_A1T4	over-expressed	CYLC2	3.86861
A1M_vs_A1T4	over-expressed	KLF4	3.97179
A1M_vs_A1T4	over-expressed	RAB14	3.98232
A1M_vs_A1T4	over-expressed	CELF2	5.04016
A1M_vs_A1T4	over-expressed	ARL5B	4.192
A1M_vs_A1T4	over-expressed	CXCL12	5.9578
A1M_vs_A1T4	over-expressed	TSPAN15	3.66476
A1M_vs_A1T4	over-expressed	PANK1	4.06392
A1M_vs_A1T4	over-expressed	BTBD16	3.79022
A1M_vs_A1T4	over-expressed	ADM	3.66915
A1M_vs_A1T4	over-expressed	TEAD1	3.68839
A1M_vs_A1T4	over-expressed	SEC14L1P1	3.92599
A1M_vs_A1T4	over-expressed	INTS5	3.92044
A1M_vs_A1T4	over-expressed	SLC22A6	4.21888
A1M_vs_A1T4	over-expressed	CCDC85B	4.09423
A1M_vs_A1T4	over-expressed	C11orf72	3.6408
A1M_vs_A1T4	over-expressed	PDE2A	3.8008
A1M_vs_A1T4	over-expressed	LINC00987	4.86058
A1M_vs_A1T4	over-expressed	GPD1	4.30266
A1M_vs_A1T4	over-expressed	HOXC8	4.21197
A1M_vs_A1T4	over-expressed	YEATS4	3.70755
A1M_vs_A1T4	over-expressed	BTG1	5.78298
A1M_vs_A1T4	over-expressed	GJB2	4.30577
A1M_vs_A1T4	over-expressed	SPATA13	4.24758
A1M_vs_A1T4	over-expressed	RNF17	4.52698
A1M_vs_A1T4	over-expressed	CCNA1	4.00055
A1M_vs_A1T4	over-expressed	FOXO1	3.719
A1M_vs_A1T4	over-expressed	LINC00462	5.05282
A1M_vs_A1T4	over-expressed	RNASE1	4.04807
A1M_vs_A1T4	over-expressed	SRP54-AS1	5.37355
A1M_vs_A1T4	over-expressed	GCH1	4.07742
A1M_vs_A1T4	over-expressed	RAB15	3.63196
A1M_vs_A1T4	over-expressed	FUT8	3.80827
A1M_vs_A1T4	over-expressed	GPHN	4.06504
A1M_vs_A1T4	over-expressed	TMEM229B	3.71897
A1M_vs_A1T4	over-expressed	CCDC197	4.18379
A1M_vs_A1T4	over-expressed	DLK1	4.04753
A1M_vs_A1T4	over-expressed	BAHD1	3.62845
A1M_vs_A1T4	over-expressed	PIN4P1	6.88644
A1M_vs_A1T4	over-expressed	BLM	4.48003
A1M_vs_A1T4	over-expressed	RCCD1	4.05151
A1M_vs_A1T4	over-expressed	XPO6	4.11655
A1M_vs_A1T4	over-expressed	COX6A2	10.0786
A1M_vs_A1T4	over-expressed	AHSP	4.2633
A1M_vs_A1T4	over-expressed	YBX3P1	4.62221
A1M_vs_A1T4	over-expressed	MT1G	3.87528
A1M_vs_A1T4	over-expressed	MAF	4.38291
A1M_vs_A1T4	over-expressed	RPA1	5.2738
A1M_vs_A1T4	over-expressed	TNFSF13	5.38618
A1M_vs_A1T4	over-expressed	KDM6B	3.63311
A1M_vs_A1T4	over-expressed	TTC19	4.81781
A1M_vs_A1T4	over-expressed	IFT20	3.75485
A1M_vs_A1T4	over-expressed	NR1D1	4.15665
A1M_vs_A1T4	over-expressed	HOXB6	3.68854
A1M_vs_A1T4	over-expressed	ANKFN1	5.64568
A1M_vs_A1T4	over-expressed	AKAIN1	3.9913
A1M_vs_A1T4	over-expressed	TCF4	3.86698
A1M_vs_A1T4	over-expressed	DOHH	4.51743
A1M_vs_A1T4	over-expressed	C3	4.14571
A1M_vs_A1T4	over-expressed	RAB11B	3.84927
A1M_vs_A1T4	over-expressed	CEBPA	7.22725
A1M_vs_A1T4	over-expressed	ZFP36	5.80364
A1M_vs_A1T4	over-expressed	TMEM91	3.74983
A1M_vs_A1T4	over-expressed	CADM4	3.99892
A1M_vs_A1T4	over-expressed	APOC1	3.82714
A1M_vs_A1T4	over-expressed	ZNF264	3.73185
A1M_vs_A1T4	over-expressed	COX4I2	7.34895
A1M_vs_A1T4	over-expressed	TTI1	3.89245
A1M_vs_A1T4	over-expressed	MAFB	5.67979
A1M_vs_A1T4	over-expressed	TNNC2	4.2692
A1M_vs_A1T4	over-expressed	NCAM2	4.25032
A1M_vs_A1T4	over-expressed	PCP4	4.06357
A1M_vs_A1T4	over-expressed	PVALB	5.90666
A1M_vs_A1T4	over-expressed	TSPAN7	5.43178
A1M_vs_A1T4	over-expressed	OTUD5	4.4989
A1M_vs_A1T4	over-expressed	MTRNR2L10	5.90531
A1M_vs_A1T4	over-expressed	MTMR8	5.50448
A1M_vs_A1T4	under-expressed	C1orf174	-7.29282
A1M_vs_A1T4	under-expressed	PRAMEF27	-4.03615
A1M_vs_A1T4	under-expressed	FUCA1	-3.70183
A1M_vs_A1T4	under-expressed	PAQR7	-3.75535
A1M_vs_A1T4	under-expressed	RNF19B	-5.38863
A1M_vs_A1T4	under-expressed	BCL10	-4.17212
A1M_vs_A1T4	under-expressed	F3	-3.73152
A1M_vs_A1T4	under-expressed	RWDD3	-3.77986
A1M_vs_A1T4	under-expressed	TBX15	-5.09886
A1M_vs_A1T4	under-expressed	POLR3GL	-4.00514
A1M_vs_A1T4	under-expressed	SUMO1P3	-4.8027
A1M_vs_A1T4	under-expressed	DUSP12	-4.68714
A1M_vs_A1T4	under-expressed	RGS5	-5.46678
A1M_vs_A1T4	under-expressed	RGS5	-6.32126
A1M_vs_A1T4	under-expressed	RNF2	-3.73009
A1M_vs_A1T4	under-expressed	B3GALNT2	-3.70201
A1M_vs_A1T4	under-expressed	SLC35F6	-3.76342
A1M_vs_A1T4	under-expressed	PPP1CB	-3.9961
A1M_vs_A1T4	under-expressed	GGT8P	-4.0336
A1M_vs_A1T4	under-expressed	WDSUB1	-3.70771
A1M_vs_A1T4	under-expressed	LINC02478	-5.15206
A1M_vs_A1T4	under-expressed	CASP10	-4.45038
A1M_vs_A1T4	under-expressed	B3GNT7	-7.10988
A1M_vs_A1T4	under-expressed	PER2	-3.68977
A1M_vs_A1T4	under-expressed	TIMP4	-3.63447
A1M_vs_A1T4	under-expressed	TUSC2	-4.69792
A1M_vs_A1T4	under-expressed	NPRL2	-4.73196
A1M_vs_A1T4	under-expressed	ALAS1	-5.80318
A1M_vs_A1T4	under-expressed	MLF1	-4.0296
A1M_vs_A1T4	under-expressed	GOLIM4	-3.80228
A1M_vs_A1T4	under-expressed	EEF1AKMT4	-4.54684
A1M_vs_A1T4	under-expressed	RELL1	-4.88987
A1M_vs_A1T4	under-expressed	JCHAIN	-3.91748
A1M_vs_A1T4	under-expressed	RASGEF1B	-4.45202
A1M_vs_A1T4	under-expressed	INTS12	-4.0954
A1M_vs_A1T4	under-expressed	CASP6	-5.33256
A1M_vs_A1T4	under-expressed	GAR1	-5.04149
A1M_vs_A1T4	under-expressed	NOCT	-4.03138
A1M_vs_A1T4	under-expressed	TMEM144	-3.76414
A1M_vs_A1T4	under-expressed	NPY1R	-4.47504
A1M_vs_A1T4	under-expressed	NADK2	-4.13232
A1M_vs_A1T4	under-expressed	EGR1	-5.53743
A1M_vs_A1T4	under-expressed	PCDHB11	-4.45454
A1M_vs_A1T4	under-expressed	SERPINB9	-4.32821
A1M_vs_A1T4	under-expressed	RPP40	-4.01544
A1M_vs_A1T4	under-expressed	KAAG1	-3.88771
A1M_vs_A1T4	under-expressed	H2AC8	-4.09354
A1M_vs_A1T4	under-expressed	H2AC12	-3.69306
A1M_vs_A1T4	under-expressed	ZNF165	-3.91654
A1M_vs_A1T4	under-expressed	FKBPL	-3.92823
A1M_vs_A1T4	under-expressed	PPT2	-3.60141
A1M_vs_A1T4	under-expressed	POPDC3	-3.69598
A1M_vs_A1T4	under-expressed	TSPYL1	-3.80533
A1M_vs_A1T4	under-expressed	NHSL1	-4.10618
A1M_vs_A1T4	under-expressed	RPS18P9	-4.07106
A1M_vs_A1T4	under-expressed	ULBP3	-4.67483
A1M_vs_A1T4	under-expressed	PDGFA	-4.60652
A1M_vs_A1T4	under-expressed	PRKAR1B-AS2	-6.96518
A1M_vs_A1T4	under-expressed	AIMP2	-3.99251
A1M_vs_A1T4	under-expressed	TRA2A	-3.63831
A1M_vs_A1T4	under-expressed	FKBP9	-3.64752
A1M_vs_A1T4	under-expressed	C7orf25	-3.93285
A1M_vs_A1T4	under-expressed	LINC00525	-3.64116
A1M_vs_A1T4	under-expressed	PMS2P4	-4.5617
A1M_vs_A1T4	under-expressed	CASTOR2	-4.16569
A1M_vs_A1T4	under-expressed	PMS2P2	-4.90733
A1M_vs_A1T4	under-expressed	TFPI2-DT	-4.04639
A1M_vs_A1T4	under-expressed	ZSCAN21	-3.63893
A1M_vs_A1T4	under-expressed	EFCAB10	-3.65937
A1M_vs_A1T4	under-expressed	C8orf48	-4.33651
A1M_vs_A1T4	under-expressed	DOCK5	-4.19131
A1M_vs_A1T4	under-expressed	RNF122	-4.51411
A1M_vs_A1T4	under-expressed	CHRAC1	-5.34352
A1M_vs_A1T4	under-expressed	FRG1HP	-3.79075
A1M_vs_A1T4	under-expressed	FRG1JP	-3.96761
A1M_vs_A1T4	under-expressed	RPSAP9	-4.03156
A1M_vs_A1T4	under-expressed	PRXL2C	-3.68205
A1M_vs_A1T4	under-expressed	LRRC8A	-3.64579
A1M_vs_A1T4	under-expressed	TYSND1	-3.80552
A1M_vs_A1T4	under-expressed	C10orf99	-4.59317
A1M_vs_A1T4	under-expressed	KLLN	-4.92065
A1M_vs_A1T4	under-expressed	SCD	-3.90884
A1M_vs_A1T4	under-expressed	CASP7	-3.8668
A1M_vs_A1T4	under-expressed	FAM24B	-5.33576
A1M_vs_A1T4	under-expressed	TRIM5	-4.61938
A1M_vs_A1T4	under-expressed	NRIP3	-3.95887
A1M_vs_A1T4	under-expressed	C11orf98	-4.04536
A1M_vs_A1T4	under-expressed	C11orf71	-3.60171
A1M_vs_A1T4	under-expressed	RPL23AP64	-4.70457
A1M_vs_A1T4	under-expressed	NTF3	-3.60819
A1M_vs_A1T4	under-expressed	FAM234B	-4.61885
A1M_vs_A1T4	under-expressed	SLC48A1	-4.82883
A1M_vs_A1T4	under-expressed	HOXC11	-4.6565
A1M_vs_A1T4	under-expressed	C12orf66	-5.30807
A1M_vs_A1T4	under-expressed	SLC41A2	-5.13503
A1M_vs_A1T4	under-expressed	ACADS	-3.6435
A1M_vs_A1T4	under-expressed	SHISA2	-7.12489
A1M_vs_A1T4	under-expressed	SPRYD7	-3.72593
A1M_vs_A1T4	under-expressed	RNASE4	-3.77183
A1M_vs_A1T4	under-expressed	DHRS1	-3.83023
A1M_vs_A1T4	under-expressed	COX16	-3.92833
A1M_vs_A1T4	under-expressed	LINC02274	-5.33935
A1M_vs_A1T4	under-expressed	TMEM251	-4.23049
A1M_vs_A1T4	under-expressed	GON7	-5.12657
A1M_vs_A1T4	under-expressed	OIP5	-3.87016
A1M_vs_A1T4	under-expressed	MTFMT	-4.64241
A1M_vs_A1T4	under-expressed	GDPGP1	-5.22554
A1M_vs_A1T4	under-expressed	ECI1	-3.78305
A1M_vs_A1T4	under-expressed	AMFR	-4.05644
A1M_vs_A1T4	under-expressed	CRISPLD2	-5.33436
A1M_vs_A1T4	under-expressed	SERPINF2	-3.6586
A1M_vs_A1T4	under-expressed	MYBBP1A	-4.00929
A1M_vs_A1T4	under-expressed	TP53	-3.64579
A1M_vs_A1T4	under-expressed	ANKRD13B	-4.64723
A1M_vs_A1T4	under-expressed	EVI2A	-4.3533
A1M_vs_A1T4	under-expressed	LHX1-DT	-3.70808
A1M_vs_A1T4	under-expressed	MRPL45P2	-4.26276
A1M_vs_A1T4	under-expressed	NOG	-3.76289
A1M_vs_A1T4	under-expressed	SLC39A11	-3.93348
A1M_vs_A1T4	under-expressed	OXLD1	-5.06097
A1M_vs_A1T4	under-expressed	ZBTB14	-3.8238
A1M_vs_A1T4	under-expressed	TTC39C	-4.54735
A1M_vs_A1T4	under-expressed	CABYR	-3.8385
A1M_vs_A1T4	under-expressed	HSBP1L1	-4.65074
A1M_vs_A1T4	under-expressed	DAPK3	-4.39073
A1M_vs_A1T4	under-expressed	PTPRS	-3.64721
A1M_vs_A1T4	under-expressed	TNFSF9	-5.10335
A1M_vs_A1T4	under-expressed	SPC24	-4.02985
A1M_vs_A1T4	under-expressed	HNRNPA1P10	-3.92342
A1M_vs_A1T4	under-expressed	ZNF490	-3.74909
A1M_vs_A1T4	under-expressed	STX10	-4.47613
A1M_vs_A1T4	under-expressed	CNFN	-4.23216
A1M_vs_A1T4	under-expressed	ZNF284	-4.35723
A1M_vs_A1T4	under-expressed	HSD17B14	-3.97391
A1M_vs_A1T4	under-expressed	ZNF28	-4.30096
A1M_vs_A1T4	under-expressed	TFPT	-3.61136
A1M_vs_A1T4	under-expressed	TRAPPC2B	-4.10182
A1M_vs_A1T4	under-expressed	C20orf27	-4.00664
A1M_vs_A1T4	under-expressed	CDS2	-3.63229
A1M_vs_A1T4	under-expressed	SLX4IP	-4.66587
A1M_vs_A1T4	under-expressed	RIN2	-4.32342
A1M_vs_A1T4	under-expressed	MOCS3	-3.84152
A1M_vs_A1T4	under-expressed	TFAP2C	-3.77832
A1M_vs_A1T4	under-expressed	PSMG1	-3.63275
A1M_vs_A1T4	under-expressed	GAL3ST1	-3.998
A1M_vs_A1T4	under-expressed	LINC01521	-3.91018
A1M_vs_A1T4	under-expressed	APOL2	-3.72279
A1M_vs_A1T4	under-expressed	APOBEC3B	-3.80156
A1M_vs_A1T4	under-expressed	APOBEC3C	-3.89237
A1M_vs_A1T4	under-expressed	PANX2	-3.63507
A1M_vs_A1T4	under-expressed	RPL23AP82	-3.85538
A1M_vs_A1T4	under-expressed	TRAPPC2	-3.76622
A1M_vs_A1T4	under-expressed	NHS-AS1	-5.92132
A1M_vs_A1T4	under-expressed	PIM2	-4.34532
A1M_vs_A1T4	under-expressed	TCEAL1	-4.63489
A2M_vs_A2T1	over-expressed	ACTG1P20	5.50681
A2M_vs_A2T1	over-expressed	WDR47	3.37998
A2M_vs_A2T1	over-expressed	RBM15	3.31306
A2M_vs_A2T1	over-expressed	SUMO1P3	6.52792
A2M_vs_A2T1	over-expressed	IER5	3.75044
A2M_vs_A2T1	over-expressed	LAD1	3.62524
A2M_vs_A2T1	over-expressed	PXDN	3.69565
A2M_vs_A2T1	over-expressed	LBH	4.70912
A2M_vs_A2T1	over-expressed	CRIM1-DT	7.06262
A2M_vs_A2T1	over-expressed	CRIM1	3.73254
A2M_vs_A2T1	over-expressed	ZFP36L2	3.82971
A2M_vs_A2T1	over-expressed	EFEMP1	3.72862
A2M_vs_A2T1	over-expressed	ANTXR1	3.63476
A2M_vs_A2T1	over-expressed	PDE11A	3.49605
A2M_vs_A2T1	over-expressed	PDE11A	4.09099
A2M_vs_A2T1	over-expressed	COL3A1	5.15722
A2M_vs_A2T1	over-expressed	FTCDNL1	3.64469
A2M_vs_A2T1	over-expressed	UBP1	3.40544
A2M_vs_A2T1	over-expressed	CD47	3.30294
A2M_vs_A2T1	over-expressed	GUCA1C	4.14257
A2M_vs_A2T1	over-expressed	FSTL1	3.67356
A2M_vs_A2T1	over-expressed	RPL39L	3.85111
A2M_vs_A2T1	over-expressed	CHIC2	3.90397
A2M_vs_A2T1	over-expressed	RASGEF1B	3.53575
A2M_vs_A2T1	over-expressed	EMCN	3.37699
A2M_vs_A2T1	over-expressed	PPP3CA	3.51527
A2M_vs_A2T1	over-expressed	PAIP1	3.46009
A2M_vs_A2T1	over-expressed	ESM1	3.79543
A2M_vs_A2T1	over-expressed	MTRNR2L2	7.90817
A2M_vs_A2T1	over-expressed	PAM	4.34454
A2M_vs_A2T1	over-expressed	HBEGF	3.65542
A2M_vs_A2T1	over-expressed	PCDHB16	3.32665
A2M_vs_A2T1	over-expressed	ZNF354A	3.90195
A2M_vs_A2T1	over-expressed	ZNF454	3.51399
A2M_vs_A2T1	over-expressed	MYLIP	3.32053
A2M_vs_A2T1	over-expressed	RNF144B	3.31342
A2M_vs_A2T1	over-expressed	HLA-H	4.71798
A2M_vs_A2T1	over-expressed	C6orf136	3.43643
A2M_vs_A2T1	over-expressed	SAYSD1	3.39138
A2M_vs_A2T1	over-expressed	GSTA7P	4.08644
A2M_vs_A2T1	over-expressed	COL12A1	4.75359
A2M_vs_A2T1	over-expressed	WTAP	3.41128
A2M_vs_A2T1	over-expressed	LFNG	3.31626
A2M_vs_A2T1	over-expressed	RPL23P8	3.71867
A2M_vs_A2T1	over-expressed	IGFBP3	5.00397
A2M_vs_A2T1	over-expressed	FDPSP2	5.21846
A2M_vs_A2T1	over-expressed	FZD1	3.82483
A2M_vs_A2T1	over-expressed	TFPI2-DT	3.57054
A2M_vs_A2T1	over-expressed	TRIM4	3.56365
A2M_vs_A2T1	over-expressed	LINC01004	4.46332
A2M_vs_A2T1	over-expressed	C7orf77	5.28456
A2M_vs_A2T1	over-expressed	STC1	3.3219
A2M_vs_A2T1	over-expressed	SCARA3	4.00332
A2M_vs_A2T1	over-expressed	RNF122	3.65741
A2M_vs_A2T1	over-expressed	MYBL1	3.40368
A2M_vs_A2T1	over-expressed	NDRG1	3.8755
A2M_vs_A2T1	over-expressed	AUH	3.34999
A2M_vs_A2T1	over-expressed	KLF4	3.58194
A2M_vs_A2T1	over-expressed	IER5L	3.94042
A2M_vs_A2T1	over-expressed	DEPP1	3.80707
A2M_vs_A2T1	over-expressed	SRGN	3.63232
A2M_vs_A2T1	over-expressed	ZNF503	3.9867
A2M_vs_A2T1	over-expressed	GOLGA7B	3.3376
A2M_vs_A2T1	over-expressed	SAA1	4.32666
A2M_vs_A2T1	over-expressed	PRR5L	3.52173
A2M_vs_A2T1	over-expressed	C11orf72	3.3081
A2M_vs_A2T1	over-expressed	GAL	4.79084
A2M_vs_A2T1	over-expressed	LIPT2	5.8053
A2M_vs_A2T1	over-expressed	NCAM1	4.13222
A2M_vs_A2T1	over-expressed	RAD52	3.62357
A2M_vs_A2T1	over-expressed	LYZ	3.78159
A2M_vs_A2T1	over-expressed	BTG1	4.41152
A2M_vs_A2T1	over-expressed	IGF1	3.65568
A2M_vs_A2T1	over-expressed	RASAL1	3.64739
A2M_vs_A2T1	over-expressed	RILPL1	3.37778
A2M_vs_A2T1	over-expressed	RAB20	3.88849
A2M_vs_A2T1	over-expressed	NAXD	3.66299
A2M_vs_A2T1	over-expressed	FUT8	3.43298
A2M_vs_A2T1	over-expressed	JDP2	3.36614
A2M_vs_A2T1	over-expressed	CHST14	3.74344
A2M_vs_A2T1	over-expressed	C15orf65	3.99264
A2M_vs_A2T1	over-expressed	ITGA11	3.79832
A2M_vs_A2T1	over-expressed	GLIS2	3.31545
A2M_vs_A2T1	over-expressed	PKD1P6-NPIPP1	3.33897
A2M_vs_A2T1	over-expressed	MAZ	3.50114
A2M_vs_A2T1	over-expressed	MIR762HG	3.40953
A2M_vs_A2T1	over-expressed	AMFR	3.57261
A2M_vs_A2T1	over-expressed	CX3CL1	3.51547
A2M_vs_A2T1	over-expressed	MAF	4.07541
A2M_vs_A2T1	over-expressed	EIF5A	3.34942
A2M_vs_A2T1	over-expressed	TTC19	4.88508
A2M_vs_A2T1	over-expressed	IGFBP4	3.38378
A2M_vs_A2T1	over-expressed	CAVIN1	3.63589
A2M_vs_A2T1	over-expressed	COL1A1	4.35499
A2M_vs_A2T1	over-expressed	NOG	4.57897
A2M_vs_A2T1	over-expressed	SOX9	3.75205
A2M_vs_A2T1	over-expressed	CBX4	3.94462
A2M_vs_A2T1	over-expressed	ARHGDIA	3.35317
A2M_vs_A2T1	over-expressed	MIDN	3.3371
A2M_vs_A2T1	over-expressed	C3	4.60774
A2M_vs_A2T1	over-expressed	ADGRE5	3.50591
A2M_vs_A2T1	over-expressed	C19orf12	3.51097
A2M_vs_A2T1	over-expressed	CEBPA	3.7378
A2M_vs_A2T1	over-expressed	COX7A1	4.02308
A2M_vs_A2T1	over-expressed	ZFP36	3.7031
A2M_vs_A2T1	over-expressed	CADM4	3.43646
A2M_vs_A2T1	over-expressed	MYADM	4.00797
A2M_vs_A2T1	over-expressed	SYT5	4.84105
A2M_vs_A2T1	over-expressed	NAT14	5.02452
A2M_vs_A2T1	over-expressed	FKBP1AP1	6.05409
A2M_vs_A2T1	over-expressed	DEFB129	3.45136
A2M_vs_A2T1	over-expressed	COX4I2	5.40864
A2M_vs_A2T1	over-expressed	CHMP4B	3.49041
A2M_vs_A2T1	over-expressed	MAFB	3.73138
A2M_vs_A2T1	over-expressed	CEBPB	3.62255
A2M_vs_A2T1	over-expressed	HDHD5	3.61393
A2M_vs_A2T1	over-expressed	PIM3	4.06872
A2M_vs_A2T1	over-expressed	CLTRN	3.41806
A2M_vs_A2T1	over-expressed	RAI2	3.53394
A2M_vs_A2T1	over-expressed	ARAF	3.60136
A2M_vs_A2T1	over-expressed	ZNF182	3.85762
A2M_vs_A2T1	over-expressed	PIM2	4.08632
A2M_vs_A2T1	over-expressed	L1CAM	3.57507
A2M_vs_A2T1	under-expressed	OSCP1	-3.72649
A2M_vs_A2T1	under-expressed	KYAT3	-4.31214
A2M_vs_A2T1	under-expressed	CCDC181	-3.66552
A2M_vs_A2T1	under-expressed	B3GALT1-AS1	-3.31602
A2M_vs_A2T1	under-expressed	IDH1-AS1	-4.54365
A2M_vs_A2T1	under-expressed	TRAIP	-3.92584
A2M_vs_A2T1	under-expressed	C4orf48	-3.88184
A2M_vs_A2T1	under-expressed	XRCC4	-4.12032
A2M_vs_A2T1	under-expressed	TRIM52-AS1	-3.48258
A2M_vs_A2T1	under-expressed	C6orf52	-4.67891
A2M_vs_A2T1	under-expressed	H2AC8	-3.40261
A2M_vs_A2T1	under-expressed	H2AC12	-4.48087
A2M_vs_A2T1	under-expressed	MTFR2	-3.80016
A2M_vs_A2T1	under-expressed	ULBP2	-3.78426
A2M_vs_A2T1	under-expressed	GS1-124K5.4	-3.85965
A2M_vs_A2T1	under-expressed	FRG1JP	-4.61809
A2M_vs_A2T1	under-expressed	PHLDA2	-3.53545
A2M_vs_A2T1	under-expressed	SCARNA9	-4.83862
A2M_vs_A2T1	under-expressed	ARHGAP5-AS1	-3.35482
A2M_vs_A2T1	under-expressed	COX16	-3.637
A2M_vs_A2T1	under-expressed	MT1JP	-3.96409
A2M_vs_A2T1	under-expressed	SNHG30	-3.54862
A2M_vs_A2T1	under-expressed	NDC80	-4.18125
A2M_vs_A2T1	under-expressed	GET3	-5.30842
A2M_vs_A2T1	under-expressed	APOBEC3B	-3.65162
A2M_vs_A2T1	under-expressed	ASB9	-3.76142
A2M_vs_A2T2	over-expressed	RBP7	4.09554
A2M_vs_A2T2	over-expressed	KIAA2013	4.16307
A2M_vs_A2T2	over-expressed	AKR7A2	4.60862
A2M_vs_A2T2	over-expressed	C1QA	4.87926
A2M_vs_A2T2	over-expressed	C1QB	5.06811
A2M_vs_A2T2	over-expressed	RAB42	5.32887
A2M_vs_A2T2	over-expressed	MANEAL	4.29771
A2M_vs_A2T2	over-expressed	POMGNT1	3.85306
A2M_vs_A2T2	over-expressed	PLPP3	4.37419
A2M_vs_A2T2	over-expressed	JUN	3.82133
A2M_vs_A2T2	over-expressed	LRIG2-DT	3.91264
A2M_vs_A2T2	over-expressed	EFNA4	4.13393
A2M_vs_A2T2	over-expressed	SMG5	4.17015
A2M_vs_A2T2	over-expressed	RRNAD1	3.82114
A2M_vs_A2T2	over-expressed	SUMO1P3	6.52792
A2M_vs_A2T2	over-expressed	FCER1G	3.94415
A2M_vs_A2T2	over-expressed	VAMP4	3.75723
A2M_vs_A2T2	over-expressed	TMEM183A	4.04104
A2M_vs_A2T2	over-expressed	SERTAD4	3.77423
A2M_vs_A2T2	over-expressed	BATF3	4.49842
A2M_vs_A2T2	over-expressed	TGFB2	4.18583
A2M_vs_A2T2	over-expressed	KCNK1	4.06479
A2M_vs_A2T2	over-expressed	ZFP36L2	3.77894
A2M_vs_A2T2	over-expressed	EFEMP1	3.72862
A2M_vs_A2T2	over-expressed	ATP6V1B1-AS1	4.26841
A2M_vs_A2T2	over-expressed	NCK2	4.11459
A2M_vs_A2T2	over-expressed	GPR39	3.81692
A2M_vs_A2T2	over-expressed	MFSD6	4.09622
A2M_vs_A2T2	over-expressed	CHPF	3.7369
A2M_vs_A2T2	over-expressed	UBP1	5.1046
A2M_vs_A2T2	over-expressed	STAC	3.97595
A2M_vs_A2T2	over-expressed	SLC25A38	4.05623
A2M_vs_A2T2	over-expressed	FCF1P2	4.63216
A2M_vs_A2T2	over-expressed	HYAL1	4.91804
A2M_vs_A2T2	over-expressed	PDE12	3.74389
A2M_vs_A2T2	over-expressed	DENND6A	4.21964
A2M_vs_A2T2	over-expressed	MTHFD2P1	4.24226
A2M_vs_A2T2	over-expressed	RBP1	4.22996
A2M_vs_A2T2	over-expressed	TRPC1	4.07649
A2M_vs_A2T2	over-expressed	CXCL2	3.98974
A2M_vs_A2T2	over-expressed	RASGEF1B	3.914
A2M_vs_A2T2	over-expressed	SFRP2	3.89744
A2M_vs_A2T2	over-expressed	ZNF622	6.13108
A2M_vs_A2T2	over-expressed	ESM1	3.79543
A2M_vs_A2T2	over-expressed	MTRNR2L2	7.90817
A2M_vs_A2T2	over-expressed	MACIR	4.23287
A2M_vs_A2T2	over-expressed	ISOC1	4.23732
A2M_vs_A2T2	over-expressed	ARHGEF37	3.81675
A2M_vs_A2T2	over-expressed	UBTD2	4.29082
A2M_vs_A2T2	over-expressed	MGAT4B	3.89597
A2M_vs_A2T2	over-expressed	TBC1D9B	3.77144
A2M_vs_A2T2	over-expressed	HEIH	4.70978
A2M_vs_A2T2	over-expressed	TUBB2B	4.66006
A2M_vs_A2T2	over-expressed	EDN1	3.87142
A2M_vs_A2T2	over-expressed	BICRAL	3.71865
A2M_vs_A2T2	over-expressed	COL12A1	4.20009
A2M_vs_A2T2	over-expressed	TPBG	3.90208
A2M_vs_A2T2	over-expressed	ME1	3.75162
A2M_vs_A2T2	over-expressed	PDE7B	4.67362
A2M_vs_A2T2	over-expressed	CITED2	4.04984
A2M_vs_A2T2	over-expressed	RPL23P8	7.34946
A2M_vs_A2T2	over-expressed	IGFBP3	3.91411
A2M_vs_A2T2	over-expressed	PMS2P5	5.77548
A2M_vs_A2T2	over-expressed	ALKBH4	3.70817
A2M_vs_A2T2	over-expressed	LINC01004	3.75536
A2M_vs_A2T2	over-expressed	NDUFB2-AS1	4.71461
A2M_vs_A2T2	over-expressed	TMUB1	3.91989
A2M_vs_A2T2	over-expressed	PTPRN2	3.78926
A2M_vs_A2T2	over-expressed	STC1	3.90249
A2M_vs_A2T2	over-expressed	RNF122	5.50681
A2M_vs_A2T2	over-expressed	PLAT	3.84721
A2M_vs_A2T2	over-expressed	CEBPD	5.81784
A2M_vs_A2T2	over-expressed	PIP4P2	3.71084
A2M_vs_A2T2	over-expressed	GPAA1	4.16848
A2M_vs_A2T2	over-expressed	FAM219A	3.79075
A2M_vs_A2T2	over-expressed	TPM2	4.87444
A2M_vs_A2T2	over-expressed	RPSAP9	5.01116
A2M_vs_A2T2	over-expressed	NFIL3	3.85828
A2M_vs_A2T2	over-expressed	KLF4	4.31786
A2M_vs_A2T2	over-expressed	TBC1D13	4.07746
A2M_vs_A2T2	over-expressed	DOLK	3.84592
A2M_vs_A2T2	over-expressed	IER5L	4.86583
A2M_vs_A2T2	over-expressed	PTGES	3.97031
A2M_vs_A2T2	over-expressed	SLC2A6	4.22356
A2M_vs_A2T2	over-expressed	AGPAT2	4.56803
A2M_vs_A2T2	over-expressed	TMEM203	4.22559
A2M_vs_A2T2	over-expressed	ACBD7	3.71193
A2M_vs_A2T2	over-expressed	WAC-AS1	5.31887
A2M_vs_A2T2	over-expressed	CSGALNACT2	3.97639
A2M_vs_A2T2	over-expressed	EIF5AL1	3.92609
A2M_vs_A2T2	over-expressed	HPS6	4.59855
A2M_vs_A2T2	over-expressed	MIR202HG	4.08092
A2M_vs_A2T2	over-expressed	MIR210HG	4.45431
A2M_vs_A2T2	over-expressed	SAA1	6.47469
A2M_vs_A2T2	over-expressed	FJX1	3.94639
A2M_vs_A2T2	over-expressed	PPP2R5B	3.94976
A2M_vs_A2T2	over-expressed	FAM89B	3.933
A2M_vs_A2T2	over-expressed	EFEMP2	4.03464
A2M_vs_A2T2	over-expressed	CATSPER1	4.27288
A2M_vs_A2T2	over-expressed	CCS	5.19476
A2M_vs_A2T2	over-expressed	LIPT2	5.85958
A2M_vs_A2T2	over-expressed	ADAMTS15	4.44564
A2M_vs_A2T2	over-expressed	SPSB2	4.37881
A2M_vs_A2T2	over-expressed	GPD1	3.77667
A2M_vs_A2T2	over-expressed	LEMD3	3.87581
A2M_vs_A2T2	over-expressed	IGF1	4.03451
A2M_vs_A2T2	over-expressed	RITA1	3.70239
A2M_vs_A2T2	over-expressed	KMT5A	3.71515
A2M_vs_A2T2	over-expressed	NOC4L	4.43332
A2M_vs_A2T2	over-expressed	GJB2	3.90882
A2M_vs_A2T2	over-expressed	LHFPL6	5.91358
A2M_vs_A2T2	over-expressed	EBPL	5.19279
A2M_vs_A2T2	over-expressed	RAB20	3.88849
A2M_vs_A2T2	over-expressed	GAS6	3.84358
A2M_vs_A2T2	over-expressed	DTD2	4.11825
A2M_vs_A2T2	over-expressed	FBXO33	3.9452
A2M_vs_A2T2	over-expressed	DAAM1	3.93048
A2M_vs_A2T2	over-expressed	PLEK2	4.22385
A2M_vs_A2T2	over-expressed	PIN4P1	5.17137
A2M_vs_A2T2	over-expressed	NMB	5.12677
A2M_vs_A2T2	over-expressed	NR2F2	3.84951
A2M_vs_A2T2	over-expressed	MEF2A	4.00237
A2M_vs_A2T2	over-expressed	TARS3	3.75032
A2M_vs_A2T2	over-expressed	HBA1	4.13881
A2M_vs_A2T2	over-expressed	TSR3	4.89073
A2M_vs_A2T2	over-expressed	THOC6	4.29633
A2M_vs_A2T2	over-expressed	XPO6	4.0535
A2M_vs_A2T2	over-expressed	MAZ	6.49004
A2M_vs_A2T2	over-expressed	PRSS8	3.90601
A2M_vs_A2T2	over-expressed	AHSP	4.77489
A2M_vs_A2T2	over-expressed	YBX3P1	4.7256
A2M_vs_A2T2	over-expressed	AMFR	3.91877
A2M_vs_A2T2	over-expressed	CX3CL1	4.37762
A2M_vs_A2T2	over-expressed	TPPP3	4.09711
A2M_vs_A2T2	over-expressed	MYBBP1A	4.01225
A2M_vs_A2T2	over-expressed	BORCS6	4.01021
A2M_vs_A2T2	over-expressed	AKAP10	4.29548
A2M_vs_A2T2	over-expressed	DHX58	3.95539
A2M_vs_A2T2	over-expressed	COL1A1	4.22717
A2M_vs_A2T2	over-expressed	NOG	4.15371
A2M_vs_A2T2	over-expressed	SOX9	3.84425
A2M_vs_A2T2	over-expressed	TRIM47	5.18159
A2M_vs_A2T2	over-expressed	SOCS3	4.57509
A2M_vs_A2T2	over-expressed	CBX4	3.94462
A2M_vs_A2T2	over-expressed	ARL16	4.86959
A2M_vs_A2T2	over-expressed	CDC34	3.96816
A2M_vs_A2T2	over-expressed	POLRMT	3.8787
A2M_vs_A2T2	over-expressed	MISP	4.60164
A2M_vs_A2T2	over-expressed	MIDN	4.39664
A2M_vs_A2T2	over-expressed	FAM174C	4.13328
A2M_vs_A2T2	over-expressed	MEX3D	4.03572
A2M_vs_A2T2	over-expressed	NFIX	3.80634
A2M_vs_A2T2	over-expressed	IL27RA	3.91738
A2M_vs_A2T2	over-expressed	SAMD1	3.71049
A2M_vs_A2T2	over-expressed	BST2	3.7657
A2M_vs_A2T2	over-expressed	CEBPA	5.26076
A2M_vs_A2T2	over-expressed	RBM42	5.38822
A2M_vs_A2T2	over-expressed	HCST	7.09063
A2M_vs_A2T2	over-expressed	HNRNPUL1	4.50922
A2M_vs_A2T2	over-expressed	CADM4	4.49283
A2M_vs_A2T2	over-expressed	RELB	4.58503
A2M_vs_A2T2	over-expressed	HSD17B14	3.75242
A2M_vs_A2T2	over-expressed	ATF5	4.15309
A2M_vs_A2T2	over-expressed	MYADM	4.65596
A2M_vs_A2T2	over-expressed	SYT5	4.9252
A2M_vs_A2T2	over-expressed	ZNF581	4.16765
A2M_vs_A2T2	over-expressed	U2AF2	4.01513
A2M_vs_A2T2	over-expressed	FKBP1AP1	6.05409
A2M_vs_A2T2	over-expressed	FRG1BP	4.82515
A2M_vs_A2T2	over-expressed	COX4I2	5.40864
A2M_vs_A2T2	over-expressed	CHMP4B	4.31961
A2M_vs_A2T2	over-expressed	PPDPF	3.82538
A2M_vs_A2T2	over-expressed	MIR155HG	4.19459
A2M_vs_A2T2	over-expressed	TXNRD2	4.02024
A2M_vs_A2T2	over-expressed	IGLL5	4.44118
A2M_vs_A2T2	over-expressed	PVALB	3.8292
A2M_vs_A2T2	over-expressed	MAPK11	4.04306
A2M_vs_A2T2	over-expressed	LINC00685	5.06249
A2M_vs_A2T2	over-expressed	NHS-AS1	5.28199
A2M_vs_A2T2	over-expressed	SUPT20HL2	4.49553
A2M_vs_A2T2	over-expressed	PIM2	4.61028
A2M_vs_A2T2	over-expressed	BEX2	4.66705
A2M_vs_A2T2	over-expressed	LINC00685	5.06249
A2M_vs_A2T2	under-expressed	OSCP1	-4.5452
A2M_vs_A2T2	under-expressed	KYAT3	-4.66214
A2M_vs_A2T2	under-expressed	CCDC181	-4.06433
A2M_vs_A2T2	under-expressed	TRAIP	-3.87255
A2M_vs_A2T2	under-expressed	XRCC4	-4.38934
A2M_vs_A2T2	under-expressed	LINC01843	-4.65083
A2M_vs_A2T2	under-expressed	SPINK13	-4.01347
A2M_vs_A2T2	under-expressed	C6orf52	-4.39088
A2M_vs_A2T2	under-expressed	H2AC12	-4.35589
A2M_vs_A2T2	under-expressed	MTFR2	-4.26038
A2M_vs_A2T2	under-expressed	ULBP2	-4.79019
A2M_vs_A2T2	under-expressed	GS1-124K5.4	-3.91702
A2M_vs_A2T2	under-expressed	LY96	-4.08087
A2M_vs_A2T2	under-expressed	FRG1JP	-5.86696
A2M_vs_A2T2	under-expressed	ACY3	-3.80573
A2M_vs_A2T2	under-expressed	BUD13	-4.10601
A2M_vs_A2T2	under-expressed	PCCA-DT	-4.18122
A2M_vs_A2T2	under-expressed	COX16	-4.29073
A2M_vs_A2T2	under-expressed	BUB1B	-3.90307
A2M_vs_A2T2	under-expressed	MT1JP	-4.2314
A2M_vs_A2T2	under-expressed	NDC80	-3.75725
A2M_vs_A2T2	under-expressed	CABYR	-4.23903
A2M_vs_A2T2	under-expressed	ICAM3	-4.08428
A2M_vs_A2T2	under-expressed	APOBEC3B	-4.61308
A2M_vs_A2T2	under-expressed	ASB9	-4.33032
A2M_vs_A2T3	over-expressed	SPSB1	3.19973
A2M_vs_A2T3	over-expressed	FBLIM1	3.11039
A2M_vs_A2T3	over-expressed	CLIC4	3.17165
A2M_vs_A2T3	over-expressed	SFN	3.58286
A2M_vs_A2T3	over-expressed	YRDC	4.30519
A2M_vs_A2T3	over-expressed	PLPP3	3.75004
A2M_vs_A2T3	over-expressed	F3	3.40802
A2M_vs_A2T3	over-expressed	IGSF3	3.61464
A2M_vs_A2T3	over-expressed	USP21	4.28023
A2M_vs_A2T3	over-expressed	APOA2	5.71112
A2M_vs_A2T3	over-expressed	IER5	3.62364
A2M_vs_A2T3	over-expressed	KCNK1	4.06479
A2M_vs_A2T3	over-expressed	LBH	4.04233
A2M_vs_A2T3	over-expressed	HNRNPLL	3.24848
A2M_vs_A2T3	over-expressed	EFEMP1	3.72862
A2M_vs_A2T3	over-expressed	ANTXR1	3.31654
A2M_vs_A2T3	over-expressed	MOGS	3.14777
A2M_vs_A2T3	over-expressed	PDE11A	3.37803
A2M_vs_A2T3	over-expressed	PDE11A	3.91087
A2M_vs_A2T3	over-expressed	COL3A1	3.86338
A2M_vs_A2T3	over-expressed	CTDSP1	3.33713
A2M_vs_A2T3	over-expressed	OXTR	4.27292
A2M_vs_A2T3	over-expressed	RFTN1	3.74055
A2M_vs_A2T3	over-expressed	STAC	3.23306
A2M_vs_A2T3	over-expressed	FCF1P2	4.63216
A2M_vs_A2T3	over-expressed	RBM5-AS1	3.46078
A2M_vs_A2T3	over-expressed	CPOX	3.58339
A2M_vs_A2T3	over-expressed	GUCA1C	3.2103
A2M_vs_A2T3	over-expressed	PLA1A	3.12412
A2M_vs_A2T3	over-expressed	FSTL1	3.83149
A2M_vs_A2T3	over-expressed	SIAH2	3.8502
A2M_vs_A2T3	over-expressed	BLOC1S4	3.90285
A2M_vs_A2T3	over-expressed	UGDH-AS1	3.45371
A2M_vs_A2T3	over-expressed	EPHA5	3.44762
A2M_vs_A2T3	over-expressed	SFRP2	3.89744
A2M_vs_A2T3	over-expressed	CDKN2AIP	3.16594
A2M_vs_A2T3	over-expressed	TRAPPC11	3.3925
A2M_vs_A2T3	over-expressed	ESM1	3.79543
A2M_vs_A2T3	over-expressed	MTRNR2L2	7.90817
A2M_vs_A2T3	over-expressed	PAM	3.8678
A2M_vs_A2T3	over-expressed	ARHGEF37	3.19518
A2M_vs_A2T3	over-expressed	RANBP9	3.21951
A2M_vs_A2T3	over-expressed	ABHD16A	3.10692
A2M_vs_A2T3	over-expressed	HSPA1B	3.27647
A2M_vs_A2T3	over-expressed	PHF1	3.85837
A2M_vs_A2T3	over-expressed	ZNF76	3.19897
A2M_vs_A2T3	over-expressed	SAYSD1	3.39138
A2M_vs_A2T3	over-expressed	GSTA7P	3.89172
A2M_vs_A2T3	over-expressed	COL12A1	4.14312
A2M_vs_A2T3	over-expressed	C6orf58	4.56231
A2M_vs_A2T3	over-expressed	PDE7B	4.10769
A2M_vs_A2T3	over-expressed	OSTCP1	3.13791
A2M_vs_A2T3	over-expressed	ZNF12	4.55847
A2M_vs_A2T3	over-expressed	AQP1	3.48448
A2M_vs_A2T3	over-expressed	IGFBP3	4.67917
A2M_vs_A2T3	over-expressed	TNS3	3.17617
A2M_vs_A2T3	over-expressed	FDPSP2	3.27827
A2M_vs_A2T3	over-expressed	FZD1	3.29559
A2M_vs_A2T3	over-expressed	LINC01004	3.44254
A2M_vs_A2T3	over-expressed	PRKAR2B	3.63154
A2M_vs_A2T3	over-expressed	PARP12	3.15808
A2M_vs_A2T3	over-expressed	ZNF282	3.32298
A2M_vs_A2T3	over-expressed	SMARCD3	3.38548
A2M_vs_A2T3	over-expressed	NUDT18	3.44883
A2M_vs_A2T3	over-expressed	ZNF395	3.10133
A2M_vs_A2T3	over-expressed	RNF122	4.17085
A2M_vs_A2T3	over-expressed	CEBPD	3.3431
A2M_vs_A2T3	over-expressed	GDF6	3.37075
A2M_vs_A2T3	over-expressed	NDRG1	3.4278
A2M_vs_A2T3	over-expressed	FAM219A	3.79075
A2M_vs_A2T3	over-expressed	STRBP	3.11903
A2M_vs_A2T3	over-expressed	IER5L	3.82807
A2M_vs_A2T3	over-expressed	FUBP3	3.65038
A2M_vs_A2T3	over-expressed	ZNF503	3.44425
A2M_vs_A2T3	over-expressed	SLC25A28	3.42741
A2M_vs_A2T3	over-expressed	HPS6	3.55474
A2M_vs_A2T3	over-expressed	IKZF5	3.61145
A2M_vs_A2T3	over-expressed	PRR5L	3.52173
A2M_vs_A2T3	over-expressed	C11orf95	3.19599
A2M_vs_A2T3	over-expressed	C11orf72	3.11068
A2M_vs_A2T3	over-expressed	GAL	3.11495
A2M_vs_A2T3	over-expressed	LIPT2	3.22743
A2M_vs_A2T3	over-expressed	NOX4	3.16382
A2M_vs_A2T3	over-expressed	EMP1	3.84913
A2M_vs_A2T3	over-expressed	ARHGDIB	3.8668
A2M_vs_A2T3	over-expressed	RAB5B	3.62101
A2M_vs_A2T3	over-expressed	MARCHF9	3.35844
A2M_vs_A2T3	over-expressed	LYZ	5.05272
A2M_vs_A2T3	over-expressed	BTG1	3.35875
A2M_vs_A2T3	over-expressed	IGF1	3.26616
A2M_vs_A2T3	over-expressed	P2RX7	3.15689
A2M_vs_A2T3	over-expressed	PXMP2	3.9009
A2M_vs_A2T3	over-expressed	LINC00621	3.95536
A2M_vs_A2T3	over-expressed	CDK8	3.67407
A2M_vs_A2T3	over-expressed	KCTD12	3.28972
A2M_vs_A2T3	over-expressed	PABPN1	3.17788
A2M_vs_A2T3	over-expressed	NOVA1	3.11729
A2M_vs_A2T3	over-expressed	PLEKHO2	3.3676
A2M_vs_A2T3	over-expressed	ITGA11	3.72386
A2M_vs_A2T3	over-expressed	CORO2B	3.28164
A2M_vs_A2T3	over-expressed	PML	3.24531
A2M_vs_A2T3	over-expressed	NR2F2	3.40745
A2M_vs_A2T3	over-expressed	ZNF768	3.96731
A2M_vs_A2T3	over-expressed	MIR762HG	3.40953
A2M_vs_A2T3	over-expressed	YBX3P1	4.7256
A2M_vs_A2T3	over-expressed	CX3CL1	3.40852
A2M_vs_A2T3	over-expressed	FCSK	3.16538
A2M_vs_A2T3	over-expressed	TTC19	4.46486
A2M_vs_A2T3	over-expressed	NR1D1	3.22263
A2M_vs_A2T3	over-expressed	IGFBP4	3.71279
A2M_vs_A2T3	over-expressed	HOXB5	4.29707
A2M_vs_A2T3	over-expressed	NOG	3.27283
A2M_vs_A2T3	over-expressed	C3	4.27232
A2M_vs_A2T3	over-expressed	NFIX	3.18706
A2M_vs_A2T3	over-expressed	CEBPA	5.26076
A2M_vs_A2T3	over-expressed	SARS2	3.60836
A2M_vs_A2T3	over-expressed	CYP2S1	3.35167
A2M_vs_A2T3	over-expressed	SYT5	3.441
A2M_vs_A2T3	over-expressed	DEFB129	3.45136
A2M_vs_A2T3	over-expressed	SIRPA	3.79305
A2M_vs_A2T3	over-expressed	KAT14	3.21641
A2M_vs_A2T3	over-expressed	COX4I2	5.40864
A2M_vs_A2T3	over-expressed	MAFB	3.73138
A2M_vs_A2T3	over-expressed	ADAMTS5	3.26277
A2M_vs_A2T3	over-expressed	ITGB2-AS1	3.63014
A2M_vs_A2T3	over-expressed	TIMP3	3.51657
A2M_vs_A2T3	over-expressed	LGALS2	4.69954
A2M_vs_A2T3	over-expressed	ARSA	3.55934
A2M_vs_A2T3	over-expressed	CLTRN	3.93978
A2M_vs_A2T3	over-expressed	TMEM47	3.1007
A2M_vs_A2T3	over-expressed	L1CAM	3.74313
A2M_vs_A2T3	over-expressed	SLC10A3	3.5009
A2M_vs_A2T3	under-expressed	DHRS3	-3.13434
A2M_vs_A2T3	under-expressed	OSCP1	-3.8386
A2M_vs_A2T3	under-expressed	KYAT3	-3.51047
A2M_vs_A2T3	under-expressed	LINC01776	-3.91485
A2M_vs_A2T3	under-expressed	KLHDC9	-3.83523
A2M_vs_A2T3	under-expressed	ZNF669	-3.47105
A2M_vs_A2T3	under-expressed	PHOSPHO2	-3.11625
A2M_vs_A2T3	under-expressed	ERICH2	-4.88215
A2M_vs_A2T3	under-expressed	IDH1-AS1	-4.50996
A2M_vs_A2T3	under-expressed	C4orf48	-5.05246
A2M_vs_A2T3	under-expressed	AREG	-3.8976
A2M_vs_A2T3	under-expressed	LINC02057	-3.11539
A2M_vs_A2T3	under-expressed	XRCC4	-4.4808
A2M_vs_A2T3	under-expressed	LINC01843	-4.25136
A2M_vs_A2T3	under-expressed	SPINK13	-3.71628
A2M_vs_A2T3	under-expressed	C6orf52	-4.08867
A2M_vs_A2T3	under-expressed	H2AC8	-4.85961
A2M_vs_A2T3	under-expressed	H2AC12	-4.69922
A2M_vs_A2T3	under-expressed	C6orf47	-3.64413
A2M_vs_A2T3	under-expressed	ULBP2	-4.61553
A2M_vs_A2T3	under-expressed	RP9	-3.38376
A2M_vs_A2T3	under-expressed	GS1-124K5.4	-3.32842
A2M_vs_A2T3	under-expressed	COPG2	-3.10169
A2M_vs_A2T3	under-expressed	R3HCC1	-3.10358
A2M_vs_A2T3	under-expressed	FRG1JP	-4.27734
A2M_vs_A2T3	under-expressed	IDNK	-4.19416
A2M_vs_A2T3	under-expressed	CARD19	-3.48353
A2M_vs_A2T3	under-expressed	GNG10	-3.39294
A2M_vs_A2T3	under-expressed	DYNC2I2	-3.3751
A2M_vs_A2T3	under-expressed	KLLN	-3.5953
A2M_vs_A2T3	under-expressed	PHLDA2	-4.29361
A2M_vs_A2T3	under-expressed	DNAJC4	-4.2705
A2M_vs_A2T3	under-expressed	SCARNA9	-8.79971
A2M_vs_A2T3	under-expressed	BUD13	-3.13761
A2M_vs_A2T3	under-expressed	APOA1	-4.26502
A2M_vs_A2T3	under-expressed	ITFG2-AS1	-3.36225
A2M_vs_A2T3	under-expressed	ITFG2-AS1	-4.30377
A2M_vs_A2T3	under-expressed	LINC02454	-3.11694
A2M_vs_A2T3	under-expressed	KCTD4	-3.17973
A2M_vs_A2T3	under-expressed	THSD1	-3.46115
A2M_vs_A2T3	under-expressed	MDP1	-3.84652
A2M_vs_A2T3	under-expressed	ARHGAP5-AS1	-3.56189
A2M_vs_A2T3	under-expressed	COX16	-3.51356
A2M_vs_A2T3	under-expressed	ODF3L1	-3.76605
A2M_vs_A2T3	under-expressed	MPG	-4.45742
A2M_vs_A2T3	under-expressed	MT1JP	-3.2559
A2M_vs_A2T3	under-expressed	DDX28	-3.26627
A2M_vs_A2T3	under-expressed	SNHG30	-3.31491
A2M_vs_A2T3	under-expressed	NDC80	-3.61371
A2M_vs_A2T3	under-expressed	ICAM3	-3.35222
A2M_vs_A2T3	under-expressed	FBXW9	-3.19249
A2M_vs_A2T3	under-expressed	GET3	-5.33395
A2M_vs_A2T3	under-expressed	CC2D1A	-3.2097
A2M_vs_A2T3	under-expressed	ADA	-3.72149
A2M_vs_A2T3	under-expressed	TNNC2	-3.47348
A2M_vs_A2T4	over-expressed	TPRG1L	3.59659
A2M_vs_A2T4	over-expressed	C1QA	4.87926
A2M_vs_A2T4	over-expressed	CEP85	3.55908
A2M_vs_A2T4	over-expressed	ACTG1P20	5.50681
A2M_vs_A2T4	over-expressed	TMEM39B	3.9941
A2M_vs_A2T4	over-expressed	MANEAL	4.29771
A2M_vs_A2T4	over-expressed	LINC00853	3.52293
A2M_vs_A2T4	over-expressed	JUN	3.64747
A2M_vs_A2T4	over-expressed	RBM15	4.3442
A2M_vs_A2T4	over-expressed	LRIG2-DT	3.91264
A2M_vs_A2T4	over-expressed	C1orf56	4.4549
A2M_vs_A2T4	over-expressed	CRTC2	3.41001
A2M_vs_A2T4	over-expressed	PEA15	3.56661
A2M_vs_A2T4	over-expressed	SUMO1P3	6.52792
A2M_vs_A2T4	over-expressed	VAMP4	3.75723
A2M_vs_A2T4	over-expressed	IER5	4.86157
A2M_vs_A2T4	over-expressed	SEPTIN7P13	4.72911
A2M_vs_A2T4	over-expressed	MATN3	4.52455
A2M_vs_A2T4	over-expressed	LBH	3.60026
A2M_vs_A2T4	over-expressed	EFEMP1	3.72862
A2M_vs_A2T4	over-expressed	MXD1	3.43705
A2M_vs_A2T4	over-expressed	MOGS	4.90852
A2M_vs_A2T4	over-expressed	DOK1	4.19715
A2M_vs_A2T4	over-expressed	RPIA	4.7962
A2M_vs_A2T4	over-expressed	GGT8P	5.32622
A2M_vs_A2T4	over-expressed	CNOT11	5.06523
A2M_vs_A2T4	over-expressed	RPL23AP7	4.57408
A2M_vs_A2T4	over-expressed	LINC01117	3.56965
A2M_vs_A2T4	over-expressed	COL3A1	5.08254
A2M_vs_A2T4	over-expressed	FTCDNL1	4.55352
A2M_vs_A2T4	over-expressed	CTDSP1	3.86089
A2M_vs_A2T4	over-expressed	RFTN1	4.41717
A2M_vs_A2T4	over-expressed	SLC25A38	4.05623
A2M_vs_A2T4	over-expressed	C3orf62	3.46584
A2M_vs_A2T4	over-expressed	RBM5-AS1	3.46078
A2M_vs_A2T4	over-expressed	DUSP7	3.43157
A2M_vs_A2T4	over-expressed	PPM1M	4.3386
A2M_vs_A2T4	over-expressed	PRKCD	3.40386
A2M_vs_A2T4	over-expressed	LRTM1	3.8292
A2M_vs_A2T4	over-expressed	DENND6A	4.21964
A2M_vs_A2T4	over-expressed	MTHFD2P1	4.24226
A2M_vs_A2T4	over-expressed	GUCA1C	5.77183
A2M_vs_A2T4	over-expressed	FSTL1	3.58109
A2M_vs_A2T4	over-expressed	FGFBP1	3.49437
A2M_vs_A2T4	over-expressed	DCAF16	3.94527
A2M_vs_A2T4	over-expressed	EPHA5	3.51078
A2M_vs_A2T4	over-expressed	SAP30	3.53595
A2M_vs_A2T4	over-expressed	PAIP1	3.50738
A2M_vs_A2T4	over-expressed	ESM1	3.79543
A2M_vs_A2T4	over-expressed	MTRNR2L2	7.90817
A2M_vs_A2T4	over-expressed	PAM	4.61378
A2M_vs_A2T4	over-expressed	IGIP	4.25289
A2M_vs_A2T4	over-expressed	HBEGF	3.65542
A2M_vs_A2T4	over-expressed	ARHGEF37	3.81675
A2M_vs_A2T4	over-expressed	BOD1	5.27786
A2M_vs_A2T4	over-expressed	ZNF354A	3.90195
A2M_vs_A2T4	over-expressed	ZNF454	3.51399
A2M_vs_A2T4	over-expressed	HEIH	4.70978
A2M_vs_A2T4	over-expressed	EDN1	3.87142
A2M_vs_A2T4	over-expressed	JARID2	4.04912
A2M_vs_A2T4	over-expressed	MYLIP	4.69154
A2M_vs_A2T4	over-expressed	RNF144B	3.73947
A2M_vs_A2T4	over-expressed	TCF19	3.51814
A2M_vs_A2T4	over-expressed	POU5F1	3.70297
A2M_vs_A2T4	over-expressed	HSPA1B	3.80381
A2M_vs_A2T4	over-expressed	GTPBP2	3.67163
A2M_vs_A2T4	over-expressed	GSTA7P	6.77338
A2M_vs_A2T4	over-expressed	COL12A1	4.21409
A2M_vs_A2T4	over-expressed	SLC18B1	4.35852
A2M_vs_A2T4	over-expressed	OSTCP1	4.87243
A2M_vs_A2T4	over-expressed	SUGCT	3.43411
A2M_vs_A2T4	over-expressed	IGFBP3	4.25756
A2M_vs_A2T4	over-expressed	FDPSP2	3.61207
A2M_vs_A2T4	over-expressed	COL1A2	3.49328
A2M_vs_A2T4	over-expressed	PCOLCE	3.5067
A2M_vs_A2T4	over-expressed	LINC01004	6.56309
A2M_vs_A2T4	over-expressed	TSPAN12	3.97041
A2M_vs_A2T4	over-expressed	UBN2	3.47161
A2M_vs_A2T4	over-expressed	PARP12	3.41916
A2M_vs_A2T4	over-expressed	NUDT18	4.84224
A2M_vs_A2T4	over-expressed	TRIM35	3.6477
A2M_vs_A2T4	over-expressed	RNF122	5.50681
A2M_vs_A2T4	over-expressed	CEBPD	3.44066
A2M_vs_A2T4	over-expressed	CCN3	4.1675
A2M_vs_A2T4	over-expressed	GRINA	3.58161
A2M_vs_A2T4	over-expressed	TMED10P1	3.53494
A2M_vs_A2T4	over-expressed	TUSC1	4.6147
A2M_vs_A2T4	over-expressed	DCAF12	3.67552
A2M_vs_A2T4	over-expressed	FAM219A	3.79075
A2M_vs_A2T4	over-expressed	CA9	4.49638
A2M_vs_A2T4	over-expressed	SLC35D2	4.25753
A2M_vs_A2T4	over-expressed	ZNF367	3.61931
A2M_vs_A2T4	over-expressed	RAB14	3.46381
A2M_vs_A2T4	over-expressed	RAPGEF1	3.68767
A2M_vs_A2T4	over-expressed	PFKFB3	3.45515
A2M_vs_A2T4	over-expressed	MSRB2	3.67183
A2M_vs_A2T4	over-expressed	CSGALNACT2	3.97639
A2M_vs_A2T4	over-expressed	DEPP1	5.09054
A2M_vs_A2T4	over-expressed	EIF5AL1	3.92609
A2M_vs_A2T4	over-expressed	STK32C	3.42793
A2M_vs_A2T4	over-expressed	CDKN1C	3.6075
A2M_vs_A2T4	over-expressed	SLC22A18AS	3.4773
A2M_vs_A2T4	over-expressed	SAA1	6.47469
A2M_vs_A2T4	over-expressed	UEVLD	3.46767
A2M_vs_A2T4	over-expressed	CDCA5	3.54471
A2M_vs_A2T4	over-expressed	CCS	5.19476
A2M_vs_A2T4	over-expressed	C11orf72	4.45794
A2M_vs_A2T4	over-expressed	CHKA	3.75757
A2M_vs_A2T4	over-expressed	LIPT2	5.49988
A2M_vs_A2T4	over-expressed	NCAM1	3.79048
A2M_vs_A2T4	over-expressed	APOC3	4.11299
A2M_vs_A2T4	over-expressed	ADAMTS15	4.44564
A2M_vs_A2T4	over-expressed	ZNF384	3.97531
A2M_vs_A2T4	over-expressed	BHLHE41	3.47096
A2M_vs_A2T4	over-expressed	GPD1	3.77667
A2M_vs_A2T4	over-expressed	HOXC8	3.94024
A2M_vs_A2T4	over-expressed	LYZ	5.05272
A2M_vs_A2T4	over-expressed	DUSP6	3.96818
A2M_vs_A2T4	over-expressed	BTG1	3.63811
A2M_vs_A2T4	over-expressed	HCFC2	3.63123
A2M_vs_A2T4	over-expressed	EBPL	5.19279
A2M_vs_A2T4	over-expressed	KCTD12	5.00779
A2M_vs_A2T4	over-expressed	SPRY2	3.61318
A2M_vs_A2T4	over-expressed	NAXD	3.66299
A2M_vs_A2T4	over-expressed	PABPN1	4.00506
A2M_vs_A2T4	over-expressed	NOVA1	3.46927
A2M_vs_A2T4	over-expressed	AP4S1	3.43467
A2M_vs_A2T4	over-expressed	NFKBIA	3.43783
A2M_vs_A2T4	over-expressed	FBXO33	3.9452
A2M_vs_A2T4	over-expressed	SAV1	3.42481
A2M_vs_A2T4	over-expressed	SAMD4A	3.67945
A2M_vs_A2T4	over-expressed	ZBTB42	3.60857
A2M_vs_A2T4	over-expressed	NUDT14	3.56827
A2M_vs_A2T4	over-expressed	RAD51-AS1	3.43828
A2M_vs_A2T4	over-expressed	VPS18	3.50218
A2M_vs_A2T4	over-expressed	TMEM62	3.48952
A2M_vs_A2T4	over-expressed	PIN4P1	5.17137
A2M_vs_A2T4	over-expressed	C15orf65	3.99264
A2M_vs_A2T4	over-expressed	TARS3	3.75032
A2M_vs_A2T4	over-expressed	SLC7A5P2	5.72164
A2M_vs_A2T4	over-expressed	YBX3P1	4.7256
A2M_vs_A2T4	over-expressed	CX3CL1	4.37762
A2M_vs_A2T4	over-expressed	FCSK	3.64528
A2M_vs_A2T4	over-expressed	CENPBD1	4.40769
A2M_vs_A2T4	over-expressed	TNK1	3.55865
A2M_vs_A2T4	over-expressed	FGF11	3.8734
A2M_vs_A2T4	over-expressed	HS3ST3A1	3.41012
A2M_vs_A2T4	over-expressed	TTC19	4.95811
A2M_vs_A2T4	over-expressed	NR1D1	4.28273
A2M_vs_A2T4	over-expressed	IGFBP4	3.52744
A2M_vs_A2T4	over-expressed	STAT5A	3.56861
A2M_vs_A2T4	over-expressed	CNTNAP1	3.44636
A2M_vs_A2T4	over-expressed	TMEM106A	3.86549
A2M_vs_A2T4	over-expressed	C1QL1	3.87076
A2M_vs_A2T4	over-expressed	ANKFN1	3.45618
A2M_vs_A2T4	over-expressed	NOG	4.14921
A2M_vs_A2T4	over-expressed	MAFG	3.70712
A2M_vs_A2T4	over-expressed	COSMOC	5.1364
A2M_vs_A2T4	over-expressed	PARD6G	3.83176
A2M_vs_A2T4	over-expressed	MISP	4.60164
A2M_vs_A2T4	over-expressed	R3HDM4	4.61236
A2M_vs_A2T4	over-expressed	TBXA2R	5.04004
A2M_vs_A2T4	over-expressed	C3	3.81653
A2M_vs_A2T4	over-expressed	ICAM1	3.77307
A2M_vs_A2T4	over-expressed	BST2	3.7657
A2M_vs_A2T4	over-expressed	IPO5P1	3.40757
A2M_vs_A2T4	over-expressed	CEBPA	5.26076
A2M_vs_A2T4	over-expressed	CNFN	3.62255
A2M_vs_A2T4	over-expressed	APOE	3.41438
A2M_vs_A2T4	over-expressed	POLR1G	3.56675
A2M_vs_A2T4	over-expressed	NOP53	3.54361
A2M_vs_A2T4	over-expressed	MYADM	4.65596
A2M_vs_A2T4	over-expressed	SYT5	4.03078
A2M_vs_A2T4	over-expressed	FKBP1AP1	6.05409
A2M_vs_A2T4	over-expressed	C20orf141	5.81257
A2M_vs_A2T4	over-expressed	FOXS1	3.54302
A2M_vs_A2T4	over-expressed	SULF2	3.43562
A2M_vs_A2T4	over-expressed	LINC01436	4.38255
A2M_vs_A2T4	over-expressed	ITGB2-AS1	3.63014
A2M_vs_A2T4	over-expressed	HDHD5	3.61393
A2M_vs_A2T4	over-expressed	IGLL5	4.44118
A2M_vs_A2T4	over-expressed	MMP11	3.7143
A2M_vs_A2T4	over-expressed	SELENOO	3.67163
A2M_vs_A2T4	over-expressed	MAPK11	4.04306
A2M_vs_A2T4	over-expressed	ARSA	3.55934
A2M_vs_A2T4	over-expressed	LINC00685	5.06249
A2M_vs_A2T4	over-expressed	RAI2	3.53394
A2M_vs_A2T4	over-expressed	ZNF182	3.85762
A2M_vs_A2T4	over-expressed	WDR45	3.50484
A2M_vs_A2T4	over-expressed	GSPT2	3.45183
A2M_vs_A2T4	over-expressed	FAM199X	3.68132
A2M_vs_A2T4	over-expressed	ZBTB33	3.51672
A2M_vs_A2T4	over-expressed	BGN	3.94751
A2M_vs_A2T4	over-expressed	LINC00685	5.06249
A2M_vs_A2T4	under-expressed	OSCP1	-5.04557
A2M_vs_A2T4	under-expressed	KYAT3	-3.94024
A2M_vs_A2T4	under-expressed	ZNF669	-3.83427
A2M_vs_A2T4	under-expressed	B3GALT1-AS1	-3.65377
A2M_vs_A2T4	under-expressed	IDH1-AS1	-4.64713
A2M_vs_A2T4	under-expressed	C4orf48	-4.37475
A2M_vs_A2T4	under-expressed	AREG	-4.33576
A2M_vs_A2T4	under-expressed	LINC02057	-3.53386
A2M_vs_A2T4	under-expressed	XRCC4	-3.67544
A2M_vs_A2T4	under-expressed	C6orf52	-3.67693
A2M_vs_A2T4	under-expressed	H2AC8	-3.50068
A2M_vs_A2T4	under-expressed	H2AC12	-3.64307
A2M_vs_A2T4	under-expressed	ULBP2	-4.62095
A2M_vs_A2T4	under-expressed	GHET1	-3.58771
A2M_vs_A2T4	under-expressed	LY96	-4.86731
A2M_vs_A2T4	under-expressed	FRG1JP	-4.1639
A2M_vs_A2T4	under-expressed	KLLN	-3.40629
A2M_vs_A2T4	under-expressed	PHLDA2	-4.1801
A2M_vs_A2T4	under-expressed	SCARNA9	-6.23643
A2M_vs_A2T4	under-expressed	APOA1	-3.4039
A2M_vs_A2T4	under-expressed	SHISA2	-3.46586
A2M_vs_A2T4	under-expressed	KCTD4	-3.44513
A2M_vs_A2T4	under-expressed	COX16	-3.8777
A2M_vs_A2T4	under-expressed	EEF2KMT	-3.84832
A2M_vs_A2T4	under-expressed	ALDOA	-3.40629
A2M_vs_A2T4	under-expressed	SNHG30	-3.82583
A2M_vs_A2T4	under-expressed	NDC80	-3.50401
A2M_vs_A2T4	under-expressed	GET3	-4.50583
A2M_vs_A2T4	under-expressed	APOBEC3B	-4.13927
A2M_vs_A2T4	under-expressed	ASB9	-4.25168
71M_vs_71T1	over-expressed	FBXO44	3.7781
71M_vs_71T1	over-expressed	MAP3K6	3.87634
71M_vs_71T1	over-expressed	EVA1B	4.07287
71M_vs_71T1	over-expressed	ZNF691	4.34426
71M_vs_71T1	over-expressed	FAM183A	4.60413
71M_vs_71T1	over-expressed	DPH2	5.36662
71M_vs_71T1	over-expressed	LINC00853	4.94215
71M_vs_71T1	over-expressed	PLPP3	4.73714
71M_vs_71T1	over-expressed	CTH	4.1117
71M_vs_71T1	over-expressed	RWDD3	5.38573
71M_vs_71T1	over-expressed	H2BC21	4.24193
71M_vs_71T1	over-expressed	BTG2	4.48493
71M_vs_71T1	over-expressed	PACC1	3.85592
71M_vs_71T1	over-expressed	SPATA17	3.70822
71M_vs_71T1	over-expressed	TGFB2	3.80715
71M_vs_71T1	over-expressed	TAF1A-AS1	4.20086
71M_vs_71T1	over-expressed	RN7SL832P	5.11216
71M_vs_71T1	over-expressed	FNDC4	5.37844
71M_vs_71T1	over-expressed	LBH	3.80878
71M_vs_71T1	over-expressed	GALM	4.00272
71M_vs_71T1	over-expressed	EPCAM	4.10272
71M_vs_71T1	over-expressed	MAL	3.861
71M_vs_71T1	over-expressed	CYTIP	4.94747
71M_vs_71T1	over-expressed	SLC25A12	3.79044
71M_vs_71T1	over-expressed	PDE1A	4.29706
71M_vs_71T1	over-expressed	COL3A1	4.67551
71M_vs_71T1	over-expressed	CAVIN2	3.79438
71M_vs_71T1	over-expressed	IGFBP5	6.82103
71M_vs_71T1	over-expressed	INHA	4.6458
71M_vs_71T1	over-expressed	COL6A3	4.89915
71M_vs_71T1	over-expressed	HYAL1	3.78086
71M_vs_71T1	over-expressed	TNNC1	4.18825
71M_vs_71T1	over-expressed	PROS1	3.79274
71M_vs_71T1	over-expressed	FILIP1L	3.72381
71M_vs_71T1	over-expressed	ABI3BP	3.81254
71M_vs_71T1	over-expressed	CCDC80	3.91902
71M_vs_71T1	over-expressed	MYLK	3.7358
71M_vs_71T1	over-expressed	AMOTL2	5.6308
71M_vs_71T1	over-expressed	IL20RB	5.62304
71M_vs_71T1	over-expressed	PCOLCE2	3.77742
71M_vs_71T1	over-expressed	LAMP3	4.05157
71M_vs_71T1	over-expressed	CEP19	4.82427
71M_vs_71T1	over-expressed	NMU	6.35146
71M_vs_71T1	over-expressed	NOA1	4.22707
71M_vs_71T1	over-expressed	JCHAIN	4.72426
71M_vs_71T1	over-expressed	ANTXR2	3.8639
71M_vs_71T1	over-expressed	SFRP2	3.70718
71M_vs_71T1	over-expressed	FAM198B-AS1	4.45405
71M_vs_71T1	over-expressed	CDKN2AIP	4.67144
71M_vs_71T1	over-expressed	ACSL1	4.93612
71M_vs_71T1	over-expressed	FST	4.48744
71M_vs_71T1	over-expressed	F2R	3.8943
71M_vs_71T1	over-expressed	MEF2C	3.74421
71M_vs_71T1	over-expressed	SLCO4C1	4.04558
71M_vs_71T1	over-expressed	PAM	4.14595
71M_vs_71T1	over-expressed	LINC01843	5.19056
71M_vs_71T1	over-expressed	SPINK13	4.14825
71M_vs_71T1	over-expressed	RIOK1	3.84695
71M_vs_71T1	over-expressed	C6orf52	4.52761
71M_vs_71T1	over-expressed	CD83	4.1287
71M_vs_71T1	over-expressed	HSPA1B	4.1884
71M_vs_71T1	over-expressed	PI16	5.13407
71M_vs_71T1	over-expressed	RSPH9	3.98935
71M_vs_71T1	over-expressed	COL12A1	5.06358
71M_vs_71T1	over-expressed	ZUP1	3.98221
71M_vs_71T1	over-expressed	OSTCP1	4.09048
71M_vs_71T1	over-expressed	ZDHHC4	5.49876
71M_vs_71T1	over-expressed	AQP1	5.21615
71M_vs_71T1	over-expressed	SUGCT	5.98968
71M_vs_71T1	over-expressed	PMS2P4	4.60249
71M_vs_71T1	over-expressed	PMS2P5	5.28909
71M_vs_71T1	over-expressed	PEG10	5.49462
71M_vs_71T1	over-expressed	TMEM130	3.77697
71M_vs_71T1	over-expressed	PRKAR2B	4.8418
71M_vs_71T1	over-expressed	MTRNR2L6	3.86655
71M_vs_71T1	over-expressed	DEFB1	5.31818
71M_vs_71T1	over-expressed	NUDT18	5.51834
71M_vs_71T1	over-expressed	LINC01111	4.62313
71M_vs_71T1	over-expressed	GASAL1	3.75596
71M_vs_71T1	over-expressed	TNFRSF11B	4.05767
71M_vs_71T1	over-expressed	GLIPR2	4.74097
71M_vs_71T1	over-expressed	ABHD17B	3.72324
71M_vs_71T1	over-expressed	ALDOB	4.00964
71M_vs_71T1	over-expressed	KLF4	3.92906
71M_vs_71T1	over-expressed	CDK9	4.00605
71M_vs_71T1	over-expressed	DYNC2I2	5.23986
71M_vs_71T1	over-expressed	ACBD7	4.5346
71M_vs_71T1	over-expressed	MIR1915HG	4.04656
71M_vs_71T1	over-expressed	ZNF485	4.68474
71M_vs_71T1	over-expressed	CXCL12	4.5635
71M_vs_71T1	over-expressed	SRGN	4.10048
71M_vs_71T1	over-expressed	C10orf99	4.634
71M_vs_71T1	over-expressed	DCLRE1A	3.79409
71M_vs_71T1	over-expressed	C10orf88	4.3313
71M_vs_71T1	over-expressed	MIR202HG	6.25188
71M_vs_71T1	over-expressed	CDKN1C	4.63121
71M_vs_71T1	over-expressed	BBOX1	4.08385
71M_vs_71T1	over-expressed	NUP160	4.09143
71M_vs_71T1	over-expressed	SERPING1	3.8673
71M_vs_71T1	over-expressed	FZD4	3.83864
71M_vs_71T1	over-expressed	NOX4	4.09736
71M_vs_71T1	over-expressed	EMP1	3.92679
71M_vs_71T1	over-expressed	GPD1	5.84754
71M_vs_71T1	over-expressed	ATF1	4.44894
71M_vs_71T1	over-expressed	ZNF385A	3.73656
71M_vs_71T1	over-expressed	IGF1	3.78212
71M_vs_71T1	over-expressed	SPATA13	4.57572
71M_vs_71T1	over-expressed	SLC25A15	3.91547
71M_vs_71T1	over-expressed	KCTD12	5.10867
71M_vs_71T1	over-expressed	SPRY2	4.65753
71M_vs_71T1	over-expressed	ARHGAP5-AS1	4.47746
71M_vs_71T1	over-expressed	CCDC197	4.91032
71M_vs_71T1	over-expressed	THBS1	4.92522
71M_vs_71T1	over-expressed	IVD	4.18606
71M_vs_71T1	over-expressed	SEMA6D	4.721
71M_vs_71T1	over-expressed	IGDCC4	3.79719
71M_vs_71T1	over-expressed	ZNF710-AS1	3.86285
71M_vs_71T1	over-expressed	TSR3	5.63641
71M_vs_71T1	over-expressed	ZNF597	3.93943
71M_vs_71T1	over-expressed	ACSM2B	3.7059
71M_vs_71T1	over-expressed	PRR14	4.45235
71M_vs_71T1	over-expressed	MT3	3.81849
71M_vs_71T1	over-expressed	CES4A	4.25288
71M_vs_71T1	over-expressed	MEIS3P1	4.4277
71M_vs_71T1	over-expressed	TTC19	7.55014
71M_vs_71T1	over-expressed	UBBP4	5.06588
71M_vs_71T1	over-expressed	PGAP3	4.11245
71M_vs_71T1	over-expressed	KRT222	3.74496
71M_vs_71T1	over-expressed	COL1A1	4.458
71M_vs_71T1	over-expressed	MTMR4	3.82024
71M_vs_71T1	over-expressed	WFDC21P	6.49894
71M_vs_71T1	over-expressed	TAF4B	3.70829
71M_vs_71T1	over-expressed	PARD6G	5.58189
71M_vs_71T1	over-expressed	HNRNPA1P10	4.42197
71M_vs_71T1	over-expressed	RPSAP58	4.53226
71M_vs_71T1	over-expressed	HPN	4.20429
71M_vs_71T1	over-expressed	HCST	6.72209
71M_vs_71T1	over-expressed	EID2B	5.43104
71M_vs_71T1	over-expressed	IGFL2	7.41935
71M_vs_71T1	over-expressed	NAPA-AS1	4.4436
71M_vs_71T1	over-expressed	SULT2A1	6.96469
71M_vs_71T1	over-expressed	FCGRT	3.71959
71M_vs_71T1	over-expressed	TFPT	4.10272
71M_vs_71T1	over-expressed	COX4I2	3.74245
71M_vs_71T1	over-expressed	MAP1LC3A	4.17517
71M_vs_71T1	over-expressed	BCAS4	4.31231
71M_vs_71T1	over-expressed	STMN3	4.35553
71M_vs_71T1	over-expressed	URB1-AS1	4.62397
71M_vs_71T1	over-expressed	PCP4	5.35466
71M_vs_71T1	over-expressed	LINC00205	3.79719
71M_vs_71T1	over-expressed	YBEY	4.51221
71M_vs_71T1	over-expressed	FRG1FP	6.31729
71M_vs_71T1	over-expressed	ASPHD2	4.20954
71M_vs_71T1	over-expressed	TCN2	4.1239
71M_vs_71T1	over-expressed	LIMK2	4.08164
71M_vs_71T1	over-expressed	TIMP3	3.78085
71M_vs_71T1	over-expressed	APOL4	3.84233
71M_vs_71T1	over-expressed	NUP50-DT	3.75681
71M_vs_71T1	over-expressed	MAPK11	3.96603
71M_vs_71T1	over-expressed	MXRA5	5.78508
71M_vs_71T1	over-expressed	GPM6B	4.22644
71M_vs_71T1	over-expressed	ASB9	4.16105
71M_vs_71T1	over-expressed	TSPAN7	4.79524
71M_vs_71T1	over-expressed	RPS26P11	5.84531
71M_vs_71T1	over-expressed	TRMT2B	4.35
71M_vs_71T1	over-expressed	BEX4	3.99859
71M_vs_71T1	over-expressed	CHRDL1	5.81165
71M_vs_71T1	over-expressed	SEPTIN6	3.76471
71M_vs_71T1	over-expressed	APLN	4.7986
71M_vs_71T1	over-expressed	BGN	5.38851
71M_vs_71T1	under-expressed	NOC2L	-3.83915
71M_vs_71T1	under-expressed	PUSL1	-4.14255
71M_vs_71T1	under-expressed	FBXO6	-4.31409
71M_vs_71T1	under-expressed	MECR	-4.23436
71M_vs_71T1	under-expressed	C1orf109	-3.97768
71M_vs_71T1	under-expressed	CDCA8	-4.63461
71M_vs_71T1	under-expressed	SASS6	-4.9012
71M_vs_71T1	under-expressed	VPS72	-4.27903
71M_vs_71T1	under-expressed	CRABP2	-4.96776
71M_vs_71T1	under-expressed	NIT1	-4.75047
71M_vs_71T1	under-expressed	KLHL12	-4.60637
71M_vs_71T1	under-expressed	SERTAD4-AS1	-4.11463
71M_vs_71T1	under-expressed	LDAH	-4.14047
71M_vs_71T1	under-expressed	VRK2	-4.29022
71M_vs_71T1	under-expressed	MRPS9	-4.54849
71M_vs_71T1	under-expressed	SEPTIN10	-4.3417
71M_vs_71T1	under-expressed	B3GALT1-AS1	-3.70602
71M_vs_71T1	under-expressed	SPC25	-4.24189
71M_vs_71T1	under-expressed	HOXD4	-3.94734
71M_vs_71T1	under-expressed	RNF25	-4.19999
71M_vs_71T1	under-expressed	SGPP2	-4.12469
71M_vs_71T1	under-expressed	CCL20	-4.43047
71M_vs_71T1	under-expressed	PDE6D	-4.20241
71M_vs_71T1	under-expressed	CHCHD4	-4.59224
71M_vs_71T1	under-expressed	TMEM42	-4.2985
71M_vs_71T1	under-expressed	FCF1P2	-5.43182
71M_vs_71T1	under-expressed	CYB561D2	-3.78279
71M_vs_71T1	under-expressed	CYB561D2	-4.42301
71M_vs_71T1	under-expressed	RFC4	-4.12142
71M_vs_71T1	under-expressed	PLAC8	-4.50066
71M_vs_71T1	under-expressed	PPID	-4.11139
71M_vs_71T1	under-expressed	CASP3	-4.7246
71M_vs_71T1	under-expressed	TRIP13	-4.19237
71M_vs_71T1	under-expressed	CTB-178M22.2	-3.77655
71M_vs_71T1	under-expressed	NQO2	-4.41048
71M_vs_71T1	under-expressed	MBOAT1	-3.83414
71M_vs_71T1	under-expressed	ZNF165	-3.81124
71M_vs_71T1	under-expressed	ZSCAN16	-4.33773
71M_vs_71T1	under-expressed	RPP21	-4.42015
71M_vs_71T1	under-expressed	DXO	-4.37967
71M_vs_71T1	under-expressed	PFDN6	-3.89476
71M_vs_71T1	under-expressed	TBC1D22B	-4.31725
71M_vs_71T1	under-expressed	RRP36	-3.9689
71M_vs_71T1	under-expressed	MRPL2	-4.00878
71M_vs_71T1	under-expressed	CENPQ	-4.61666
71M_vs_71T1	under-expressed	ORC3	-3.70113
71M_vs_71T1	under-expressed	WASF1	-4.00732
71M_vs_71T1	under-expressed	FABP7	-3.87546
71M_vs_71T1	under-expressed	HOXA4	-4.8803
71M_vs_71T1	under-expressed	DPY19L1P1	-3.76931
71M_vs_71T1	under-expressed	GS1-124K5.4	-5.32042
71M_vs_71T1	under-expressed	TFPI2-DT	-4.04866
71M_vs_71T1	under-expressed	PMS2P1	-3.90667
71M_vs_71T1	under-expressed	UPK3BL2	-5.3843
71M_vs_71T1	under-expressed	RINT1	-3.8844
71M_vs_71T1	under-expressed	C7orf77	-3.99575
71M_vs_71T1	under-expressed	STRIP2	-4.03009
71M_vs_71T1	under-expressed	THAP1	-4.1409
71M_vs_71T1	under-expressed	SNX16	-3.7493
71M_vs_71T1	under-expressed	HGH1	-3.95831
71M_vs_71T1	under-expressed	LURAP1L	-4.09226
71M_vs_71T1	under-expressed	CCDC107	-4.55246
71M_vs_71T1	under-expressed	MELK	-4.29139
71M_vs_71T1	under-expressed	TRMO	-4.07038
71M_vs_71T1	under-expressed	ALG2	-4.13373
71M_vs_71T1	under-expressed	GNG10	-4.82229
71M_vs_71T1	under-expressed	MIR181A2HG	-5.65855
71M_vs_71T1	under-expressed	ARRDC1-AS1	-3.89423
71M_vs_71T1	under-expressed	MINDY3	-3.70569
71M_vs_71T1	under-expressed	ZNF32	-5.33226
71M_vs_71T1	under-expressed	SNCG	-4.7512
71M_vs_71T1	under-expressed	PCGF6	-4.67341
71M_vs_71T1	under-expressed	RGS10	-6.02943
71M_vs_71T1	under-expressed	BTBD16	-5.12758
71M_vs_71T1	under-expressed	SIGIRR	-5.77898
71M_vs_71T1	under-expressed	IFITM10	-4.03473
71M_vs_71T1	under-expressed	TSG101	-5.1516
71M_vs_71T1	under-expressed	PDHX	-4.65708
71M_vs_71T1	under-expressed	PATL1	-4.44578
71M_vs_71T1	under-expressed	ZBTB3	-4.18214
71M_vs_71T1	under-expressed	ZNRD2	-4.44052
71M_vs_71T1	under-expressed	DRAP1	-4.3244
71M_vs_71T1	under-expressed	SCARNA9	-8.127
71M_vs_71T1	under-expressed	RPL23AP64	-4.31015
71M_vs_71T1	under-expressed	CLEC4E	-5.81916
71M_vs_71T1	under-expressed	ETFRF1	-4.13428
71M_vs_71T1	under-expressed	INTS13	-4.48735
71M_vs_71T1	under-expressed	YARS2	-4.02382
71M_vs_71T1	under-expressed	RHEBL1	-3.76725
71M_vs_71T1	under-expressed	ALKBH2	-4.70309
71M_vs_71T1	under-expressed	GATC	-3.80623
71M_vs_71T1	under-expressed	NOC4L	-4.41161
71M_vs_71T1	under-expressed	LINC00462	-8.00303
71M_vs_71T1	under-expressed	EBPL	-4.06679
71M_vs_71T1	under-expressed	UCHL3	-5.71746
71M_vs_71T1	under-expressed	ING1	-4.30947
71M_vs_71T1	under-expressed	PNP	-4.23568
71M_vs_71T1	under-expressed	TINF2	-4.46926
71M_vs_71T1	under-expressed	LRR1	-4.23667
71M_vs_71T1	under-expressed	TIMM9	-5.73015
71M_vs_71T1	under-expressed	COX16	-4.48366
71M_vs_71T1	under-expressed	LEO1	-3.74028
71M_vs_71T1	under-expressed	PIGBOS1	-5.89266
71M_vs_71T1	under-expressed	REC114	-4.2337
71M_vs_71T1	under-expressed	STUB1	-4.47316
71M_vs_71T1	under-expressed	SLC7A5P2	-4.02572
71M_vs_71T1	under-expressed	ORC6	-4.0191
71M_vs_71T1	under-expressed	ACD	-4.23243
71M_vs_71T1	under-expressed	C17orf49	-3.75191
71M_vs_71T1	under-expressed	MPDU1	-3.74988
71M_vs_71T1	under-expressed	SNHG30	-4.43047
71M_vs_71T1	under-expressed	MRM1	-3.84473
71M_vs_71T1	under-expressed	FTSJ3	-3.7652
71M_vs_71T1	under-expressed	SMIM6	-4.88394
71M_vs_71T1	under-expressed	CHMP6	-4.99778
71M_vs_71T1	under-expressed	COSMOC	-3.85352
71M_vs_71T1	under-expressed	CXXC1	-4.17067
71M_vs_71T1	under-expressed	FSTL3	-4.10519
71M_vs_71T1	under-expressed	MOB3A	-4.23205
71M_vs_71T1	under-expressed	GADD45B	-4.33366
71M_vs_71T1	under-expressed	AP1M2	-5.10055
71M_vs_71T1	under-expressed	ZNF627	-3.79711
71M_vs_71T1	under-expressed	DDX49	-3.98837
71M_vs_71T1	under-expressed	FAAP24	-4.18876
71M_vs_71T1	under-expressed	CEBPG	-3.92048
71M_vs_71T1	under-expressed	B9D2	-4.13924
71M_vs_71T1	under-expressed	ZNF428	-5.02938
71M_vs_71T1	under-expressed	TRAPPC2B	-3.83311
71M_vs_71T1	under-expressed	PET117	-4.88151
71M_vs_71T1	under-expressed	POLR3F	-3.73125
71M_vs_71T1	under-expressed	FRG1BP	-6.25501
71M_vs_71T1	under-expressed	MRGBP	-4.63346
71M_vs_71T1	under-expressed	THAP7	-4.1761
71M_vs_71T1	under-expressed	CHCHD10	-4.28057
71M_vs_71T1	under-expressed	LINC01638	-6.03278
71M_vs_71T1	under-expressed	EGFL6	-5.38538
71M_vs_71T1	under-expressed	RAB9A	-6.43156
71M_vs_71T1	under-expressed	ELK1	-3.9513
71M_vs_71T1	under-expressed	PBDC1	-4.81536
71M_vs_71T1	under-expressed	RTL8B	-4.09982
71M_vs_71T2	over-expressed	STK40	4.20921
71M_vs_71T2	over-expressed	PLPP3	4.38316
71M_vs_71T2	over-expressed	CTH	4.1117
71M_vs_71T2	over-expressed	DNAJB4	6.81405
71M_vs_71T2	over-expressed	CTBS	4.17084
71M_vs_71T2	over-expressed	EXTL2	4.67144
71M_vs_71T2	over-expressed	S1PR1	4.95941
71M_vs_71T2	over-expressed	H2BC21	4.24193
71M_vs_71T2	over-expressed	TSTD1	5.081
71M_vs_71T2	over-expressed	METTL11B	5.69488
71M_vs_71T2	over-expressed	RGS2	6.25406
71M_vs_71T2	over-expressed	C1orf53	5.01369
71M_vs_71T2	over-expressed	BTG2	4.48493
71M_vs_71T2	over-expressed	TP53I3	5.12982
71M_vs_71T2	over-expressed	CENPA	4.40422
71M_vs_71T2	over-expressed	EPCAM	4.10272
71M_vs_71T2	over-expressed	TMEM150A	4.32597
71M_vs_71T2	over-expressed	TNFAIP6	7.96768
71M_vs_71T2	over-expressed	CYTIP	4.54319
71M_vs_71T2	over-expressed	WDSUB1	4.3456
71M_vs_71T2	over-expressed	LINC02478	4.56372
71M_vs_71T2	over-expressed	TMEFF2	4.40211
71M_vs_71T2	over-expressed	MAP2	4.14097
71M_vs_71T2	over-expressed	IGFBP5	5.80988
71M_vs_71T2	over-expressed	COL6A3	4.28761
71M_vs_71T2	over-expressed	GPC1	4.65046
71M_vs_71T2	over-expressed	EGOT	4.79999
71M_vs_71T2	over-expressed	TNNC1	4.18825
71M_vs_71T2	over-expressed	FILIP1L	4.81662
71M_vs_71T2	over-expressed	ABI3BP	5.13033
71M_vs_71T2	over-expressed	LINC01215	5.53941
71M_vs_71T2	over-expressed	CCDC80	5.09157
71M_vs_71T2	over-expressed	KLF15	5.42351
71M_vs_71T2	over-expressed	IL20RB	5.62304
71M_vs_71T2	over-expressed	PCOLCE2	5.50832
71M_vs_71T2	over-expressed	TM4SF4	4.7387
71M_vs_71T2	over-expressed	EEF1AKMT4	5.9423
71M_vs_71T2	over-expressed	PDE6B	4.34237
71M_vs_71T2	over-expressed	MSX1	4.28821
71M_vs_71T2	over-expressed	LINC02475	4.37608
71M_vs_71T2	over-expressed	NMU	6.35146
[truncated: 478 more rows]

## Sheet: 71M_vs_71T1
ID	Description	GeneRatio	BgRatio	pvalue	p.adjust	qvalue	geneID	Count
R-HSA-9006936	Signaling by TGFB family members	8/161	122/10899	0.000441109	0.312477	0.299222	CDK9/CHRDL1/DRAP1/FST/FSTL3/MTMR4/STUB1/TGFB2	8
R-HSA-450282	MAPK targets/ Nuclear events mediated by MAP kinases	4/161	31/10899	0.00105756	0.312477	0.299222	ATF1/ELK1/MAPK11/MEF2C	4
R-HSA-1502540	Signaling by Activin	3/161	15/10899	0.00126338	0.312477	0.299222	DRAP1/FST/FSTL3	3
R-HSA-114608	Platelet degranulation	7/161	129/10899	0.00298726	0.367666	0.35207	IGF1/PROS1/SERPING1/SRGN/TGFB2/THBS1/TIMP3	7
R-HSA-1650814	Collagen biosynthesis and modifying enzymes	5/161	67/10899	0.00305372	0.367666	0.35207	COL12A1/COL1A1/COL3A1/COL6A3/PCOLCE2	5
R-HSA-76005	Response to elevated platelet cytosolic Ca2+	7/161	134/10899	0.00369051	0.367666	0.35207	IGF1/PROS1/SERPING1/SRGN/TGFB2/THBS1/TIMP3	7
R-HSA-8948216	Collagen chain trimerization	4/161	44/10899	0.00393274	0.367666	0.35207	COL12A1/COL1A1/COL3A1/COL6A3	4
R-HSA-198753	ERK/MAPK targets	3/161	22/10899	0.00396405	0.367666	0.35207	ELK1/MAPK11/MEF2C	3
R-HSA-3000178	ECM proteoglycans	5/161	76/10899	0.00525471	0.418029	0.400297	BGN/COL1A1/COL3A1/COL6A3/TGFB2	5
R-HSA-76002	Platelet activation, signaling and aggregation	10/161	263/10899	0.00563382	0.418029	0.400297	COL1A1/F2R/GNG10/IGF1/PROS1/SERPING1/SRGN/TGFB2/THBS1/TIMP3	10
R-HSA-174411	Polymerase switching on the C-strand of the telomere	3/161	26/10899	0.00641006	0.432387	0.414047	ACD/RFC4/TINF2	3
R-HSA-3000170	Syndecan interactions	3/161	27/10899	0.00713412	0.441126	0.422415	COL1A1/COL3A1/THBS1	3
R-HSA-1474290	Collagen formation	5/161	90/10899	0.0106088	0.451177	0.432039	COL12A1/COL1A1/COL3A1/COL6A3/PCOLCE2	5
R-HSA-72312	rRNA processing	8/161	204/10899	0.0107711	0.451177	0.432039	DDX49/FTSJ3/MRM1/NOC4L/RIOK1/RPP21/RRP36/TSR3	8
R-HSA-69620	Cell Cycle Checkpoints	10/161	293/10899	0.011617	0.451177	0.432039	B9D2/CDCA8/CENPQ/H2BC21/NUP160/ORC3/ORC6/RFC4/SPC25/ZNF385A	10
R-HSA-198725	Nuclear Events (kinase and transcription factor activation)	4/161	61/10899	0.012466	0.451177	0.432039	ATF1/ELK1/MAPK11/MEF2C	4
R-HSA-2022090	Assembly of collagen fibrils and other multimeric structures	4/161	61/10899	0.012466	0.451177	0.432039	COL12A1/COL1A1/COL3A1/COL6A3	4
R-HSA-6790901	rRNA modification in the nucleus and cytosol	4/161	61/10899	0.012466	0.451177	0.432039	DDX49/NOC4L/RRP36/TSR3	4
R-HSA-174417	Telomere C-strand (Lagging Strand) Synthesis	3/161	34/10899	0.0135389	0.451177	0.432039	ACD/RFC4/TINF2	3
R-HSA-141424	Amplification of signal from the kinetochores	5/161	96/10899	0.0137563	0.451177	0.432039	B9D2/CDCA8/CENPQ/NUP160/SPC25	5
R-HSA-141444	Amplification of signal from unattached kinetochores via a MAD2 inhibitory signal	5/161	96/10899	0.0137563	0.451177	0.432039	B9D2/CDCA8/CENPQ/NUP160/SPC25	5
R-HSA-1268020	Mitochondrial protein import	4/161	64/10899	0.0146723	0.451177	0.432039	CHCHD10/CHCHD4/SLC25A12/TIMM9	4
R-HSA-1442490	Collagen degradation	4/161	64/10899	0.0146723	0.451177	0.432039	COL12A1/COL1A1/COL3A1/COL6A3	4
R-HSA-450294	MAP kinase activation	4/161	64/10899	0.0146723	0.451177	0.432039	ATF1/ELK1/MAPK11/MEF2C	4
R-HSA-174430	Telomere C-strand synthesis initiation	2/161	13/10899	0.0152014	0.451177	0.432039	ACD/TINF2	2
R-HSA-176187	Activation of ATR in response to replication stress	3/161	37/10899	0.0170248	0.482703	0.462228	ORC3/ORC6/RFC4	3
R-HSA-2024101	CS/DS degradation	2/161	14/10899	0.0175647	0.482703	0.462228	BGN/HYAL1	2
R-HSA-140877	Formation of Fibrin Clot (Clotting Cascade)	3/161	39/10899	0.0196015	0.496622	0.475556	F2R/PROS1/SERPING1	3
R-HSA-448424	Interleukin-17 signaling	4/161	72/10899	0.021711	0.496622	0.475556	ATF1/ELK1/MAPK11/MEF2C	4
R-HSA-9006934	Signaling by Receptor Tyrosine Kinases	14/161	522/10899	0.0223918	0.496622	0.475556	ATF1/COL1A1/COL3A1/COL6A3/CXCL12/ELK1/HPN/IGF1/MAPK11/MEF2C/SPRY2/STUB1/THBS1/WASF1	14
R-HSA-195258	RHO GTPase Effectors	10/161	327/10899	0.023194	0.496622	0.475556	B9D2/CDCA8/CENPQ/H2BC21/LIMK2/MAPK11/MYLK/NUP160/SPC25/WASF1	10
R-HSA-2173782	Binding and Uptake of Ligands by Scavenger Receptors	3/161	42/10899	0.0238482	0.496622	0.475556	COL1A1/COL3A1/JCHAIN	3
R-HSA-8868773	rRNA processing in the nucleus and cytosol	7/161	194/10899	0.0249769	0.496622	0.475556	DDX49/FTSJ3/NOC4L/RIOK1/RPP21/RRP36/TSR3	7
R-HSA-432040	Vasopressin regulates renal water homeostasis via Aquaporins	3/161	43/10899	0.0253656	0.496622	0.475556	AQP1/GNG10/PRKAR2B	3
R-HSA-174437	Removal of the Flap Intermediate from the C-strand	2/161	17/10899	0.0255033	0.496622	0.475556	ACD/TINF2	2
R-HSA-166058	MyD88:MAL(TIRAP) cascade initiated on plasma membrane	5/161	113/10899	0.0259249	0.496622	0.475556	ATF1/ELK1/MAPK11/MEF2C/SIGIRR	5
R-HSA-168188	Toll Like Receptor TLR6:TLR2 Cascade	5/161	113/10899	0.0259249	0.496622	0.475556	ATF1/ELK1/MAPK11/MEF2C/SIGIRR	5
R-HSA-69618	Mitotic Spindle Checkpoint	5/161	113/10899	0.0259249	0.496622	0.475556	B9D2/CDCA8/CENPQ/NUP160/SPC25	5
R-HSA-74259	Purine catabolism	2/161	18/10899	0.0284171	0.496622	0.475556	NUDT18/PNP	2
R-HSA-168179	Toll Like Receptor TLR1:TLR2 Cascade	5/161	116/10899	0.028612	0.496622	0.475556	ATF1/ELK1/MAPK11/MEF2C/SIGIRR	5
R-HSA-181438	Toll Like Receptor 2 (TLR2) Cascade	5/161	116/10899	0.028612	0.496622	0.475556	ATF1/ELK1/MAPK11/MEF2C/SIGIRR	5
R-HSA-9648025	EML4 and NUDC in mitotic spindle formation	5/161	117/10899	0.0295455	0.496622	0.475556	B9D2/CDCA8/CENPQ/NUP160/SPC25	5
R-HSA-2173789	TGF-beta receptor signaling activates SMADs	3/161	46/10899	0.0302225	0.496622	0.475556	MTMR4/STUB1/TGFB2	3
R-HSA-5668914	Diseases of metabolism	8/161	249/10899	0.0314053	0.496622	0.475556	ALDOB/ALG2/BGN/HYAL1/MPDU1/PNP/TCN2/THBS1	8
R-HSA-174414	Processive synthesis on the C-strand of the telomere	2/161	19/10899	0.0314572	0.496622	0.475556	ACD/TINF2	2
R-HSA-3000480	Scavenging by Class A Receptors	2/161	19/10899	0.0314572	0.496622	0.475556	COL1A1/COL3A1	2
R-HSA-422085	Synthesis, secretion, and deacylation of Ghrelin	2/161	19/10899	0.0314572	0.496622	0.475556	IGF1/KLF4	2
R-HSA-1474244	Extracellular matrix organization	9/161	300/10899	0.0338825	0.51375	0.491958	BGN/CASP3/COL12A1/COL1A1/COL3A1/COL6A3/PCOLCE2/TGFB2/THBS1	9
R-HSA-2028269	Signaling by Hippo	2/161	20/10899	0.0346192	0.51375	0.491958	AMOTL2/CASP3	2
R-HSA-3781860	Diseases associated with N-glycosylation of proteins	2/161	20/10899	0.0346192	0.51375	0.491958	ALG2/MPDU1	2
R-HSA-216083	Integrin cell surface interactions	4/161	85/10899	0.0369421	0.528265	0.505858	COL1A1/COL3A1/COL6A3/THBS1	4
R-HSA-2500257	Resolution of Sister Chromatid Cohesion	5/161	126/10899	0.038815	0.528265	0.505858	B9D2/CDCA8/CENPQ/NUP160/SPC25	5
R-HSA-180786	Extension of Telomeres	3/161	51/10899	0.0393238	0.528265	0.505858	ACD/RFC4/TINF2	3
R-HSA-109582	Hemostasis	15/161	621/10899	0.0412043	0.528265	0.505858	COL1A1/EPCAM/F2R/GNG10/IGF1/JCHAIN/PDE1A/PRKAR2B/PROS1/SERPING1/SRGN/TGFB2/THBS1/TIMP3/TSPAN7	15
R-HSA-113510	E2F mediated regulation of DNA replication	2/161	22/10899	0.0412926	0.528265	0.505858	ORC3/ORC6	2
R-HSA-140875	Common Pathway of Fibrin Clot Formation	2/161	22/10899	0.0412926	0.528265	0.505858	F2R/PROS1	2
R-HSA-171306	Packaging Of Telomere Ends	3/161	52/10899	0.041293	0.528265	0.505858	ACD/H2BC21/TINF2	3
R-HSA-445717	Aquaporin-mediated transport	3/161	52/10899	0.041293	0.528265	0.505858	AQP1/GNG10/PRKAR2B	3
R-HSA-140837	Intrinsic Pathway of Fibrin Clot Formation	2/161	23/10899	0.0447957	0.529979	0.507499	PROS1/SERPING1	2
R-HSA-171319	Telomere Extension By Telomerase	2/161	23/10899	0.0447957	0.529979	0.507499	ACD/TINF2	2
R-HSA-6804756	Regulation of TP53 Activity through Phosphorylation	4/161	92/10899	0.0471566	0.529979	0.507499	MAPK11/NOC2L/RFC4/TAF4B	4
R-HSA-73884	Base Excision Repair	4/161	92/10899	0.0471566	0.529979	0.507499	ACD/H2BC21/RFC4/TINF2	4
R-HSA-170834	Signaling by TGF-beta Receptor Complex	4/161	93/10899	0.0487316	0.529979	0.507499	CDK9/MTMR4/STUB1/TGFB2	4
R-HSA-1640170	Cell Cycle	16/161	692/10899	0.0496186	0.529979	0.507499	ACD/B9D2/CDCA8/CDKN1C/CENPQ/CHMP6/H2BC21/NUP160/ORC3/ORC6/PRKAR2B/RFC4/SPC25/TINF2/VRK2/ZNF385A	16
R-HSA-110330	Recognition and association of DNA glycosylase with site containing an affected purine	3/161	56/10899	0.0496554	0.529979	0.507499	ACD/H2BC21/TINF2	3
R-HSA-110331	Cleavage of the damaged purine	3/161	56/10899	0.0496554	0.529979	0.507499	ACD/H2BC21/TINF2	3
R-HSA-73927	Depurination	3/161	56/10899	0.0496554	0.529979	0.507499	ACD/H2BC21/TINF2	3
R-HSA-162599	Late Phase of HIV Life Cycle	5/161	136/10899	0.0509901	0.529979	0.507499	CDK9/CHMP6/NUP160/TAF4B/TSG101	5
R-HSA-5218859	Regulated Necrosis	3/161	57/10899	0.0518655	0.529979	0.507499	CASP3/CHMP6/STUB1	3
R-HSA-202733	Cell surface interactions at the vascular wall	5/161	137/10899	0.0523177	0.529979	0.507499	COL1A1/EPCAM/JCHAIN/PROS1/TSPAN7	5
R-HSA-186797	Signaling by PDGF	3/161	58/10899	0.0541227	0.529979	0.507499	COL3A1/COL6A3/THBS1	3
R-HSA-6791226	Major pathway of rRNA processing in the nucleolus and cytosol	6/161	184/10899	0.0552352	0.529979	0.507499	DDX49/FTSJ3/NOC4L/RIOK1/RPP21/RRP36	6
R-HSA-168142	Toll Like Receptor 10 (TLR10) Cascade	4/161	97/10899	0.0553195	0.529979	0.507499	ATF1/ELK1/MAPK11/MEF2C	4
R-HSA-168176	Toll Like Receptor 5 (TLR5) Cascade	4/161	97/10899	0.0553195	0.529979	0.507499	ATF1/ELK1/MAPK11/MEF2C	4
R-HSA-975871	MyD88 cascade initiated on plasma membrane	4/161	97/10899	0.0553195	0.529979	0.507499	ATF1/ELK1/MAPK11/MEF2C	4
R-HSA-2173788	Downregulation of TGF-beta receptor signaling	2/161	26/10899	0.055924	0.529979	0.507499	MTMR4/STUB1	2
R-HSA-1474228	Degradation of the extracellular matrix	5/161	140/10899	0.0564214	0.529979	0.507499	CASP3/COL12A1/COL1A1/COL3A1/COL6A3	5
R-HSA-5663220	RHO GTPases Activate Formins	5/161	140/10899	0.0564214	0.529979	0.507499	B9D2/CDCA8/CENPQ/NUP160/SPC25	5
R-HSA-3000171	Non-integrin membrane-ECM interactions	3/161	59/10899	0.0564263	0.529979	0.507499	COL1A1/COL3A1/THBS1	3
R-HSA-73886	Chromosome Maintenance	5/161	141/10899	0.0578295	0.533399	0.510774	ACD/CENPQ/H2BC21/RFC4/TINF2	5
R-HSA-9648002	RAS processing	2/161	27/10899	0.0598272	0.533399	0.510774	ABHD17B/PDE6D	2
R-HSA-68882	Mitotic Anaphase	7/161	236/10899	0.0607155	0.533399	0.510774	B9D2/CDCA8/CENPQ/CHMP6/NUP160/SPC25/VRK2	7
R-HSA-110328	Recognition and association of DNA glycosylase with site containing an affected pyrimidine	3/161	61/10899	0.0611715	0.533399	0.510774	ACD/H2BC21/TINF2	3
R-HSA-110329	Cleavage of the damaged pyrimidine	3/161	61/10899	0.0611715	0.533399	0.510774	ACD/H2BC21/TINF2	3
R-HSA-73928	Depyrimidination	3/161	61/10899	0.0611715	0.533399	0.510774	ACD/H2BC21/TINF2	3
R-HSA-2555396	Mitotic Metaphase and Anaphase	7/161	237/10899	0.0618225	0.533399	0.510774	B9D2/CDCA8/CENPQ/CHMP6/NUP160/SPC25/VRK2	7
R-HSA-5620971	Pyroptosis	2/161	28/10899	0.0638212	0.544314	0.521226	CASP3/CHMP6	2
R-HSA-166016	Toll Like Receptor 4 (TLR4) Cascade	5/161	146/10899	0.0651712	0.544932	0.521818	ATF1/ELK1/MAPK11/MEF2C/SIGIRR	5
R-HSA-975138	TRAF6 mediated induction of NFkB and MAP kinases upon TLR7/8 or 9 activation	4/161	103/10899	0.0660569	0.544932	0.521818	ATF1/ELK1/MAPK11/MEF2C	4
R-HSA-73929	Base-Excision Repair, AP Site Formation	3/161	63/10899	0.0660969	0.544932	0.521818	ACD/H2BC21/TINF2	3
R-HSA-162588	Budding and maturation of HIV virion	2/161	29/10899	0.0679026	0.545649	0.522504	CHMP6/TSG101	2
R-HSA-975155	MyD88 dependent cascade initiated on endosome	4/161	104/10899	0.0679449	0.545649	0.522504	ATF1/ELK1/MAPK11/MEF2C	4
R-HSA-162587	HIV Life Cycle	5/161	149/10899	0.0698162	0.545649	0.522504	CDK9/CHMP6/NUP160/TAF4B/TSG101	5
R-HSA-168164	Toll Like Receptor 3 (TLR3) Cascade	4/161	105/10899	0.0698608	0.545649	0.522504	ATF1/ELK1/MAPK11/MEF2C	4
R-HSA-168181	Toll Like Receptor 7/8 (TLR7/8) Cascade	4/161	105/10899	0.0698608	0.545649	0.522504	ATF1/ELK1/MAPK11/MEF2C	4
R-HSA-69278	Cell Cycle, Mitotic	13/161	561/10899	0.0717334	0.545657	0.522512	B9D2/CDCA8/CDKN1C/CENPQ/CHMP6/H2BC21/NUP160/ORC3/ORC6/PRKAR2B/RFC4/SPC25/VRK2	13
R-HSA-525793	Myogenesis	2/161	30/10899	0.0720679	0.545657	0.522512	MAPK11/MEF2C	2
R-HSA-8874081	MET activates PTK2 signaling	2/161	30/10899	0.0720679	0.545657	0.522512	COL1A1/COL3A1	2
R-HSA-9006931	Signaling by Nuclear Receptors	8/161	299/10899	0.0755694	0.562241	0.538392	CDK9/CRABP2/CXCL12/ELK1/GNG10/H2BC21/PDHX/PPID	8
R-HSA-168138	Toll Like Receptor 9 (TLR9) Cascade	4/161	108/10899	0.0757737	0.562241	0.538392	ATF1/ELK1/MAPK11/MEF2C	4
R-HSA-9670095	Inhibition of DNA recombination at telomere	3/161	68/10899	0.0791719	0.568031	0.543937	ACD/H2BC21/TINF2	3
R-HSA-166166	MyD88-independent TLR4 cascade	4/161	110/10899	0.0798519	0.568031	0.543937	ATF1/ELK1/MAPK11/MEF2C	4
R-HSA-937061	TRIF(TICAM1)-mediated TLR4 signaling	4/161	110/10899	0.0798519	0.568031	0.543937	ATF1/ELK1/MAPK11/MEF2C	4
R-HSA-456926	Thrombin signalling through proteinase activated receptors (PARs)	2/161	32/10899	0.0806371	0.568031	0.543937	F2R/GNG10	2
R-HSA-917729	Endosomal Sorting Complex Required For Transport (ESCRT)	2/161	32/10899	0.0806371	0.568031	0.543937	CHMP6/TSG101	2
R-HSA-68877	Mitotic Prometaphase	6/161	204/10899	0.081865	0.568031	0.543937	B9D2/CDCA8/CENPQ/NUP160/PRKAR2B/SPC25	6
R-HSA-68616	Assembly of the ORC complex at the origin of replication	3/161	69/10899	0.0819129	0.568031	0.543937	H2BC21/ORC3/ORC6	3
R-HSA-163359	Glucagon signaling in metabolic regulation	2/161	33/10899	0.0850345	0.573596	0.549266	GNG10/PRKAR2B	2
R-HSA-168274	Export of Viral Ribonucleoproteins from Nucleus	2/161	33/10899	0.0850345	0.573596	0.549266	HSPA1B/NUP160	2
R-HSA-68962	Activation of the pre-replicative complex	2/161	33/10899	0.0850345	0.573596	0.549266	ORC3/ORC6	2
R-HSA-157579	Telomere Maintenance	4/161	113/10899	0.08617	0.576019	0.551586	ACD/H2BC21/RFC4/TINF2	4
R-HSA-5633007	Regulation of TP53 Activity	5/161	160/10899	0.0883672	0.577489	0.552993	MAPK11/NOC2L/RFC4/TAF4B/ZNF385A	5
R-HSA-9609646	HCMV Infection	5/161	160/10899	0.0883672	0.577489	0.552993	CHMP6/ELK1/H2BC21/NUP160/TSG101	5
R-HSA-5663084	Diseases of carbohydrate metabolism	2/161	34/10899	0.089503	0.577489	0.552993	ALDOB/HYAL1	2
R-HSA-70263	Gluconeogenesis	2/161	34/10899	0.089503	0.577489	0.552993	ALDOB/SLC25A12	2
R-HSA-187037	Signaling by NTRK1 (TRKA)	4/161	115/10899	0.0905138	0.578976	0.554417	ATF1/ELK1/MAPK11/MEF2C	4
R-HSA-9610379	HCMV Late Events	4/161	116/10899	0.0927245	0.588048	0.563105	CHMP6/H2BC21/NUP160/TSG101	4
R-HSA-9615710	Late endosomal microautophagy	2/161	35/10899	0.0940395	0.591333	0.56625	CHMP6/TSG101	2
R-HSA-8956319	Nucleotide catabolism	2/161	36/10899	0.0986411	0.608261	0.58246	NUDT18/PNP	2
R-HSA-418594	G alpha (i) signalling events	8/161	318/10899	0.0990455	0.608261	0.58246	APLN/CCL20/CXCL12/GNG10/NMU/PDE1A/PRKAR2B/RGS10	8
R-HSA-2995410	Nuclear Envelope (NE) Reassembly	3/161	75/10899	0.0991908	0.608261	0.58246	CHMP6/NUP160/VRK2	3
R-HSA-111933	Calmodulin induced events	2/161	37/10899	0.103305	0.613304	0.587289	PDE1A/PRKAR2B	2
R-HSA-111997	CaM pathway	2/161	37/10899	0.103305	0.613304	0.587289	PDE1A/PRKAR2B	2
R-HSA-77289	Mitochondrial Fatty Acid Beta-Oxidation	2/161	37/10899	0.103305	0.613304	0.587289	ACBD7/MECR	2
R-HSA-168898	Toll-like Receptor Cascades	5/161	168/10899	0.103319	0.613304	0.587289	ATF1/ELK1/MAPK11/MEF2C/SIGIRR	5
R-HSA-1221632	Meiotic synapsis	3/161	79/10899	0.111456	0.643872	0.616561	ACD/H2BC21/TINF2	3
R-HSA-6806834	Signaling by MET	3/161	79/10899	0.111456	0.643872	0.616561	COL1A1/COL3A1/HPN	3
R-HSA-8939211	ESR-mediated signaling	6/161	223/10899	0.112759	0.643872	0.616561	CDK9/CXCL12/ELK1/GNG10/H2BC21/PPID	6
R-HSA-111996	Ca-dependent events	2/161	39/10899	0.112808	0.643872	0.616561	PDE1A/PRKAR2B	2
R-HSA-9031628	NGF-stimulated transcription	2/161	39/10899	0.112808	0.643872	0.616561	ATF1/ELK1	2
R-HSA-381426	Regulation of Insulin-like Growth Factor (IGF) transport and uptake by Insulin-like Growth Factor Binding Proteins (IGFBPs)	4/161	125/10899	0.113748	0.644243	0.616916	CHRDL1/FSTL3/IGF1/IGFBP5	4
R-HSA-2559586	DNA Damage/Telomere Stress Induced Senescence	3/161	80/10899	0.114609	0.644243	0.616916	ACD/H2BC21/TINF2	3
R-HSA-6783310	Fanconi Anemia Pathway	2/161	40/10899	0.117642	0.652277	0.624609	DCLRE1A/FAAP24	2
R-HSA-674695	RNA Polymerase II Pre-transcription Events	3/161	81/10899	0.117797	0.652277	0.624609	CDK9/LEO1/TAF4B	3
R-HSA-8875878	MET promotes cell motility	2/161	41/10899	0.122527	0.655266	0.627471	COL1A1/COL3A1	2
R-HSA-73894	DNA Repair	8/161	336/10899	0.124695	0.655266	0.627471	ACD/ALKBH2/DCLRE1A/FAAP24/H2BC21/RFC4/TFPT/TINF2	8
R-HSA-162906	HIV Infection	6/161	231/10899	0.127324	0.655266	0.627471	AP1M2/CDK9/CHMP6/NUP160/TAF4B/TSG101	6
R-HSA-163841	Gamma carboxylation, hypusine formation and arylsulfatase activation	2/161	42/10899	0.127461	0.655266	0.627471	DPH2/PROS1	2
R-HSA-381676	Glucagon-like Peptide-1 (GLP1) regulates insulin secretion	2/161	42/10899	0.127461	0.655266	0.627471	GNG10/PRKAR2B	2
R-HSA-419037	NCAM1 interactions	2/161	42/10899	0.127461	0.655266	0.627471	COL3A1/COL6A3	2
R-HSA-1489509	DAG and IP3 signaling	2/161	43/10899	0.132441	0.655266	0.627471	PDE1A/PRKAR2B	2
R-HSA-5362517	Signaling by Retinoic Acid	2/161	43/10899	0.132441	0.655266	0.627471	CRABP2/PDHX	2
R-HSA-9660821	ADORA2B mediated anti-inflammatory cytokines production	2/161	43/10899	0.132441	0.655266	0.627471	GNG10/PRKAR2B	2
R-HSA-166520	Signaling by NTRKs	4/161	134/10899	0.136674	0.655266	0.627471	ATF1/ELK1/MAPK11/MEF2C	4
R-HSA-1660661	Sphingolipid de novo biosynthesis	2/161	44/10899	0.137465	0.655266	0.627471	PLPP3/SGPP2	2
R-HSA-159740	Gamma-carboxylation of protein precursors	1/161	10/10899	0.138331	0.655266	0.627471	PROS1	1
R-HSA-159782	Removal of aminoterminal propeptides from gamma-carboxylated proteins	1/161	10/10899	0.138331	0.655266	0.627471	PROS1	1
R-HSA-164940	Nef mediated downregulation of MHC class I complex cell surface expression	1/161	10/10899	0.138331	0.655266	0.627471	AP1M2	1
R-HSA-2151209	Activation of PPARGC1A (PGC-1alpha) by phosphorylation	1/161	10/10899	0.138331	0.655266	0.627471	MAPK11	1
R-HSA-3215018	Processing and activation of SUMO	1/161	10/10899	0.138331	0.655266	0.627471	RWDD3	1
R-HSA-418889	Caspase activation via Dependence Receptors in the absence of ligand	1/161	10/10899	0.138331	0.655266	0.627471	CASP3	1
R-HSA-450341	Activation of the AP-1 family of transcription factors	1/161	10/10899	0.138331	0.655266	0.627471	MAPK11	1
R-HSA-70635	Urea cycle	1/161	10/10899	0.138331	0.655266	0.627471	SLC25A15	1
R-HSA-8868766	rRNA processing in the mitochondrion	1/161	10/10899	0.138331	0.655266	0.627471	MRM1	1
R-HSA-9702518	STAT5 activation downstream of FLT3 ITD mutants	1/161	10/10899	0.138331	0.655266	0.627471	NOX4	1
R-HSA-9706019	RHOBTB3 ATPase cycle	1/161	10/10899	0.138331	0.655266	0.627471	RAB9A	1
R-HSA-4615885	SUMOylation of DNA replication proteins	2/161	45/10899	0.142531	0.655266	0.627471	CDCA8/NUP160	2
R-HSA-9634597	GPER1 signaling	2/161	45/10899	0.142531	0.655266	0.627471	GNG10/PRKAR2B	2
R-HSA-159854	Gamma-carboxylation, transport, and amino-terminal cleavage of proteins	1/161	11/10899	0.151071	0.655266	0.627471	PROS1	1
R-HSA-1660517	Synthesis of PIPs at the late endosome membrane	1/161	11/10899	0.151071	0.655266	0.627471	MTMR4	1
R-HSA-2022923	Dermatan sulfate biosynthesis	1/161	11/10899	0.151071	0.655266	0.627471	BGN	1
R-HSA-2206281	Mucopolysaccharidoses	1/161	11/10899	0.151071	0.655266	0.627471	HYAL1	1
R-HSA-351906	Apoptotic cleavage of cell adhesion proteins	1/161	11/10899	0.151071	0.655266	0.627471	CASP3	1
R-HSA-376172	DSCAM interactions	1/161	11/10899	0.151071	0.655266	0.627471	MAPK11	1
R-HSA-5661231	Metallothioneins bind metals	1/161	11/10899	0.151071	0.655266	0.627471	MT3	1
R-HSA-77286	mitochondrial fatty acid beta-oxidation of saturated fatty acids	1/161	11/10899	0.151071	0.655266	0.627471	MECR	1
R-HSA-879518	Transport of organic anions	1/161	11/10899	0.151071	0.655266	0.627471	SLCO4C1	1
R-HSA-8934903	Receptor Mediated Mitophagy	1/161	11/10899	0.151071	0.655266	0.627471	MAP1LC3A	1
R-HSA-2980736	Peptide hormone metabolism	3/161	91/10899	0.151371	0.655266	0.627471	IGF1/INHA/KLF4	3
R-HSA-390466	Chaperonin-mediated protein folding	3/161	91/10899	0.151371	0.655266	0.627471	FBXO6/GNG10/PFDN6	3
R-HSA-70326	Glucose metabolism	3/161	91/10899	0.151371	0.655266	0.627471	ALDOB/NUP160/SLC25A12	3
R-HSA-2467813	Separation of Sister Chromatids	5/161	191/10899	0.152625	0.655266	0.627471	B9D2/CDCA8/CENPQ/NUP160/SPC25	5
R-HSA-977606	Regulation of Complement cascade	2/161	47/10899	0.152778	0.655266	0.627471	PROS1/SERPING1	2
R-HSA-111885	Opioid Signalling	3/161	92/10899	0.154884	0.655536	0.62773	GNG10/PDE1A/PRKAR2B	3
R-HSA-6791312	TP53 Regulates Transcription of Cell Cycle Genes	2/161	48/10899	0.157954	0.655536	0.62773	BTG2/ZNF385A	2
R-HSA-3781865	Diseases of glycosylation	4/161	143/10899	0.161302	0.655536	0.62773	ALG2/BGN/MPDU1/THBS1	4
R-HSA-209822	Glycoprotein hormones	1/161	12/10899	0.163624	0.655536	0.62773	INHA	1
R-HSA-2160916	Hyaluronan uptake and degradation	1/161	12/10899	0.163624	0.655536	0.62773	HYAL1	1
R-HSA-264870	Caspase-mediated cleavage of cytoskeletal proteins	1/161	12/10899	0.163624	0.655536	0.62773	CASP3	1
R-HSA-430116	GP1b-IX-V activation signalling	1/161	12/10899	0.163624	0.655536	0.62773	COL1A1	1
R-HSA-8963693	Aspartate and asparagine metabolism	1/161	12/10899	0.163624	0.655536	0.62773	SLC25A12	1
R-HSA-9755088	Ribavirin ADME	1/161	12/10899	0.163624	0.655536	0.62773	PNP	1
R-HSA-68886	M Phase	9/161	418/10899	0.165861	0.655536	0.62773	B9D2/CDCA8/CENPQ/CHMP6/H2BC21/NUP160/PRKAR2B/SPC25/VRK2	9
R-HSA-3700989	Transcriptional Regulation by TP53	8/161	362/10899	0.167269	0.655536	0.62773	BTG2/CDK9/COX16/MAPK11/NOC2L/RFC4/TAF4B/ZNF385A	8
R-HSA-1793185	Chondroitin sulfate/dermatan sulfate metabolism	2/161	50/10899	0.168404	0.655536	0.62773	BGN/HYAL1	2
R-HSA-391251	Protein folding	3/161	97/10899	0.172818	0.655536	0.62773	FBXO6/GNG10/PFDN6	3
R-HSA-112043	PLC beta mediated events	2/161	51/10899	0.173672	0.655536	0.62773	PDE1A/PRKAR2B	2
R-HSA-111461	Cytochrome c-mediated apoptotic response	1/161	13/10899	0.175993	0.655536	0.62773	CASP3	1
R-HSA-1237044	Erythrocytes take up carbon dioxide and release oxygen	1/161	13/10899	0.175993	0.655536	0.62773	AQP1	1
R-HSA-140342	Apoptosis induced DNA fragmentation	1/161	13/10899	0.175993	0.655536	0.62773	CASP3	1
R-HSA-1480926	O2/CO2 exchange in erythrocytes	1/161	13/10899	0.175993	0.655536	0.62773	AQP1	1
R-HSA-171007	p38MAPK events	1/161	13/10899	0.175993	0.655536	0.62773	MAPK11	1
R-HSA-2046104	alpha-linolenic (omega3) and linoleic (omega6) acid metabolism	1/161	13/10899	0.175993	0.655536	0.62773	ACSL1	1
R-HSA-2046106	alpha-linolenic acid (ALA) metabolism	1/161	13/10899	0.175993	0.655536	0.62773	ACSL1	1
R-HSA-2168880	Scavenging of heme from plasma	1/161	13/10899	0.175993	0.655536	0.62773	JCHAIN	1
R-HSA-432047	Passive transport by Aquaporins	1/161	13/10899	0.175993	0.655536	0.62773	AQP1	1
R-HSA-5210891	Uptake and function of anthrax toxins	1/161	13/10899	0.175993	0.655536	0.62773	ANTXR2	1
R-HSA-74217	Purine salvage	1/161	13/10899	0.175993	0.655536	0.62773	PNP	1
R-HSA-375276	Peptide ligand-binding receptors	5/161	201/10899	0.176667	0.655536	0.62773	APLN/CCL20/CXCL12/F2R/NMU	5
R-HSA-2980766	Nuclear Envelope Breakdown	2/161	52/10899	0.178967	0.655536	0.62773	NUP160/VRK2	2
R-HSA-1614558	Degradation of cysteine and homocysteine	1/161	14/10899	0.188179	0.655536	0.62773	CTH	1
R-HSA-174490	Membrane binding and targetting of GAG proteins	1/161	14/10899	0.188179	0.655536	0.62773	TSG101	1
R-HSA-174495	Synthesis And Processing Of GAG, GAGPOL Polyproteins	1/161	14/10899	0.188179	0.655536	0.62773	TSG101	1
R-HSA-209952	Peptide hormone biosynthesis	1/161	14/10899	0.188179	0.655536	0.62773	INHA	1
R-HSA-3296469	Defects in cobalamin (B12) metabolism	1/161	14/10899	0.188179	0.655536	0.62773	TCN2	1
R-HSA-3371568	Attenuation phase	1/161	14/10899	0.188179	0.655536	0.62773	HSPA1B	1
R-HSA-442720	CREB1 phosphorylation through the activation of Adenylate Cyclase	1/161	14/10899	0.188179	0.655536	0.62773	PRKAR2B	1
R-HSA-5660526	Response to metal ions	1/161	14/10899	0.188179	0.655536	0.62773	MT3	1
R-HSA-6804116	TP53 Regulates Transcription of Genes Involved in G1 Cell Cycle Arrest	1/161	14/10899	0.188179	0.655536	0.62773	ZNF385A	1
R-HSA-6804759	Regulation of TP53 Activity through Association with Co-factors	1/161	14/10899	0.188179	0.655536	0.62773	ZNF385A	1
R-HSA-69091	Polymerase switching	1/161	14/10899	0.188179	0.655536	0.62773	RFC4	1
R-HSA-69109	Leading Strand Synthesis	1/161	14/10899	0.188179	0.655536	0.62773	RFC4	1
R-HSA-9679504	Translation of Replicase and Assembly of the Replication Transcription Complex	1/161	14/10899	0.188179	0.655536	0.62773	CHMP6	1
R-HSA-2214320	Anchoring fibril formation	1/161	15/10899	0.200187	0.671932	0.64343	COL1A1	1
R-HSA-3772470	Negative regulation of TCF-dependent signaling by WNT ligand antagonists	1/161	15/10899	0.200187	0.671932	0.64343	SFRP2	1
R-HSA-430039	mRNA decay by 5' to 3' exoribonuclease	1/161	15/10899	0.200187	0.671932	0.64343	PATL1	1
R-HSA-5099900	WNT5A-dependent internalization of FZD4	1/161	15/10899	0.200187	0.671932	0.64343	FZD4	1
R-HSA-75892	Platelet Adhesion to exposed collagen	1/161	15/10899	0.200187	0.671932	0.64343	COL1A1	1
R-HSA-9648895	Response of EIF2AK1 (HRI) to heme deficiency	1/161	15/10899	0.200187	0.671932	0.64343	CEBPG	1
R-HSA-9694676	Translation of Replicase and Assembly of the Replication Transcription Complex	1/161	15/10899	0.200187	0.671932	0.64343	CHMP6	1
R-HSA-112040	G-protein mediated events	2/161	56/10899	0.200376	0.671932	0.64343	PDE1A/PRKAR2B	2
R-HSA-6784531	tRNA processing in the nucleus	2/161	57/10899	0.205777	0.671932	0.64343	NUP160/RPP21	2
R-HSA-112382	Formation of RNA Pol II elongation complex	2/161	58/10899	0.211193	0.671932	0.64343	CDK9/LEO1	2
R-HSA-166658	Complement cascade	2/161	58/10899	0.211193	0.671932	0.64343	PROS1/SERPING1	2
R-HSA-75955	RNA Polymerase II Transcription Elongation	2/161	58/10899	0.211193	0.671932	0.64343	CDK9/LEO1	2
R-HSA-110312	Translesion synthesis by REV1	1/161	16/10899	0.212018	0.671932	0.64343	RFC4	1
R-HSA-1295596	Spry regulation of FGF signaling	1/161	16/10899	0.212018	0.671932	0.64343	SPRY2	1
R-HSA-1660516	Synthesis of PIPs at the early endosome membrane	1/161	16/10899	0.212018	0.671932	0.64343	MTMR4	1
R-HSA-175474	Assembly Of The HIV Virion	1/161	16/10899	0.212018	0.671932	0.64343	TSG101	1
R-HSA-204174	Regulation of pyruvate dehydrogenase (PDH) complex	1/161	16/10899	0.212018	0.671932	0.64343	PDHX	1
R-HSA-418457	cGMP effects	1/161	16/10899	0.212018	0.671932	0.64343	PDE1A	1
R-HSA-9651496	Defects of contact activation system (CAS) and kallikrein/kinin system (KKS)	1/161	16/10899	0.212018	0.671932	0.64343	SERPING1	1
R-HSA-9671793	Diseases of hemostasis	1/161	16/10899	0.212018	0.671932	0.64343	SERPING1	1
R-HSA-9703648	Signaling by FLT3 ITD and TKD mutants	1/161	16/10899	0.212018	0.671932	0.64343	NOX4	1
R-HSA-8957275	Post-translational protein phosphorylation	3/161	108/10899	0.214116	0.671932	0.64343	CHRDL1/FSTL3/IGFBP5	3
R-HSA-9748784	Drug ADME	3/161	108/10899	0.214116	0.671932	0.64343	ACSM2B/PNP/SULT2A1	3
R-HSA-380108	Chemokine receptors bind chemokines	2/161	59/10899	0.216624	0.671932	0.64343	CCL20/CXCL12	2
R-HSA-9609507	Protein localization	4/161	163/10899	0.221016	0.671932	0.64343	CHCHD10/CHCHD4/SLC25A12/TIMM9	4
R-HSA-164378	PKA activation in glucagon signalling	1/161	17/10899	0.223675	0.671932	0.64343	PRKAR2B	1
R-HSA-2142845	Hyaluronan metabolism	1/161	17/10899	0.223675	0.671932	0.64343	HYAL1	1
R-HSA-416993	Trafficking of GluR2-containing AMPA receptors	1/161	17/10899	0.223675	0.671932	0.64343	TSPAN7	1
R-HSA-450604	KSRP (KHSRP) binds and destabilizes mRNA	1/161	17/10899	0.223675	0.671932	0.64343	MAPK11	1
R-HSA-5655862	Translesion synthesis by POLK	1/161	17/10899	0.223675	0.671932	0.64343	RFC4	1
R-HSA-5656121	Translesion synthesis by POLI	1/161	17/10899	0.223675	0.671932	0.64343	RFC4	1
R-HSA-9617828	FOXO-mediated transcription of cell cycle genes	1/161	17/10899	0.223675	0.671932	0.64343	KLF4	1
R-HSA-9659787	Aberrant regulation of mitotic G1/S transition in cancer due to RB1 defects	1/161	17/10899	0.223675	0.671932	0.64343	CDKN1C	1
R-HSA-9661069	Defective binding of RB1 mutants to E2F1,(E2F2, E2F3)	1/161	17/10899	0.223675	0.671932	0.64343	CDKN1C	1
R-HSA-4086398	Ca2+ pathway	2/161	62/10899	0.232984	0.689682	0.660428	FZD4/GNG10	2
R-HSA-69481	G2/M Checkpoints	4/161	167/10899	0.233617	0.689682	0.660428	H2BC21/ORC3/ORC6/RFC4	4
R-HSA-2243919	Crosslinking of collagen fibrils	1/161	18/10899	0.235161	0.689682	0.660428	COL1A1	1
R-HSA-6804114	TP53 Regulates Transcription of Genes Involved in G2 Cell Cycle Arrest	1/161	18/10899	0.235161	0.689682	0.660428	ZNF385A	1
R-HSA-73780	RNA Polymerase III Chain Elongation	1/161	18/10899	0.235161	0.689682	0.660428	POLR3F	1
R-HSA-8964315	G beta:gamma signalling through BTK	1/161	18/10899	0.235161	0.689682	0.660428	GNG10	1
R-HSA-375165	NCAM signaling for neurite out-growth	2/161	63/10899	0.238456	0.691607	0.662271	COL3A1/COL6A3	2
R-HSA-110320	Translesion Synthesis by POLH	1/161	19/10899	0.246478	0.691607	0.662271	RFC4	1
R-HSA-2995383	Initiation of Nuclear Envelope (NE) Reformation	1/161	19/10899	0.246478	0.691607	0.662271	VRK2	1
R-HSA-392851	Prostacyclin signalling through prostacyclin receptor	1/161	19/10899	0.246478	0.691607	0.662271	GNG10	1
R-HSA-416700	Other semaphorin interactions	1/161	19/10899	0.246478	0.691607	0.662271	SEMA6D	1
R-HSA-9703465	Signaling by FLT3 fusion proteins	1/161	19/10899	0.246478	0.691607	0.662271	NOX4	1
R-HSA-373755	Semaphorin interactions	2/161	65/10899	0.249418	0.691607	0.662271	LIMK2/SEMA6D	2
R-HSA-1500620	Meiosis	3/161	118/10899	0.253279	0.691607	0.662271	ACD/H2BC21/TINF2	3
R-HSA-111471	Apoptotic factor-mediated response	1/161	20/10899	0.257629	0.691607	0.662271	CASP3	1
R-HSA-163615	PKA activation	1/161	20/10899	0.257629	0.691607	0.662271	PRKAR2B	1
R-HSA-167044	Signalling to RAS	1/161	20/10899	0.257629	0.691607	0.662271	MAPK11	1
R-HSA-2022870	Chondroitin sulfate biosynthesis	1/161	20/10899	0.257629	0.691607	0.662271	BGN	1
R-HSA-3560783	Defective B4GALT7 causes EDS, progeroid type	1/161	20/10899	0.257629	0.691607	0.662271	BGN	1
R-HSA-3560801	Defective B3GAT3 causes JDSSDHD	1/161	20/10899	0.257629	0.691607	0.662271	BGN	1
R-HSA-418217	G beta:gamma signalling through PLC beta	1/161	20/10899	0.257629	0.691607	0.662271	GNG10	1
R-HSA-4420332	Defective B3GALT6 causes EDSP2 and SEMDJL1	1/161	20/10899	0.257629	0.691607	0.662271	BGN	1
R-HSA-5627117	RHO GTPases Activate ROCKs	1/161	20/10899	0.257629	0.691607	0.662271	LIMK2	1
R-HSA-6804115	TP53 regulates transcription of additional cell cycle genes whose exact role in the p53 pathway remain uncertain	1/161	20/10899	0.257629	0.691607	0.662271	BTG2	1
R-HSA-69186	Lagging Strand Synthesis	1/161	20/10899	0.257629	0.691607	0.662271	RFC4	1
R-HSA-8964616	G beta:gamma signalling through CDC42	1/161	20/10899	0.257629	0.691607	0.662271	GNG10	1
R-HSA-201681	TCF dependent signaling in response to WNT	5/161	233/10899	0.261665	0.691607	0.662271	FZD4/H2BC21/KLHL12/LEO1/SFRP2	5
R-HSA-5617472	Activation of anterior HOX genes in hindbrain development during early embryogenesis	3/161	121/10899	0.265235	0.691607	0.662271	H2BC21/HOXA4/HOXD4	3
R-HSA-5619507	Activation of HOX genes during differentiation	3/161	121/10899	0.265235	0.691607	0.662271	H2BC21/HOXA4/HOXD4	3
R-HSA-69239	Synthesis of DNA	3/161	121/10899	0.265235	0.691607	0.662271	ORC3/ORC6/RFC4	3
R-HSA-164938	Nef-mediates down modulation of cell surface receptors by recruiting them to clathrin adapters	1/161	21/10899	0.268615	0.691607	0.662271	AP1M2	1
R-HSA-379726	Mitochondrial tRNA aminoacylation	1/161	21/10899	0.268615	0.691607	0.662271	YARS2	1
R-HSA-416572	Sema4D induced cell migration and growth-cone collapse	1/161	21/10899	0.268615	0.691607	0.662271	LIMK2	1
R-HSA-4641263	Regulation of FZD by ubiquitination	1/161	21/10899	0.268615	0.691607	0.662271	FZD4	1
R-HSA-500657	Presynaptic function of Kainate receptors	1/161	21/10899	0.268615	0.691607	0.662271	GNG10	1
R-HSA-5651801	PCNA-Dependent Long Patch Base Excision Repair	1/161	21/10899	0.268615	0.691607	0.662271	RFC4	1
R-HSA-70895	Branched-chain amino acid catabolism	1/161	21/10899	0.268615	0.691607	0.662271	IVD	1
R-HSA-9008059	Interleukin-37 signaling	1/161	21/10899	0.268615	0.691607	0.662271	SIGIRR	1
R-HSA-9716542	Signaling by Rho GTPases, Miro GTPases and RHOBTB3	13/161	723/10899	0.270833	0.691607	0.662271	B9D2/CDCA8/CENPQ/H2BC21/LIMK2/MAPK11/MYLK/NUP160/RAB9A/SPATA13/SPC25/VRK2/WASF1	13
R-HSA-3371453	Regulation of HSF1-mediated heat shock response	2/161	69/10899	0.271379	0.691607	0.662271	HSPA1B/NUP160	2
R-HSA-1852241	Organelle biogenesis and maintenance	6/161	296/10899	0.273152	0.691607	0.662271	B9D2/DYNC2I2/MAPK11/MEF2C/PDE6D/PRKAR2B	6
R-HSA-167172	Transcription of the HIV genome	2/161	70/10899	0.27687	0.691607	0.662271	CDK9/TAF4B	2
R-HSA-111931	PKA-mediated phosphorylation of CREB	1/161	22/10899	0.27944	0.691607	0.662271	PRKAR2B	1
R-HSA-1181150	Signaling by NODAL	1/161	22/10899	0.27944	0.691607	0.662271	DRAP1	1
R-HSA-196741	Cobalamin (Cbl, vitamin B12) transport and metabolism	1/161	22/10899	0.27944	0.691607	0.662271	TCN2	1
R-HSA-3296482	Defects in vitamin and cofactor metabolism	1/161	22/10899	0.27944	0.691607	0.662271	TCN2	1
R-HSA-392154	Nitric oxide stimulates guanylate cyclase	1/161	22/10899	0.27944	0.691607	0.662271	PDE1A	1
R-HSA-392170	ADP signalling through P2Y purinoceptor 12	1/161	22/10899	0.27944	0.691607	0.662271	GNG10	1
R-HSA-5205685	PINK1-PRKN Mediated Mitophagy	1/161	22/10899	0.27944	0.691607	0.662271	MAP1LC3A	1
R-HSA-8951664	Neddylation	5/161	240/10899	0.281469	0.691607	0.662271	ASB9/FBXO44/FBXO6/LRR1/UCHL3	5
R-HSA-68949	Orc1 removal from chromatin	2/161	71/10899	0.282359	0.691607	0.662271	ORC3/ORC6	2
R-HSA-70171	Glycolysis	2/161	71/10899	0.282359	0.691607	0.662271	ALDOB/NUP160	2
R-HSA-1482801	Acyl chain remodelling of PS	1/161	23/10899	0.290105	0.691607	0.662271	MBOAT1	1
R-HSA-73980	RNA Polymerase III Transcription Termination	1/161	23/10899	0.290105	0.691607	0.662271	POLR3F	1
R-HSA-8956321	Nucleotide salvage	1/161	23/10899	0.290105	0.691607	0.662271	PNP	1
R-HSA-8953854	Metabolism of RNA	12/161	675/10899	0.295164	0.691607	0.662271	DDX49/FTSJ3/HSPA1B/MAPK11/MRM1/NOC4L/NUP160/PATL1/RIOK1/RPP21/RRP36/TSR3	12
R-HSA-606279	Deposition of new CENPA-containing nucleosomes at the centromere	2/161	74/10899	0.2988	0.691607	0.662271	CENPQ/H2BC21	2
R-HSA-6807505	RNA polymerase II transcribes snRNA genes	2/161	74/10899	0.2988	0.691607	0.662271	CDK9/INTS13	2
R-HSA-774815	Nucleosome assembly	2/161	74/10899	0.2988	0.691607	0.662271	CENPQ/H2BC21	2
R-HSA-156584	Cytosolic sulfonation of small molecules	1/161	24/10899	0.300614	0.691607	0.662271	SULT2A1	1
R-HSA-163560	Triglyceride catabolism	1/161	24/10899	0.300614	0.691607	0.662271	FABP7	1
R-HSA-202040	G-protein activation	1/161	24/10899	0.300614	0.691607	0.662271	GNG10	1
R-HSA-3371571	HSF1-dependent transactivation	1/161	24/10899	0.300614	0.691607	0.662271	HSPA1B	1
R-HSA-428930	Thromboxane signalling through TP receptor	1/161	24/10899	0.300614	0.691607	0.662271	GNG10	1
R-HSA-449836	Other interleukin signaling	1/161	24/10899	0.300614	0.691607	0.662271	CASP3	1
R-HSA-450302	activated TAK1 mediates p38 MAPK activation	1/161	24/10899	0.300614	0.691607	0.662271	MAPK11	1
R-HSA-452723	Transcriptional regulation of pluripotent stem cells	1/161	24/10899	0.300614	0.691607	0.662271	KLF4	1
R-HSA-5627123	RHO GTPases activate PAKs	1/161	24/10899	0.300614	0.691607	0.662271	MYLK	1
R-HSA-5668599	RHO GTPases Activate NADPH Oxidases	1/161	24/10899	0.300614	0.691607	0.662271	MAPK11	1
R-HSA-75876	Synthesis of very long-chain fatty acyl-CoAs	1/161	24/10899	0.300614	0.691607	0.662271	ACSL1	1
R-HSA-8940973	RUNX2 regulates osteoblast differentiation	1/161	24/10899	0.300614	0.691607	0.662271	COL1A1	1
R-HSA-9634638	Estrogen-dependent nuclear events downstream of ESR-membrane signaling	1/161	24/10899	0.300614	0.691607	0.662271	ELK1	1
R-HSA-162909	Host Interactions of HIV factors	3/161	130/10899	0.301455	0.691607	0.662271	AP1M2/CDK9/NUP160	3
R-HSA-69306	DNA Replication	4/161	188/10899	0.302136	0.691607	0.662271	H2BC21/ORC3/ORC6/RFC4	4
R-HSA-983168	Antigen processing: Ubiquitination & Proteasome degradation	6/161	309/10899	0.30643	0.691607	0.662271	ASB9/FBXO44/FBXO6/LRR1/RNF25/STUB1	6
R-HSA-392451	G beta:gamma signalling through PI3Kgamma	1/161	25/10899	0.310968	0.691607	0.662271	GNG10	1
R-HSA-400685	Sema4D in semaphorin signaling	1/161	25/10899	0.310968	0.691607	0.662271	LIMK2	1
R-HSA-418592	ADP signalling through P2Y purinoceptor 1	1/161	25/10899	0.310968	0.691607	0.662271	GNG10	1
R-HSA-5696397	Gap-filling DNA repair synthesis and ligation in GG-NER	1/161	25/10899	0.310968	0.691607	0.662271	RFC4	1
R-HSA-8854691	Interleukin-20 family signaling	1/161	25/10899	0.310968	0.691607	0.662271	IL20RB	1
R-HSA-9013508	NOTCH3 Intracellular Domain Regulates Transcription	1/161	25/10899	0.310968	0.691607	0.662271	FABP7	1
R-HSA-9009391	Extra-nuclear estrogen signaling	2/161	77/10899	0.315182	0.691607	0.662271	ELK1/GNG10	2
R-HSA-198933	Immunoregulatory interactions between a Lymphoid and a non-Lymphoid cell	3/161	134/10899	0.317651	0.691607	0.662271	COL1A1/COL3A1/HCST	3
R-HSA-422356	Regulation of insulin secretion	2/161	78/10899	0.320626	0.691607	0.662271	GNG10/PRKAR2B	2
R-HSA-446193	Biosynthesis of the N-glycan precursor (dolichol lipid-linked oligosaccharide, LLO) and transfer to a nascent protein	2/161	78/10899	0.320626	0.691607	0.662271	ALG2/MPDU1	2
R-HSA-110373	Resolution of AP sites via the multiple-nucleotide patch replacement pathway	1/161	26/10899	0.32117	0.691607	0.662271	RFC4	1
R-HSA-180024	DARPP-32 events	1/161	26/10899	0.32117	0.691607	0.662271	PRKAR2B	1
R-HSA-1971475	A tetrasaccharide linker sequence is required for GAG synthesis	1/161	26/10899	0.32117	0.691607	0.662271	BGN	1
R-HSA-9609690	HCMV Early Events	3/161	135/10899	0.321704	0.691607	0.662271	ELK1/H2BC21/NUP160	3
R-HSA-8852135	Protein ubiquitination	2/161	79/10899	0.326059	0.691607	0.662271	LEO1/UCHL3	2
R-HSA-9662851	Anti-inflammatory response favouring Leishmania parasite infection	2/161	79/10899	0.326059	0.691607	0.662271	GNG10/PRKAR2B	2
R-HSA-9664433	Leishmania parasite growth and survival	2/161	79/10899	0.326059	0.691607	0.662271	GNG10/PRKAR2B	2
R-HSA-380994	ATF4 activates genes in response to endoplasmic reticulum stress	1/161	27/10899	0.331222	0.691607	0.662271	CEBPG	1
R-HSA-5357769	Caspase activation via extrinsic apoptotic signalling pathway	1/161	27/10899	0.331222	0.691607	0.662271	CASP3	1
R-HSA-5621480	Dectin-2 family	1/161	27/10899	0.331222	0.691607	0.662271	CLEC4E	1
R-HSA-76066	RNA Polymerase III Transcription Initiation From Type 2 Promoter	1/161	27/10899	0.331222	0.691607	0.662271	POLR3F	1
R-HSA-9615933	Postmitotic nuclear pore complex (NPC) reformation	1/161	27/10899	0.331222	0.691607	0.662271	NUP160	1
R-HSA-2559583	Cellular Senescence	4/161	197/10899	0.332255	0.691607	0.662271	ACD/H2BC21/MAPK11/TINF2	4
R-HSA-1614635	Sulfur amino acid metabolism	1/161	28/10899	0.341126	0.691607	0.662271	CTH	1
R-HSA-164952	The role of Nef in HIV-1 replication and disease pathogenesis	1/161	28/10899	0.341126	0.691607	0.662271	AP1M2	1
R-HSA-201451	Signaling by BMP	1/161	28/10899	0.341126	0.691607	0.662271	CHRDL1	1
R-HSA-389957	Prefoldin mediated transfer of substrate to CCT/TriC	1/161	28/10899	0.341126	0.691607	0.662271	PFDN6	1
R-HSA-400042	Adrenaline,noradrenaline inhibits insulin secretion	1/161	28/10899	0.341126	0.691607	0.662271	GNG10	1
R-HSA-76061	RNA Polymerase III Transcription Initiation From Type 1 Promoter	1/161	28/10899	0.341126	0.691607	0.662271	POLR3F	1
R-HSA-76071	RNA Polymerase III Transcription Initiation From Type 3 Promoter	1/161	28/10899	0.341126	0.691607	0.662271	POLR3F	1
R-HSA-9682385	FLT3 signaling in disease	1/161	28/10899	0.341126	0.691607	0.662271	NOX4	1
R-HSA-5617833	Cilium Assembly	4/161	201/10899	0.345703	0.691607	0.662271	B9D2/DYNC2I2/PDE6D/PRKAR2B	4
R-HSA-3214847	HATs acetylate histones	3/161	142/10899	0.350064	0.691607	0.662271	H2BC21/MRGBP/VPS72	3
R-HSA-68875	Mitotic Prophase	3/161	142/10899	0.350064	0.691607	0.662271	H2BC21/NUP160/VRK2	3
R-HSA-1296041	Activation of G protein gated Potassium channels	1/161	29/10899	0.350883	0.691607	0.662271	GNG10	1
R-HSA-1296059	G protein gated Potassium channels	1/161	29/10899	0.350883	0.691607	0.662271	GNG10	1
R-HSA-420029	Tight junction interactions	1/161	29/10899	0.350883	0.691607	0.662271	PARD6G	1
R-HSA-5205647	Mitophagy	1/161	29/10899	0.350883	0.691607	0.662271	MAP1LC3A	1
R-HSA-5213460	RIPK1-mediated regulated necrosis	1/161	29/10899	0.350883	0.691607	0.662271	STUB1	1
R-HSA-5654732	Negative regulation of FGFR3 signaling	1/161	29/10899	0.350883	0.691607	0.662271	SPRY2	1
R-HSA-5669034	TNFs bind their physiological receptors	1/161	29/10899	0.350883	0.691607	0.662271	TNFRSF11B	1
R-HSA-5675482	Regulation of necroptotic cell death	1/161	29/10899	0.350883	0.691607	0.662271	STUB1	1
R-HSA-8863795	Downregulation of ERBB2 signaling	1/161	29/10899	0.350883	0.691607	0.662271	STUB1	1
R-HSA-9753281	Paracetamol ADME	1/161	29/10899	0.350883	0.691607	0.662271	SULT2A1	1
R-HSA-997272	Inhibition of voltage gated Ca2+ channels via Gbeta/gamma subunits	1/161	29/10899	0.350883	0.691607	0.662271	GNG10	1
R-HSA-194315	Signaling by Rho GTPases	12/161	707/10899	0.351811	0.691607	0.662271	B9D2/CDCA8/CENPQ/H2BC21/LIMK2/MAPK11/MYLK/NUP160/SPATA13/SPC25/VRK2/WASF1	12
R-HSA-5696399	Global Genome Nucleotide Excision Repair (GG-NER)	2/161	84/10899	0.353039	0.691607	0.662271	RFC4/TFPT	2
R-HSA-1474165	Reproduction	3/161	143/10899	0.354109	0.691607	0.662271	ACD/H2BC21/TINF2	3
R-HSA-68867	Assembly of the pre-replicative complex	3/161	143/10899	0.354109	0.691607	0.662271	H2BC21/ORC3/ORC6	3
R-HSA-110314	Recognition of DNA damage by PCNA-containing replication complex	1/161	30/10899	0.360498	0.691607	0.662271	RFC4	1
R-HSA-1482839	Acyl chain remodelling of PE	1/161	30/10899	0.360498	0.691607	0.662271	MBOAT1	1
R-HSA-8866652	Synthesis of active ubiquitin: roles of E1 and E2 enzymes	1/161	30/10899	0.360498	0.691607	0.662271	UCHL3	1
R-HSA-195721	Signaling by WNT	6/161	332/10899	0.366806	0.691607	0.662271	FZD4/GNG10/H2BC21/KLHL12/LEO1/SFRP2	6
R-HSA-5368286	Mitochondrial translation initiation	2/161	87/10899	0.369051	0.691607	0.662271	MRPL2/MRPS9	2
R-HSA-5389840	Mitochondrial translation elongation	2/161	87/10899	0.369051	0.691607	0.662271	MRPL2/MRPS9	2
R-HSA-5419276	Mitochondrial translation termination	2/161	87/10899	0.369051	0.691607	0.662271	MRPL2/MRPS9	2
R-HSA-167238	Pausing and recovery of Tat-mediated HIV elongation	1/161	31/10899	0.369971	0.691607	0.662271	CDK9	1
R-HSA-167243	Tat-mediated HIV elongation arrest and recovery	1/161	31/10899	0.369971	0.691607	0.662271	CDK9	1
R-HSA-168271	Transport of Ribonucleoproteins into the Host Nucleus	1/161	31/10899	0.369971	0.691607	0.662271	NUP160	1
R-HSA-168333	NEP/NS2 Interacts with the Cellular Export Machinery	1/161	31/10899	0.369971	0.691607	0.662271	NUP160	1
R-HSA-170822	Regulation of Glucokinase by Glucokinase Regulatory Protein	1/161	31/10899	0.369971	0.691607	0.662271	NUP160	1
R-HSA-182971	EGFR downregulation	1/161	31/10899	0.369971	0.691607	0.662271	SPRY2	1
R-HSA-389661	Glyoxylate metabolism and glycine degradation	1/161	31/10899	0.369971	0.691607	0.662271	PDHX	1
R-HSA-399719	Trafficking of AMPA receptors	1/161	31/10899	0.369971	0.691607	0.662271	TSPAN7	1
R-HSA-399721	Glutamate binding, activation of AMPA receptors and synaptic plasticity	1/161	31/10899	0.369971	0.691607	0.662271	TSPAN7	1
R-HSA-5339562	Uptake and actions of bacterial toxins	1/161	31/10899	0.369971	0.691607	0.662271	ANTXR2	1
R-HSA-5619107	Defective TPR may confer susceptibility towards thyroid papillary carcinoma (TPC)	1/161	31/10899	0.369971	0.691607	0.662271	NUP160	1
R-HSA-5654733	Negative regulation of FGFR4 signaling	1/161	31/10899	0.369971	0.691607	0.662271	SPRY2	1
R-HSA-70268	Pyruvate metabolism	1/161	31/10899	0.369971	0.691607	0.662271	PDHX	1
R-HSA-9668328	Sealing of the nuclear envelope (NE) by ESCRT-III	1/161	31/10899	0.369971	0.691607	0.662271	CHMP6	1
R-HSA-418346	Platelet homeostasis	2/161	88/10899	0.374355	0.691607	0.662271	GNG10/PDE1A	2
R-HSA-450531	Regulation of mRNA stability by proteins that bind AU-rich elements	2/161	88/10899	0.374355	0.691607	0.662271	HSPA1B/MAPK11	2
R-HSA-453279	Mitotic G1 phase and G1/S transition	3/161	149/10899	0.378304	0.691607	0.662271	CDKN1C/ORC3/ORC6	3
R-HSA-1251985	Nuclear signaling by ERBB4	1/161	32/10899	0.379304	0.691607	0.662271	CXCL12	1
R-HSA-381042	PERK regulates gene expression	1/161	32/10899	0.379304	0.691607	0.662271	CEBPG	1
R-HSA-389958	Cooperation of Prefoldin and TriC/CCT in actin and tubulin folding	1/161	32/10899	0.379304	0.691607	0.662271	PFDN6	1
R-HSA-397795	G-protein beta:gamma signalling	1/161	32/10899	0.379304	0.691607	0.662271	GNG10	1
R-HSA-451326	Activation of kainate receptors upon glutamate binding	1/161	32/10899	0.379304	0.691607	0.662271	GNG10	1
R-HSA-5656169	Termination of translesion DNA synthesis	1/161	32/10899	0.379304	0.691607	0.662271	RFC4	1
R-HSA-69190	DNA strand elongation	1/161	32/10899	0.379304	0.691607	0.662271	RFC4	1
R-HSA-8941326	RUNX2 regulates bone development	1/161	32/10899	0.379304	0.691607	0.662271	COL1A1	1
R-HSA-3371556	Cellular response to heat stress	2/161	89/10899	0.37964	0.691607	0.662271	HSPA1B/NUP160	2
R-HSA-9018519	Estrogen-dependent gene expression	3/161	150/10899	0.38232	0.691607	0.662271	CDK9/CXCL12/H2BC21	3
R-HSA-428157	Sphingolipid metabolism	2/161	90/10899	0.384908	0.691607	0.662271	PLPP3/SGPP2	2
R-HSA-9612973	Autophagy	3/161	151/10899	0.386331	0.691607	0.662271	CHMP6/MAP1LC3A/TSG101	3
R-HSA-167287	HIV elongation arrest and recovery	1/161	33/10899	0.3885	0.691607	0.662271	CDK9	1
R-HSA-167290	Pausing and recovery of HIV elongation	1/161	33/10899	0.3885	0.691607	0.662271	CDK9	1
R-HSA-180746	Nuclear import of Rev protein	1/161	33/10899	0.3885	0.691607	0.662271	NUP160	1
R-HSA-180910	Vpr-mediated nuclear import of PICs	1/161	33/10899	0.3885	0.691607	0.662271	NUP160	1
R-HSA-392518	Signal amplification	1/161	33/10899	0.3885	0.691607	0.662271	GNG10	1
R-HSA-420092	Glucagon-type ligand receptors	1/161	33/10899	0.3885	0.691607	0.662271	GNG10	1
R-HSA-5654726	Negative regulation of FGFR1 signaling	1/161	33/10899	0.3885	0.691607	0.662271	SPRY2	1
R-HSA-201722	Formation of the beta-catenin:TCF transactivating complex	2/161	91/10899	0.390156	0.691607	0.662271	H2BC21/LEO1	2
R-HSA-69052	Switching of origins to a post-replicative state	2/161	92/10899	0.395384	0.691607	0.662271	ORC3/ORC6	2
R-HSA-159227	Transport of the SLBP independent Mature mRNA	1/161	34/10899	0.39756	0.691607	0.662271	NUP160	1
R-HSA-165054	Rev-mediated nuclear export of HIV RNA	1/161	34/10899	0.39756	0.691607	0.662271	NUP160	1
R-HSA-187687	Signalling to ERKs	1/161	34/10899	0.39756	0.691607	0.662271	MAPK11	1
R-HSA-4085377	SUMOylation of SUMOylation proteins	1/161	34/10899	0.39756	0.691607	0.662271	NUP160	1
R-HSA-4791275	Signaling by WNT in cancer	1/161	34/10899	0.39756	0.691607	0.662271	FZD4	1
R-HSA-5654727	Negative regulation of FGFR2 signaling	1/161	34/10899	0.39756	0.691607	0.662271	SPRY2	1
R-HSA-449147	Signaling by Interleukins	8/161	473/10899	0.399238	0.691607	0.662271	ATF1/CASP3/CCL20/ELK1/IL20RB/MAPK11/MEF2C/SIGIRR	8
R-HSA-5368287	Mitochondrial translation	2/161	93/10899	0.400592	0.691607	0.662271	MRPL2/MRPS9	2
R-HSA-381119	Unfolded Protein Response (UPR)	2/161	94/10899	0.405779	0.691607	0.662271	CEBPG/CXXC1	2
R-HSA-69473	G2/M DNA damage checkpoint	2/161	94/10899	0.405779	0.691607	0.662271	H2BC21/RFC4	2
R-HSA-9013423	RAC3 GTPase cycle	2/161	94/10899	0.405779	0.691607	0.662271	VRK2/WASF1	2
R-HSA-114604	GPVI-mediated activation cascade	1/161	35/10899	0.406487	0.691607	0.662271	COL1A1	1
R-HSA-1296065	Inwardly rectifying K+ channels	1/161	35/10899	0.406487	0.691607	0.662271	GNG10	1
R-HSA-159230	Transport of the SLBP Dependant Mature mRNA	1/161	35/10899	0.406487	0.691607	0.662271	NUP160	1
R-HSA-3301854	Nuclear Pore Complex (NPC) Disassembly	1/161	35/10899	0.406487	0.691607	0.662271	NUP160	1
R-HSA-432720	Lysosome Vesicle Biogenesis	1/161	35/10899	0.406487	0.691607	0.662271	AP1M2	1
R-HSA-8953750	Transcriptional Regulation by E2F6	1/161	35/10899	0.406487	0.691607	0.662271	PCGF6	1
R-HSA-9709570	Impaired BRCA2 binding to RAD51	1/161	35/10899	0.406487	0.691607	0.662271	RFC4	1
R-HSA-418555	G alpha (s) signalling events	3/161	157/10899	0.41026	0.691607	0.662271	GNG10/PDE1A/PRKAR2B	3
R-HSA-1592230	Mitochondrial biogenesis	2/161	95/10899	0.410945	0.691607	0.662271	MAPK11/MEF2C	2
R-HSA-373080	Class B/2 (Secretin family receptors)	2/161	95/10899	0.410945	0.691607	0.662271	FZD4/GNG10	2
R-HSA-176033	Interactions of Vpr with host cellular proteins	1/161	36/10899	0.415283	0.691607	0.662271	NUP160	1
R-HSA-177243	Interactions of Rev with host cellular proteins	1/161	36/10899	0.415283	0.691607	0.662271	NUP160	1
R-HSA-2173796	SMAD2/SMAD3:SMAD4 heterotrimer regulates transcription	1/161	36/10899	0.415283	0.691607	0.662271	CDK9	1
R-HSA-390522	Striated Muscle Contraction	1/161	36/10899	0.415283	0.691607	0.662271	TNNC1	1
R-HSA-5663213	RHO GTPases Activate WASPs and WAVEs	1/161	36/10899	0.415283	0.691607	0.662271	WASF1	1
R-HSA-76046	RNA Polymerase III Transcription Initiation	1/161	36/10899	0.415283	0.691607	0.662271	POLR3F	1
R-HSA-9687139	Aberrant regulation of mitotic cell cycle due to RB1 defects	1/161	36/10899	0.415283	0.691607	0.662271	CDKN1C	1
R-HSA-5693607	Processing of DNA double-strand break ends	2/161	97/10899	0.42121	0.691607	0.662271	H2BC21/RFC4	2
R-HSA-8936459	RUNX1 regulates genes involved in megakaryocyte differentiation and platelet function	2/161	97/10899	0.42121	0.691607	0.662271	H2BC21/THBS1	2
R-HSA-69002	DNA Replication Pre-Initiation	3/161	160/10899	0.422123	0.691607	0.662271	H2BC21/ORC3/ORC6	3
R-HSA-168638	NOD1/2 Signaling Pathway	1/161	37/10899	0.423949	0.691607	0.662271	MAPK11	1
R-HSA-2129379	Molecules associated with elastic fibres	1/161	37/10899	0.423949	0.691607	0.662271	TGFB2	1
R-HSA-3299685	Detoxification of Reactive Oxygen Species	1/161	37/10899	0.423949	0.691607	0.662271	NOX4	1
R-HSA-5083635	Defective B3GALTL causes PpS	1/161	37/10899	0.423949	0.691607	0.662271	THBS1	1
R-HSA-5685938	HDR through Single Strand Annealing (SSA)	1/161	37/10899	0.423949	0.691607	0.662271	RFC4	1
R-HSA-8979227	Triglyceride metabolism	1/161	37/10899	0.423949	0.691607	0.662271	FABP7	1
R-HSA-5620912	Anchoring of the basal body to the plasma membrane	2/161	98/10899	0.426309	0.691607	0.662271	B9D2/PRKAR2B	2
R-HSA-15869	Metabolism of nucleotides	2/161	99/10899	0.431384	0.691607	0.662271	NUDT18/PNP	2
R-HSA-4420097	VEGFA-VEGFR2 Pathway	2/161	99/10899	0.431384	0.691607	0.662271	MAPK11/WASF1	2
R-HSA-111465	Apoptotic cleavage of cellular proteins	1/161	38/10899	0.432488	0.691607	0.662271	CASP3	1
R-HSA-3232142	SUMOylation of ubiquitinylation proteins	1/161	38/10899	0.432488	0.691607	0.662271	NUP160	1
R-HSA-5173214	O-glycosylation of TSR domain-containing proteins	1/161	38/10899	0.432488	0.691607	0.662271	THBS1	1
R-HSA-5696394	DNA Damage Recognition in GG-NER	1/161	38/10899	0.432488	0.691607	0.662271	TFPT	1
R-HSA-6814122	Cooperation of PDCL (PhLP1) and TRiC/CCT in G-protein beta folding	1/161	38/10899	0.432488	0.691607	0.662271	GNG10	1
R-HSA-75105	Fatty acyl-CoA biosynthesis	1/161	38/10899	0.432488	0.691607	0.662271	ACSL1	1
R-HSA-9675126	Diseases of mitotic cell cycle	1/161	38/10899	0.432488	0.691607	0.662271	CDKN1C	1
R-HSA-9772572	Early SARS-CoV-2 Infection Events	1/161	38/10899	0.432488	0.691607	0.662271	CHMP6	1
R-HSA-69242	S Phase	3/161	163/10899	0.433905	0.692382	0.663013	ORC3/ORC6/RFC4	3
R-HSA-9658195	Leishmania infection	3/161	164/10899	0.437814	0.695821	0.666306	GNG10/PRKAR2B/WASF1	3
R-HSA-110313	Translesion synthesis by Y family DNA polymerases bypasses lesions on DNA template	1/161	39/10899	0.4409	0.695821	0.666306	RFC4	1
R-HSA-390471	Association of TriC/CCT with target proteins during biosynthesis	1/161	39/10899	0.4409	0.695821	0.666306	FBXO6	1
R-HSA-73933	Resolution of Abasic Sites (AP sites)	1/161	39/10899	0.4409	0.695821	0.666306	RFC4	1
R-HSA-76009	Platelet Aggregation (Plug Formation)	1/161	39/10899	0.4409	0.695821	0.666306	COL1A1	1
R-HSA-71387	Metabolism of carbohydrates	5/161	295/10899	0.442117	0.695821	0.666306	ALDOB/BGN/HYAL1/NUP160/SLC25A12	5
R-HSA-5689603	UCH proteinases	2/161	102/10899	0.446466	0.695821	0.666306	TFPT/UCHL3	2
R-HSA-1461957	Beta defensins	1/161	40/10899	0.449189	0.695821	0.666306	DEFB1	1
R-HSA-1483166	Synthesis of PA	1/161	40/10899	0.449189	0.695821	0.666306	GPD1	1
R-HSA-168276	NS1 Mediated Effects on Host Pathways	1/161	40/10899	0.449189	0.695821	0.666306	NUP160	1
R-HSA-5357905	Regulation of TNFR1 signaling	1/161	40/10899	0.449189	0.695821	0.666306	STUB1	1
R-HSA-5654741	Signaling by FGFR3	1/161	40/10899	0.449189	0.695821	0.666306	SPRY2	1
R-HSA-5693616	Presynaptic phase of homologous DNA pairing and strand exchange	1/161	40/10899	0.449189	0.695821	0.666306	RFC4	1
R-HSA-9664323	FCGR3A-mediated IL10 synthesis	1/161	40/10899	0.449189	0.695821	0.666306	PRKAR2B	1
R-HSA-159231	Transport of Mature mRNA Derived from an Intronless Transcript	1/161	41/10899	0.457355	0.696833	0.667275	NUP160	1
R-HSA-3560782	Diseases associated with glycosaminoglycan metabolism	1/161	41/10899	0.457355	0.696833	0.667275	BGN	1
R-HSA-5654743	Signaling by FGFR4	1/161	41/10899	0.457355	0.696833	0.667275	SPRY2	1
R-HSA-5696400	Dual Incision in GG-NER	1/161	41/10899	0.457355	0.696833	0.667275	RFC4	1
R-HSA-74158	RNA Polymerase III Transcription	1/161	41/10899	0.457355	0.696833	0.667275	POLR3F	1
R-HSA-749476	RNA Polymerase III Abortive And Retractive Initiation	1/161	41/10899	0.457355	0.696833	0.667275	POLR3F	1
R-HSA-9675136	Diseases of DNA Double-Strand Break Repair	1/161	41/10899	0.457355	0.696833	0.667275	RFC4	1
R-HSA-9701190	Defective homologous recombination repair (HRR) due to BRCA2 loss of function	1/161	41/10899	0.457355	0.696833	0.667275	RFC4	1
R-HSA-159234	Transport of Mature mRNAs Derived from Intronless Transcripts	1/161	42/10899	0.465402	0.702421	0.672626	NUP160	1
R-HSA-379724	tRNA Aminoacylation	1/161	42/10899	0.465402	0.702421	0.672626	YARS2	1
R-HSA-3928662	EPHB-mediated forward signaling	1/161	42/10899	0.465402	0.702421	0.672626	LIMK2	1
R-HSA-5578749	Transcriptional regulation by small RNAs	2/161	106/10899	0.466227	0.702421	0.672626	H2BC21/NUP160	2
R-HSA-72306	tRNA processing	2/161	107/10899	0.471102	0.702421	0.672626	NUP160/RPP21	2
R-HSA-167169	HIV Transcription Elongation	1/161	43/10899	0.473329	0.702421	0.672626	CDK9	1
R-HSA-167200	Formation of HIV-1 elongation complex containing HIV-1 Tat	1/161	43/10899	0.473329	0.702421	0.672626	CDK9	1
R-HSA-167246	Tat-mediated elongation of the HIV-1 transcript	1/161	43/10899	0.473329	0.702421	0.672626	CDK9	1
R-HSA-168325	Viral Messenger RNA Synthesis	1/161	43/10899	0.473329	0.702421	0.672626	NUP160	1
R-HSA-425397	Transport of vitamins, nucleosides, and related molecules	1/161	43/10899	0.473329	0.702421	0.672626	SLCO4C1	1
R-HSA-5693579	Homologous DNA Pairing and Strand Exchange	1/161	43/10899	0.473329	0.702421	0.672626	RFC4	1
R-HSA-977444	GABA B receptor activation	1/161	43/10899	0.473329	0.702421	0.672626	GNG10	1
R-HSA-991365	Activation of GABAB receptors	1/161	43/10899	0.473329	0.702421	0.672626	GNG10	1
R-HSA-163685	Integration of energy metabolism	2/161	108/10899	0.475951	0.703497	0.673656	GNG10/PRKAR2B	2
R-HSA-194138	Signaling by VEGF	2/161	108/10899	0.475951	0.703497	0.673656	MAPK11/WASF1	2
R-HSA-71291	Metabolism of amino acids and derivatives	6/161	374/10899	0.477513	0.704403	0.674524	BBOX1/CTH/IVD/PDHX/SLC25A12/SLC25A15	6
R-HSA-156580	Phase II - Conjugation of compounds	2/161	109/10899	0.480773	0.705545	0.675618	ACSM2B/SULT2A1	2
R-HSA-1566948	Elastic fibre formation	1/161	44/10899	0.48114	0.705545	0.675618	TGFB2	1
R-HSA-9749641	Aspirin ADME	1/161	44/10899	0.48114	0.705545	0.675618	ACSM2B	1
R-HSA-8978868	Fatty acid metabolism	3/161	177/10899	0.487623	0.712605	0.682378	ACBD7/ACSL1/MECR	3
R-HSA-167152	Formation of HIV elongation complex in the absence of HIV Tat	1/161	45/10899	0.488836	0.712605	0.682378	CDK9	1
R-HSA-445355	Smooth Muscle Contraction	1/161	45/10899	0.488836	0.712605	0.682378	MYLK	1
R-HSA-5696398	Nucleotide Excision Repair	2/161	111/10899	0.490335	0.71339	0.68313	RFC4/TFPT	2
R-HSA-983169	Class I MHC mediated antigen processing & presentation	6/161	381/10899	0.495557	0.716255	0.685873	ASB9/FBXO44/FBXO6/LRR1/RNF25/STUB1	6
R-HSA-167161	HIV Transcription Initiation	1/161	47/10899	0.503888	0.716255	0.685873	TAF4B	1
R-HSA-167162	RNA Polymerase II HIV Promoter Escape	1/161	47/10899	0.503888	0.716255	0.685873	TAF4B	1
R-HSA-4570464	SUMOylation of RNA binding proteins	1/161	47/10899	0.503888	0.716255	0.685873	NUP160	1
R-HSA-6783783	Interleukin-10 signaling	1/161	47/10899	0.503888	0.716255	0.685873	CCL20	1
R-HSA-69231	Cyclin D associated events in G1	1/161	47/10899	0.503888	0.716255	0.685873	CDKN1C	1
R-HSA-69236	G1 Phase	1/161	47/10899	0.503888	0.716255	0.685873	CDKN1C	1
R-HSA-73776	RNA Polymerase II Promoter Escape	1/161	47/10899	0.503888	0.716255	0.685873	TAF4B	1
R-HSA-73779	RNA Polymerase II Transcription Pre-Initiation And Promoter Opening	1/161	47/10899	0.503888	0.716255	0.685873	TAF4B	1
R-HSA-75953	RNA Polymerase II Transcription Initiation	1/161	47/10899	0.503888	0.716255	0.685873	TAF4B	1
R-HSA-76042	RNA Polymerase II Transcription Initiation And Promoter Clearance	1/161	47/10899	0.503888	0.716255	0.685873	TAF4B	1
R-HSA-9707616	Heme signaling	1/161	47/10899	0.503888	0.716255	0.685873	MEF2C	1
R-HSA-418597	G alpha (z) signalling events	1/161	48/10899	0.511249	0.723944	0.693236	GNG10	1
R-HSA-73893	DNA Damage Bypass	1/161	48/10899	0.511249	0.723944	0.693236	RFC4	1
R-HSA-9013149	RAC1 GTPase cycle	3/161	185/10899	0.51721	0.725901	0.69511	SPATA13/VRK2/WASF1	3
R-HSA-8953897	Cellular responses to stimuli	12/161	798/10899	0.518096	0.725901	0.69511	ACD/CEBPG/COX16/CXXC1/H2BC21/HSPA1B/MAPK11/MEF2C/MT3/NOX4/NUP160/TINF2	12
R-HSA-1989781	PPARA activates gene expression	2/161	117/10899	0.518355	0.725901	0.69511	ACSL1/SULT2A1	2
R-HSA-6811440	Retrograde transport at the Trans-Golgi-Network	1/161	49/10899	0.5185	0.725901	0.69511	RAB9A	1
R-HSA-75893	TNF signaling	1/161	49/10899	0.5185	0.725901	0.69511	STUB1	1
R-HSA-9012852	Signaling by NOTCH3	1/161	49/10899	0.5185	0.725901	0.69511	FABP7	1
R-HSA-1227986	Signaling by ERBB2	1/161	50/10899	0.525645	0.727666	0.6968	STUB1	1
R-HSA-1461973	Defensins	1/161	50/10899	0.525645	0.727666	0.6968	DEFB1	1
R-HSA-177929	Signaling by EGFR	1/161	50/10899	0.525645	0.727666	0.6968	SPRY2	1
R-HSA-373752	Netrin-1 signaling	1/161	50/10899	0.525645	0.727666	0.6968	MAPK11	1
R-HSA-381038	XBP1(S) activates chaperone genes	1/161	50/10899	0.525645	0.727666	0.6968	CXXC1	1
R-HSA-5654736	Signaling by FGFR1	1/161	50/10899	0.525645	0.727666	0.6968	SPRY2	1
R-HSA-400206	Regulation of lipid metabolism by PPARalpha	2/161	119/10899	0.527466	0.728305	0.697413	ACSL1/SULT2A1	2
R-HSA-2990846	SUMOylation	3/161	188/10899	0.528071	0.728305	0.697413	CDCA8/NUP160/RWDD3	3
R-HSA-2173793	Transcriptional activity of SMAD2/SMAD3:SMAD4 heterotrimer	1/161	51/10899	0.532685	0.730595	0.699605	CDK9	1
R-HSA-5620920	Cargo trafficking to the periciliary membrane	1/161	51/10899	0.532685	0.730595	0.699605	PDE6D	1
R-HSA-9675135	Diseases of DNA repair	1/161	51/10899	0.532685	0.730595	0.699605	RFC4	1
R-HSA-8878166	Transcriptional regulation by RUNX2	2/161	121/10899	0.536462	0.73333	0.702224	COL1A1/STUB1	2
R-HSA-500792	GPCR ligand binding	7/161	467/10899	0.539025	0.73333	0.702224	APLN/CCL20/CXCL12/F2R/FZD4/GNG10/NMU	7
R-HSA-2428928	IRS-related events triggered by IGF1R	1/161	52/10899	0.53962	0.73333	0.702224	IGF1	1
R-HSA-381070	IRE1alpha activates chaperones	1/161	52/10899	0.53962	0.73333	0.702224	CXXC1	1
R-HSA-75153	Apoptotic execution phase	1/161	52/10899	0.53962	0.73333	0.702224	CASP3	1
R-HSA-191859	snRNP Assembly	1/161	53/10899	0.546454	0.738559	0.707231	NUP160	1
R-HSA-194441	Metabolism of non-coding RNA	1/161	53/10899	0.546454	0.738559	0.707231	NUP160	1
R-HSA-2428924	IGF1R signaling cascade	1/161	53/10899	0.546454	0.738559	0.707231	IGF1	1
R-HSA-1630316	Glycosaminoglycan metabolism	2/161	124/10899	0.549734	0.74107	0.709636	BGN/HYAL1	2
R-HSA-2404192	Signaling by Type 1 Insulin-like Growth Factor 1 Receptor (IGF1R)	1/161	54/10899	0.553186	0.74107	0.709636	IGF1	1
R-HSA-5620924	Intraflagellar transport	1/161	54/10899	0.553186	0.74107	0.709636	DYNC2I2	1
R-HSA-9013405	RHOD GTPase cycle	1/161	54/10899	0.553186	0.74107	0.709636	VRK2	1
R-HSA-2559580	Oxidative Stress Induced Senescence	2/161	125/10899	0.554099	0.74107	0.709636	H2BC21/MAPK11	2
R-HSA-373076	Class A/1 (Rhodopsin-like receptors)	5/161	335/10899	0.554304	0.74107	0.709636	APLN/CCL20/CXCL12/F2R/NMU	5
R-HSA-109606	Intrinsic Pathway for Apoptosis	1/161	55/10899	0.559819	0.741761	0.710297	CASP3	1
R-HSA-1638091	Heparan sulfate/heparin (HS-GAG) metabolism	1/161	55/10899	0.559819	0.741761	0.710297	BGN	1
R-HSA-3371497	HSP90 chaperone cycle for steroid hormone receptors (SHR) in the presence of ligand	1/161	55/10899	0.559819	0.741761	0.710297	HSPA1B	1
R-HSA-429914	Deadenylation-dependent mRNA decay	1/161	55/10899	0.559819	0.741761	0.710297	PATL1	1
R-HSA-71406	Pyruvate metabolism and Citric Acid (TCA) cycle	1/161	55/10899	0.559819	0.741761	0.710297	PDHX	1
R-HSA-2151201	Transcriptional activation of mitochondrial biogenesis	1/161	56/10899	0.566355	0.746421	0.71476	MEF2C	1
R-HSA-432722	Golgi Associated Vesicle Biogenesis	1/161	56/10899	0.566355	0.746421	0.71476	AP1M2	1
R-HSA-450408	AUF1 (hnRNP D0) binds and destabilizes mRNA	1/161	56/10899	0.566355	0.746421	0.71476	HSPA1B	1
R-HSA-1483206	Glycerophospholipid biosynthesis	2/161	129/10899	0.571262	0.750906	0.719055	GPD1/MBOAT1	2
R-HSA-168643	Nucleotide-binding domain, leucine rich repeat containing receptor (NLR) signaling pathways	1/161	57/10899	0.572794	0.750906	0.719055	MAPK11	1
R-HSA-4641258	Degradation of DVL	1/161	57/10899	0.572794	0.750906	0.719055	KLHL12	1
R-HSA-1236394	Signaling by ERBB4	1/161	58/10899	0.579137	0.757236	0.725116	CXCL12	1
R-HSA-69206	G1/S Transition	2/161	131/10899	0.579663	0.757236	0.725116	ORC3/ORC6	2
R-HSA-5693567	HDR through Homologous Recombination (HRR) or Single Strand Annealing (SSA)	2/161	132/10899	0.583819	0.758041	0.725887	H2BC21/RFC4	2
R-HSA-8866654	E3 ubiquitin ligases ubiquitinate target proteins	1/161	59/10899	0.585388	0.758041	0.725887	LEO1	1
R-HSA-9664407	Parasite infection	1/161	59/10899	0.585388	0.758041	0.725887	WASF1	1
R-HSA-9664417	Leishmania phagocytosis	1/161	59/10899	0.585388	0.758041	0.725887	WASF1	1
R-HSA-9664422	FCGR3A-mediated phagocytosis	1/161	59/10899	0.585388	0.758041	0.725887	WASF1	1
R-HSA-112314	Neurotransmitter receptors and postsynaptic signal transmission	3/161	205/10899	0.586962	0.758756	0.726572	GNG10/PRKAR2B/TSPAN7	3
R-HSA-977443	GABA receptor activation	1/161	60/10899	0.591546	0.763351	0.730972	GNG10	1
R-HSA-388396	GPCR downstream signalling	9/161	633/10899	0.595937	0.767683	0.73512	APLN/CCL20/CXCL12/F2R/GNG10/NMU/PDE1A/PRKAR2B/RGS10	9
R-HSA-2029482	Regulation of actin dynamics for phagocytic cup formation	1/161	61/10899	0.597613	0.768507	0.735909	WASF1	1
R-HSA-1632852	Macroautophagy	2/161	136/10899	0.60014	0.770422	0.737743	CHMP6/MAP1LC3A	2
R-HSA-5357801	Programmed Cell Death	3/161	210/10899	0.603376	0.77085	0.738153	CASP3/CHMP6/STUB1	3
R-HSA-6796648	TP53 Regulates Transcription of DNA Repair Genes	1/161	62/10899	0.60359	0.77085	0.738153	CDK9	1
R-HSA-8986944	Transcriptional Regulation by MECP2	1/161	62/10899	0.60359	0.77085	0.738153	MEF2C	1
R-HSA-372790	Signaling by GPCR	10/161	708/10899	0.605081	0.771426	0.738704	APLN/CCL20/CXCL12/F2R/FZD4/GNG10/NMU/PDE1A/PRKAR2B/RGS10	10
R-HSA-211000	Gene Silencing by RNA	2/161	138/10899	0.60812	0.772162	0.739409	H2BC21/NUP160	2
R-HSA-5693538	Homology Directed Repair	2/161	138/10899	0.60812	0.772162	0.739409	H2BC21/RFC4	2
R-HSA-73728	RNA Polymerase I Promoter Opening	1/161	63/10899	0.60948	0.772162	0.739409	H2BC21	1
R-HSA-1483257	Phospholipid metabolism	3/161	212/10899	0.609821	0.772162	0.739409	GPD1/MBOAT1/MTMR4	3
R-HSA-1834949	Cytosolic sensors of pathogen-associated DNA	1/161	64/10899	0.615282	0.772556	0.739786	POLR3F	1
R-HSA-421270	Cell-cell junction organization	1/161	64/10899	0.615282	0.772556	0.739786	PARD6G	1
R-HSA-4608870	Asymmetric localization of PCP proteins	1/161	64/10899	0.615282	0.772556	0.739786	FZD4	1
R-HSA-9707564	Cytoprotection by HMOX1	1/161	64/10899	0.615282	0.772556	0.739786	COX16	1
R-HSA-2262752	Cellular responses to stress	11/161	784/10899	0.615337	0.772556	0.739786	ACD/CEBPG/COX16/CXXC1/H2BC21/HSPA1B/MAPK11/MEF2C/NOX4/NUP160/TINF2	11
R-HSA-5334118	DNA methylation	1/161	65/10899	0.620999	0.774422	0.741573	H2BC21	1
R-HSA-6782210	Gap-filling DNA repair synthesis and ligation in TC-NER	1/161	65/10899	0.620999	0.774422	0.741573	RFC4	1
R-HSA-8873719	RAB geranylgeranylation	1/161	65/10899	0.620999	0.774422	0.741573	RAB9A	1
R-HSA-9614085	FOXO-mediated transcription	1/161	65/10899	0.620999	0.774422	0.741573	KLF4	1
R-HSA-416476	G alpha (q) signalling events	3/161	216/10899	0.622502	0.774994	0.742121	F2R/GNG10/NMU	3
R-HSA-6782135	Dual incision in TC-NER	1/161	66/10899	0.626631	0.776227	0.743302	RFC4	1
R-HSA-69563	p53-Dependent G1 DNA Damage Response	1/161	66/10899	0.626631	0.776227	0.743302	ZNF385A	1
R-HSA-69580	p53-Dependent G1/S DNA damage checkpoint	1/161	66/10899	0.626631	0.776227	0.743302	ZNF385A	1
R-HSA-5625886	Activated PKN1 stimulates transcription of AR (androgen receptor) regulated genes KLK2 and KLK3	1/161	67/10899	0.63218	0.77963	0.74656	H2BC21	1
R-HSA-1280215	Cytokine Signaling in Immune system	10/161	725/10899	0.635363	0.77963	0.74656	ATF1/CASP3/CCL20/ELK1/IL20RB/MAPK11/MEF2C/NUP160/SIGIRR/TNFRSF11B	10
R-HSA-3906995	Diseases associated with O-glycosylation of proteins	1/161	68/10899	0.637647	0.77963	0.74656	THBS1	1
R-HSA-427359	SIRT1 negatively regulates rRNA expression	1/161	68/10899	0.637647	0.77963	0.74656	H2BC21	1
R-HSA-5685942	HDR through Homologous Recombination (HRR)	1/161	68/10899	0.637647	0.77963	0.74656	RFC4	1
R-HSA-5693571	Nonhomologous End-Joining (NHEJ)	1/161	68/10899	0.637647	0.77963	0.74656	H2BC21	1
R-HSA-69615	G1/S DNA Damage Checkpoints	1/161	68/10899	0.637647	0.77963	0.74656	ZNF385A	1
R-HSA-3858494	Beta-catenin independent WNT signaling	2/161	146/10899	0.638834	0.77963	0.74656	FZD4/GNG10	2
R-HSA-73887	Death Receptor Signalling	2/161	146/10899	0.638834	0.77963	0.74656	CASP3/STUB1	2
R-HSA-211859	Biological oxidations	3/161	222/10899	0.640997	0.780985	0.747857	ACSM2B/NQO2/SULT2A1	3
R-HSA-8948751	Regulation of PTEN stability and activity	1/161	69/10899	0.643033	0.782181	0.749003	STUB1	1
R-HSA-380259	Loss of Nlp from mitotic centrosomes	1/161	70/10899	0.64834	0.784777	0.751489	PRKAR2B	1
R-HSA-380284	Loss of proteins required for interphase microtubule organization from the centrosome	1/161	70/10899	0.64834	0.784777	0.751489	PRKAR2B	1
R-HSA-400253	Circadian Clock	1/161	70/10899	0.64834	0.784777	0.751489	MEF2C	1
R-HSA-4551638	SUMOylation of chromatin organization proteins	1/161	71/10899	0.653568	0.789817	0.756315	NUP160	1
R-HSA-1169408	ISG15 antiviral mechanism	1/161	72/10899	0.658719	0.793132	0.75949	NUP160	1
R-HSA-199992	trans-Golgi Network Vesicle Budding	1/161	72/10899	0.658719	0.793132	0.75949	AP1M2	1
R-HSA-212300	PRC2 methylates histones and DNA	1/161	73/10899	0.663794	0.793132	0.75949	H2BC21	1
R-HSA-5654738	Signaling by FGFR2	1/161	73/10899	0.663794	0.793132	0.75949	SPRY2	1
R-HSA-8854518	AURKA Activation by TPX2	1/161	73/10899	0.663794	0.793132	0.75949	PRKAR2B	1
R-HSA-8939902	Regulation of RUNX2 expression and activity	1/161	73/10899	0.663794	0.793132	0.75949	STUB1	1
R-HSA-9710421	Defective pyroptosis	1/161	73/10899	0.663794	0.793132	0.75949	H2BC21	1
R-HSA-556833	Metabolism of lipids	10/161	743/10899	0.666073	0.794566	0.760862	ACBD7/ACSL1/FABP7/GPD1/MBOAT1/MECR/MTMR4/PLPP3/SGPP2/SULT2A1	10
R-HSA-2299718	Condensation of Prophase Chromosomes	1/161	74/10899	0.668794	0.794566	0.760862	H2BC21	1
R-HSA-9013408	RHOG GTPase cycle	1/161	74/10899	0.668794	0.794566	0.760862	VRK2	1
R-HSA-5653656	Vesicle-mediated transport	9/161	673/10899	0.669277	0.794566	0.760862	AP1M2/CHMP6/COL1A1/COL3A1/FZD4/JCHAIN/RAB9A/RINT1/TSG101	9
R-HSA-159236	Transport of Mature mRNA derived from an Intron-Containing Transcript	1/161	75/10899	0.67372	0.798269	0.764409	NUP160	1
R-HSA-168255	Influenza Infection	2/161	156/10899	0.674548	0.798269	0.764409	HSPA1B/NUP160	2
R-HSA-204998	Cell death signalling via NRAGE, NRIF and NADE	1/161	76/10899	0.678573	0.800479	0.766525	CASP3	1
R-HSA-427389	ERCC6 (CSB) and EHMT2 (G9a) positively regulate rRNA expression	1/161	76/10899	0.678573	0.800479	0.766525	H2BC21	1
R-HSA-3108214	SUMOylation of DNA damage response and repair proteins	1/161	77/10899	0.683355	0.803564	0.769479	NUP160	1
R-HSA-5693565	Recruitment and ATM-mediated phosphorylation of repair and signaling proteins at DNA double strand breaks	1/161	77/10899	0.683355	0.803564	0.769479	H2BC21	1
R-HSA-5693606	DNA Double Strand Break Response	1/161	78/10899	0.688065	0.807824	0.773558	H2BC21	1
R-HSA-6781827	Transcription-Coupled Nucleotide Excision Repair (TC-NER)	1/161	79/10899	0.692707	0.811988	0.777545	RFC4	1
R-HSA-1169410	Antiviral mechanism by IFN-stimulated genes	1/161	80/10899	0.697279	0.813492	0.778986	NUP160	1
R-HSA-416482	G alpha (12/13) signalling events	1/161	80/10899	0.697279	0.813492	0.778986	GNG10	1
R-HSA-438064	Post NMDA receptor activation events	1/161	80/10899	0.697279	0.813492	0.778986	PRKAR2B	1
R-HSA-9663891	Selective autophagy	1/161	81/10899	0.701784	0.817463	0.782788	MAP1LC3A	1
R-HSA-380270	Recruitment of mitotic centrosome proteins and complexes	1/161	82/10899	0.706222	0.820058	0.785273	PRKAR2B	1
R-HSA-380287	Centrosome maturation	1/161	82/10899	0.706222	0.820058	0.785273	PRKAR2B	1
R-HSA-1280218	Adaptive Immune System	10/161	769/10899	0.707753	0.820551	0.785746	AP1M2/ASB9/COL1A1/COL3A1/FBXO44/FBXO6/HCST/LRR1/RNF25/STUB1	10
R-HSA-5693532	DNA Double-Strand Break Repair	2/161	168/10899	0.713585	0.823692	0.788753	H2BC21/RFC4	2
R-HSA-1483255	PI Metabolism	1/161	84/10899	0.714903	0.823692	0.788753	MTMR4	1
R-HSA-381340	Transcriptional regulation of white adipocyte differentiation	1/161	84/10899	0.714903	0.823692	0.788753	KLF4	1
R-HSA-72202	Transport of Mature Transcript to Cytoplasm	1/161	84/10899	0.714903	0.823692	0.788753	NUP160	1
R-HSA-2029480	Fcgamma receptor (FCGR) dependent phagocytosis	1/161	86/10899	0.723328	0.83082	0.795578	WASF1	1
R-HSA-912446	Meiotic recombination	1/161	86/10899	0.723328	0.83082	0.795578	H2BC21	1
R-HSA-190236	Signaling by FGFR	1/161	87/10899	0.727448	0.832972	0.79764	SPRY2	1
R-HSA-5628897	TP53 Regulates Metabolic Genes	1/161	87/10899	0.727448	0.832972	0.79764	COX16	1
R-HSA-2565942	Regulation of PLK1 Activity at G2/M Transition	1/161	88/10899	0.731506	0.835042	0.799622	PRKAR2B	1
R-HSA-9013404	RAC2 GTPase cycle	1/161	88/10899	0.731506	0.835042	0.799622	VRK2	1
R-HSA-8876198	RAB GEFs exchange GTP for GDP on RABs	1/161	90/10899	0.739444	0.840773	0.80511	RAB9A	1
R-HSA-9616222	Transcriptional regulation of granulopoiesis	1/161	90/10899	0.739444	0.840773	0.80511	H2BC21	1
R-HSA-1428517	The citric acid (TCA) cycle and respiratory electron transport	2/161	178/10899	0.743069	0.840773	0.80511	COX16/PDHX	2
R-HSA-446728	Cell junction organization	1/161	91/10899	0.743325	0.840773	0.80511	PARD6G	1
R-HSA-5250924	B-WICH complex positively regulates rRNA expression	1/161	91/10899	0.743325	0.840773	0.80511	H2BC21	1
R-HSA-73772	RNA Polymerase I Promoter Escape	1/161	91/10899	0.743325	0.840773	0.80511	H2BC21	1
R-HSA-2682334	EPH-Ephrin signaling	1/161	92/10899	0.747148	0.842529	0.806791	LIMK2	1
R-HSA-4086400	PCP/CE pathway	1/161	92/10899	0.747148	0.842529	0.806791	FZD4	1
R-HSA-1912408	Pre-NOTCH Transcription and Translation	1/161	93/10899	0.750915	0.844211	0.808402	H2BC21	1
R-HSA-442755	Activation of NMDA receptors and postsynaptic events	1/161	93/10899	0.750915	0.844211	0.808402	PRKAR2B	1
R-HSA-3108232	SUMO E3 ligases SUMOylate target proteins	2/161	182/10899	0.754121	0.844544	0.808721	CDCA8/NUP160	2
R-HSA-3214815	HDACs deacetylate histones	1/161	94/10899	0.754627	0.844544	0.808721	H2BC21	1
R-HSA-380320	Recruitment of NuMA to mitotic centrosomes	1/161	94/10899	0.754627	0.844544	0.808721	PRKAR2B	1
R-HSA-5625740	RHO GTPases activate PKNs	1/161	95/10899	0.758283	0.846084	0.810195	H2BC21	1
R-HSA-6803157	Antimicrobial peptides	1/161	95/10899	0.758283	0.846084	0.810195	DEFB1	1
R-HSA-193704	p75 NTR receptor-mediated signalling	1/161	97/10899	0.765433	0.852165	0.816019	CASP3	1
R-HSA-112315	Transmission across Chemical Synapses	3/161	270/10899	0.76603	0.852165	0.816019	GNG10/PRKAR2B/TSPAN7	3
R-HSA-5619102	SLC transporter disorders	1/161	98/10899	0.76893	0.85411	0.817881	NUP160	1
R-HSA-6811434	COPI-dependent Golgi-to-ER retrograde traffic	1/161	99/10899	0.772374	0.85663	0.820294	RINT1	1
R-HSA-3247509	Chromatin modifying enzymes	3/161	274/10899	0.774661	0.85663	0.820294	H2BC21/MRGBP/VPS72	3
R-HSA-4839726	Chromatin organization	3/161	274/10899	0.774661	0.85663	0.820294	H2BC21/MRGBP/VPS72	3
R-HSA-9633012	Response of EIF2AK4 (GCN2) to amino acid deficiency	1/161	101/10899	0.77911	0.860268	0.823777	CEBPG	1
R-HSA-5668541	TNFR2 non-canonical NF-kB pathway	1/161	102/10899	0.782404	0.862354	0.825775	TNFRSF11B	1
R-HSA-9711123	Cellular response to chemical stress	2/161	194/10899	0.78486	0.862354	0.825775	COX16/NOX4	2
R-HSA-1296071	Potassium Channels	1/161	103/10899	0.785648	0.862354	0.825775	GNG10	1
R-HSA-611105	Respiratory electron transport	1/161	103/10899	0.785648	0.862354	0.825775	COX16	1
R-HSA-9645723	Diseases of programmed cell death	1/161	105/10899	0.791994	0.867591	0.83079	H2BC21	1
R-HSA-211945	Phase I - Functionalization of compounds	1/161	106/10899	0.795097	0.867591	0.83079	NQO2	1
R-HSA-5250913	Positive epigenetic regulation of rRNA expression	1/161	106/10899	0.795097	0.867591	0.83079	H2BC21	1
R-HSA-8856825	Cargo recognition for clathrin-mediated endocytosis	1/161	106/10899	0.795097	0.867591	0.83079	FZD4	1
R-HSA-427413	NoRC negatively regulates rRNA expression	1/161	107/10899	0.798153	0.869647	0.832759	H2BC21	1
R-HSA-6811442	Intra-Golgi and retrograde Golgi-to-ER traffic	2/161	202/10899	0.803443	0.872349	0.835346	RAB9A/RINT1	2
R-HSA-1912422	Pre-NOTCH Expression and Processing	1/161	109/10899	0.804131	0.872349	0.835346	H2BC21	1
R-HSA-5250941	Negative epigenetic regulation of rRNA expression	1/161	110/10899	0.807054	0.872349	0.835346	H2BC21	1
R-HSA-73854	RNA Polymerase I Promoter Clearance	1/161	110/10899	0.807054	0.872349	0.835346	H2BC21	1
R-HSA-72766	Translation	3/161	291/10899	0.808493	0.872349	0.835346	MRPL2/MRPS9/YARS2	3
R-HSA-5173105	O-linked glycosylation	1/161	111/10899	0.809933	0.872349	0.835346	THBS1	1
R-HSA-977225	Amyloid fiber formation	1/161	111/10899	0.809933	0.872349	0.835346	H2BC21	1
R-HSA-397014	Muscle contraction	2/161	205/10899	0.810038	0.872349	0.835346	MYLK/TNNC1	2
R-HSA-2559582	Senescence-Associated Secretory Phenotype (SASP)	1/161	112/10899	0.81277	0.872757	0.835737	H2BC21	1
R-HSA-73864	RNA Polymerase I Transcription	1/161	112/10899	0.81277	0.872757	0.835737	H2BC21	1
R-HSA-5610787	Hedgehog 'off' state	1/161	113/10899	0.815564	0.874492	0.837399	PRKAR2B	1
R-HSA-5688426	Deubiquitination	3/161	298/10899	0.821137	0.879197	0.841904	H2BC21/TFPT/UCHL3	3
R-HSA-2408522	Selenoamino acid metabolism	1/161	118/10899	0.828927	0.886259	0.848666	CTH	1
R-HSA-422475	Axon guidance	6/161	552/10899	0.831513	0.887745	0.850089	COL3A1/COL6A3/CXCL12/LIMK2/MAPK11/SEMA6D	6
R-HSA-9006925	Intracellular signaling by second messengers	3/161	309/10899	0.839578	0.895067	0.857101	PDE1A/PRKAR2B/STUB1	3
R-HSA-2132295	MHC class II antigen presentation	1/161	123/10899	0.841327	0.895599	0.85761	AP1M2	1
R-HSA-196849	Metabolism of water-soluble vitamins and cofactors	1/161	124/10899	0.843698	0.895599	0.85761	TCN2	1
R-HSA-9007101	Rab regulation of trafficking	1/161	124/10899	0.843698	0.895599	0.85761	RAB9A	1
R-HSA-9705671	SARS-CoV-2 activates/modulates innate and adaptive immune responses	1/161	126/10899	0.848334	0.899234	0.861091	NUP160	1
R-HSA-163200	Respiratory electron transport, ATP synthesis by chemiosmotic coupling, and heat production by uncoupling proteins.	1/161	127/10899	0.850601	0.90035	0.86216	COX16	1
R-HSA-1500931	Cell-Cell communication	1/161	129/10899	0.855033	0.903753	0.865418	PARD6G	1
R-HSA-8939236	RUNX1 regulates transcription of genes involved in differentiation of HSCs	1/161	130/10899	0.8572	0.904755	0.866378	H2BC21	1
R-HSA-9675108	Nervous system development	6/161	577/10899	0.861143	0.907626	0.869126	COL3A1/COL6A3/CXCL12/LIMK2/MAPK11/SEMA6D	6
R-HSA-8856688	Golgi-to-ER retrograde transport	1/161	133/10899	0.86351	0.908829	0.870279	RINT1	1
R-HSA-157118	Signaling by NOTCH	2/161	236/10899	0.86748	0.910511	0.871889	FABP7/H2BC21	2
R-HSA-168273	Influenza Viral RNA Transcription and Replication	1/161	135/10899	0.867562	0.910511	0.871889	NUP160	1
R-HSA-8878171	Transcriptional regulation by RUNX1	2/161	239/10899	0.872104	0.913985	0.875216	H2BC21/THBS1	2
R-HSA-6807070	PTEN Regulation	1/161	140/10899	0.877177	0.918004	0.879065	STUB1	1
R-HSA-9678108	SARS-CoV-1 Infection	1/161	141/10899	0.879015	0.918632	0.879666	CHMP6	1
R-HSA-5621481	C-type lectin receptors (CLRs)	1/161	142/10899	0.880825	0.91923	0.880238	CLEC4E	1
R-HSA-8856828	Clathrin-mediated endocytosis	1/161	146/10899	0.887802	0.92521	0.885965	FZD4	1
R-HSA-212165	Epigenetic regulation of gene expression	1/161	149/10899	0.892767	0.927778	0.888424	H2BC21	1
R-HSA-5358351	Signaling by Hedgehog	1/161	149/10899	0.892767	0.927778	0.888424	PRKAR2B	1
R-HSA-446652	Interleukin-1 family signaling	1/161	153/10899	0.899049	0.932999	0.893424	SIGIRR	1
R-HSA-9013148	CDC42 GTPase cycle	1/161	155/10899	0.902052	0.934808	0.895156	SPATA13	1
R-HSA-9711097	Cellular response to starvation	1/161	156/10899	0.90352	0.935023	0.895362	CEBPG	1
R-HSA-199991	Membrane Trafficking	6/161	634/10899	0.912974	0.943491	0.903471	AP1M2/CHMP6/FZD4/RAB9A/RINT1/TSG101	6
R-HSA-983231	Factors involved in megakaryocyte development and platelet production	1/161	168/10899	0.919517	0.948931	0.90868	PRKAR2B	1
R-HSA-5673001	RAF/MAP kinase cascade	2/161	280/10899	0.92208	0.950254	0.909947	ABHD17B/PDE6D	2
R-HSA-5684996	MAPK1/MAPK3 signaling	2/161	286/10899	0.927636	0.954413	0.913929	ABHD17B/PDE6D	2
R-HSA-5619115	Disorders of transmembrane transporters	1/161	176/10899	0.928687	0.954413	0.913929	NUP160	1
R-HSA-6798695	Neutrophil degranulation	4/161	482/10899	0.930172	0.954617	0.914124	HSPA1B/PLAC8/PNP/SLCO4C1	4
R-HSA-109581	Apoptosis	1/161	180/10899	0.932875	0.956068	0.915515	CASP3	1
R-HSA-9694516	SARS-CoV-2 Infection	2/161	298/10899	0.937651	0.959637	0.918932	CHMP6/NUP160	2
R-HSA-446203	Asparagine N-linked glycosylation	2/161	304/10899	0.942154	0.961749	0.920954	ALG2/MPDU1	2
R-HSA-196854	Metabolism of vitamins and cofactors	1/161	190/10899	0.942306	0.961749	0.920954	TCN2	1
R-HSA-112316	Neuronal System	3/161	410/10899	0.945033	0.963206	0.92235	GNG10/PRKAR2B/TSPAN7	3
R-HSA-69275	G2/M Transition	1/161	196/10899	0.94732	0.964213	0.923314	PRKAR2B	1
R-HSA-453274	Mitotic G2-G2/M phases	1/161	198/10899	0.948893	0.964491	0.92358	PRKAR2B	1
R-HSA-913531	Interferon Signaling	1/161	200/10899	0.950419	0.964721	0.9238	NUP160	1
R-HSA-9705683	SARS-CoV-2-host interactions	1/161	202/10899	0.9519	0.964905	0.923976	NUP160	1
R-HSA-5683057	MAPK family signaling cascades	2/161	325/10899	0.955612	0.967346	0.926313	ABHD17B/PDE6D	2
R-HSA-376176	Signaling by ROBO receptors	1/161	218/10899	0.96227	0.972549	0.931296	CXCL12	1
R-HSA-5689880	Ub-specific processing proteases	1/161	220/10899	0.963399	0.972549	0.931296	H2BC21	1
R-HSA-9012999	RHO GTPase cycle	3/161	449/10899	0.964685	0.972549	0.931296	SPATA13/VRK2/WASF1	3
R-HSA-72203	Processing of Capped Intron-Containing Pre-mRNA	1/161	246/10899	0.975353	0.98197	0.940318	NUP160	1
R-HSA-425407	SLC-mediated transmembrane transport	1/161	250/10899	0.97681	0.982104	0.940446	SLCO4C1	1
R-HSA-1257604	PIP3 activates AKT signaling	1/161	267/10899	0.982105	0.986092	0.944264	STUB1	1
R-HSA-9679506	SARS-CoV Infections	2/161	413/10899	0.985873	0.988537	0.946606	CHMP6/NUP160	2
R-HSA-5663202	Diseases of signal transduction by growth factor receptors and second messengers	2/161	433/10899	0.989183	0.990518	0.948503	FZD4/NOX4	2
R-HSA-382551	Transport of small molecules	4/161	729/10899	0.995449	0.995449	0.953225	AQP1/GNG10/PRKAR2B/SLCO4C1	4

## Sheet: 71M_vs_71T2
ID	Description	GeneRatio	BgRatio	pvalue	p.adjust	qvalue	geneID	Count
R-HSA-9031628	NGF-stimulated transcription	4/118	39/10899	0.000801497	0.117258	0.105831	CDK5/ELK1/FOS/FOSL1	4
R-HSA-606279	Deposition of new CENPA-containing nucleosomes at the centromere	5/118	74/10899	0.00121374	0.117258	0.105831	CENPA/CENPQ/H2AC8/H2BC21/H2BC4	5
R-HSA-774815	Nucleosome assembly	5/118	74/10899	0.00121374	0.117258	0.105831	CENPA/CENPQ/H2AC8/H2BC21/H2BC4	5
R-HSA-9610379	HCMV Late Events	6/118	116/10899	0.00159847	0.117258	0.105831	CHMP6/H2AC12/H2AC8/H2BC21/H2BC4/TSG101	6
R-HSA-9609646	HCMV Infection	7/118	160/10899	0.00173963	0.117258	0.105831	CHMP6/ELK1/H2AC12/H2AC8/H2BC21/H2BC4/TSG101	7
R-HSA-171306	Packaging Of Telomere Ends	4/118	52/10899	0.00236809	0.117258	0.105831	H2AC8/H2BC21/H2BC4/TINF2	4
R-HSA-5368286	Mitochondrial translation initiation	5/118	87/10899	0.00249097	0.117258	0.105831	MRPL10/MRPL2/MRPL54/MRPS18A/MRPS9	5
R-HSA-5389840	Mitochondrial translation elongation	5/118	87/10899	0.00249097	0.117258	0.105831	MRPL10/MRPL2/MRPL54/MRPS18A/MRPS9	5
R-HSA-5419276	Mitochondrial translation termination	5/118	87/10899	0.00249097	0.117258	0.105831	MRPL10/MRPL2/MRPL54/MRPS18A/MRPS9	5
R-HSA-110330	Recognition and association of DNA glycosylase with site containing an affected purine	4/118	56/10899	0.00310807	0.117258	0.105831	H2AC8/H2BC21/H2BC4/TINF2	4
R-HSA-110331	Cleavage of the damaged purine	4/118	56/10899	0.00310807	0.117258	0.105831	H2AC8/H2BC21/H2BC4/TINF2	4
R-HSA-73927	Depurination	4/118	56/10899	0.00310807	0.117258	0.105831	H2AC8/H2BC21/H2BC4/TINF2	4
R-HSA-5368287	Mitochondrial translation	5/118	93/10899	0.00332865	0.117258	0.105831	MRPL10/MRPL2/MRPL54/MRPS18A/MRPS9	5
R-HSA-380108	Chemokine receptors bind chemokines	4/118	59/10899	0.00375693	0.117258	0.105831	CCL20/CXCL12/CXCL16/CXCL5	4
R-HSA-110328	Recognition and association of DNA glycosylase with site containing an affected pyrimidine	4/118	61/10899	0.00423712	0.117258	0.105831	H2AC8/H2BC21/H2BC4/TINF2	4
R-HSA-110329	Cleavage of the damaged pyrimidine	4/118	61/10899	0.00423712	0.117258	0.105831	H2AC8/H2BC21/H2BC4/TINF2	4
R-HSA-198725	Nuclear Events (kinase and transcription factor activation)	4/118	61/10899	0.00423712	0.117258	0.105831	CDK5/ELK1/FOS/FOSL1	4
R-HSA-73928	Depyrimidination	4/118	61/10899	0.00423712	0.117258	0.105831	H2AC8/H2BC21/H2BC4/TINF2	4
R-HSA-73886	Chromosome Maintenance	6/118	141/10899	0.00424561	0.117258	0.105831	CENPA/CENPQ/H2AC8/H2BC21/H2BC4/TINF2	6
R-HSA-389661	Glyoxylate metabolism and glycine degradation	3/118	31/10899	0.0044585	0.117258	0.105831	BCKDHB/PDHX/PXMP2	3
R-HSA-73929	Base-Excision Repair, AP Site Formation	4/118	63/10899	0.00475715	0.119155	0.107543	H2AC8/H2BC21/H2BC4/TINF2	4
R-HSA-5661231	Metallothioneins bind metals	2/118	11/10899	0.00599725	0.137702	0.124282	MT1A/MT1H	2
R-HSA-9670095	Inhibition of DNA recombination at telomere	4/118	68/10899	0.00624102	0.137702	0.124282	H2AC8/H2BC21/H2BC4/TINF2	4
R-HSA-6785807	Interleukin-4 and Interleukin-13 signaling	5/118	108/10899	0.00628299	0.137702	0.124282	BCL2L1/FOS/HMOX1/NDN/S1PR1	5
R-HSA-68616	Assembly of the ORC complex at the origin of replication	4/118	69/10899	0.00657069	0.138247	0.124774	H2AC8/H2BC21/H2BC4/ORC6	4
R-HSA-9755088	Ribavirin ADME	2/118	12/10899	0.00714601	0.144569	0.13048	ADA/PNP	2
R-HSA-74217	Purine salvage	2/118	13/10899	0.00838585	0.159609	0.144054	ADA/PNP	2
R-HSA-9609507	Protein localization	6/118	163/10899	0.00849629	0.159609	0.144054	CHCHD4/HMOX1/PEX14/PXMP2/STX5/TIMM9	6
R-HSA-1614558	Degradation of cysteine and homocysteine	2/118	14/10899	0.00971469	0.170331	0.153731	CTH/TSTD1	2
R-HSA-5660526	Response to metal ions	2/118	14/10899	0.00971469	0.170331	0.153731	MT1A/MT1H	2
R-HSA-1221632	Meiotic synapsis	4/118	79/10899	0.0105178	0.177414	0.160123	H2AC8/H2BC21/H2BC4/TINF2	4
R-HSA-2559586	DNA Damage/Telomere Stress Induced Senescence	4/118	80/10899	0.0109808	0.177414	0.160123	H2AC8/H2BC21/H2BC4/TINF2	4
R-HSA-1502540	Signaling by Activin	2/118	15/10899	0.0111305	0.177414	0.160123	FST/FSTL3	2
R-HSA-9609690	HCMV Early Events	5/118	135/10899	0.0155444	0.240481	0.217045	ELK1/H2AC12/H2AC8/H2BC21/H2BC4	5
R-HSA-73884	Base Excision Repair	4/118	92/10899	0.0175827	0.264243	0.23849	H2AC8/H2BC21/H2BC4/TINF2	4
R-HSA-3214815	HDACs deacetylate histones	4/118	94/10899	0.0188783	0.26916	0.242928	H2AC12/H2AC8/H2BC21/H2BC4	4
R-HSA-3214847	HATs acetylate histones	5/118	142/10899	0.0189369	0.26916	0.242928	H2AC12/H2AC8/H2BC21/H2BC4/VPS72	5
R-HSA-9603798	Class I peroxisomal membrane protein import	2/118	20/10899	0.019445	0.26916	0.242928	PEX14/PXMP2	2
R-HSA-8936459	RUNX1 regulates genes involved in megakaryocyte differentiation and platelet function	4/118	97/10899	0.0209304	0.273209	0.246583	H2AC8/H2BC21/H2BC4/THBS1	4
R-HSA-622312	Inflammasomes	2/118	21/10899	0.0213416	0.273209	0.246583	BCL2L1/HMOX1	2
R-HSA-375276	Peptide ligand-binding receptors	6/118	201/10899	0.0219053	0.273209	0.246583	CCL20/CXCL12/CXCL16/CXCL5/NMB/NMU	6
R-HSA-418594	G alpha (i) signalling events	8/118	318/10899	0.0220452	0.273209	0.246583	CCL20/CDK5/CXCL12/CXCL16/CXCL5/NMU/PRKAR2B/RGS10	8
R-HSA-9609523	Insertion of tail-anchored proteins into the endoplasmic reticulum membrane	2/118	22/10899	0.0233119	0.273209	0.246583	HMOX1/STX5	2
R-HSA-9768919	NPAS4 regulates expression of target genes	2/118	22/10899	0.0233119	0.273209	0.246583	CDK5/FOS	2
R-HSA-9018519	Estrogen-dependent gene expression	5/118	150/10899	0.0233734	0.273209	0.246583	CXCL12/FOS/H2AC8/H2BC21/H2BC4	5
R-HSA-8956321	Nucleotide salvage	2/118	23/10899	0.0253539	0.283748	0.256094	ADA/PNP	2
R-HSA-9013422	RHOBTB1 GTPase cycle	2/118	23/10899	0.0253539	0.283748	0.256094	COPS4/STK38	2
R-HSA-9645723	Diseases of programmed cell death	4/118	105/10899	0.0270536	0.294839	0.266104	CDK5/H2AC8/H2BC21/H2BC4	4
R-HSA-9634638	Estrogen-dependent nuclear events downstream of ESR-membrane signaling	2/118	24/10899	0.027466	0.294839	0.266104	ELK1/FOS	2
R-HSA-73728	RNA Polymerase I Promoter Opening	3/118	63/10899	0.0307084	0.315433	0.284691	H2AC8/H2BC21/H2BC4	3
R-HSA-180024	DARPP-32 events	2/118	26/10899	0.0318934	0.315433	0.284691	CDK5/PRKAR2B	2
R-HSA-449147	Signaling by Interleukins	10/118	473/10899	0.0322623	0.315433	0.284691	BCL2L1/CCL20/ELK1/FOS/HMOX1/IL20RB/LIFR/NDN/S1PR1/SIGIRR	10
R-HSA-2559582	Senescence-Associated Secretory Phenotype (SASP)	4/118	112/10899	0.0332058	0.315433	0.284691	FOS/H2AC8/H2BC21/H2BC4	4
R-HSA-5334118	DNA methylation	3/118	65/10899	0.0332608	0.315433	0.284691	H2AC8/H2BC21/H2BC4	3
R-HSA-8939211	ESR-mediated signaling	6/118	223/10899	0.0340778	0.315433	0.284691	CXCL12/ELK1/FOS/H2AC8/H2BC21/H2BC4	6
R-HSA-157579	Telomere Maintenance	4/118	113/10899	0.0341461	0.315433	0.284691	H2AC8/H2BC21/H2BC4/TINF2	4
R-HSA-3000170	Syndecan interactions	2/118	27/10899	0.0342053	0.315433	0.284691	THBS1/VTN	2
R-HSA-1650814	Collagen biosynthesis and modifying enzymes	3/118	67/10899	0.0359204	0.315433	0.284691	COL12A1/COL6A3/PCOLCE2	3
R-HSA-5625886	Activated PKN1 stimulates transcription of AR (androgen receptor) regulated genes KLK2 and KLK3	3/118	67/10899	0.0359204	0.315433	0.284691	H2AC8/H2BC21/H2BC4	3
R-HSA-187037	Signaling by NTRK1 (TRKA)	4/118	115/10899	0.0360731	0.315433	0.284691	CDK5/ELK1/FOS/FOSL1	4
R-HSA-1614635	Sulfur amino acid metabolism	2/118	28/10899	0.0365806	0.315433	0.284691	CTH/TSTD1	2
R-HSA-427359	SIRT1 negatively regulates rRNA expression	3/118	68/10899	0.0372902	0.316366	0.285533	H2AC8/H2BC21/H2BC4	3
R-HSA-162588	Budding and maturation of HIV virion	2/118	29/10899	0.0390176	0.321185	0.289883	CHMP6/TSG101	2
R-HSA-1500620	Meiosis	4/118	118/10899	0.0390795	0.321185	0.289883	H2AC8/H2BC21/H2BC4/TINF2	4
R-HSA-5617472	Activation of anterior HOX genes in hindbrain development during early embryogenesis	4/118	121/10899	0.0422255	0.329934	0.297779	H2AC8/H2BC21/H2BC4/HOXD4	4
R-HSA-5619507	Activation of HOX genes during differentiation	4/118	121/10899	0.0422255	0.329934	0.297779	H2AC8/H2BC21/H2BC4/HOXD4	4
R-HSA-9006931	Signaling by Nuclear Receptors	7/118	299/10899	0.0435933	0.329934	0.297779	CXCL12/ELK1/FOS/H2AC8/H2BC21/H2BC4/PDHX	7
R-HSA-2022928	HS-GAG biosynthesis	2/118	31/10899	0.0440702	0.329934	0.297779	GPC1/HS3ST3A1	2
R-HSA-450282	MAPK targets/ Nuclear events mediated by MAP kinases	2/118	31/10899	0.0440702	0.329934	0.297779	ELK1/FOS	2
R-HSA-212300	PRC2 methylates histones and DNA	3/118	73/10899	0.0445349	0.329934	0.297779	H2AC8/H2BC21/H2BC4	3
R-HSA-9710421	Defective pyroptosis	3/118	73/10899	0.0445349	0.329934	0.297779	H2AC8/H2BC21/H2BC4	3
R-HSA-2299718	Condensation of Prophase Chromosomes	3/118	74/10899	0.046062	0.331826	0.299487	H2AC8/H2BC21/H2BC4	3
R-HSA-2559580	Oxidative Stress Induced Senescence	4/118	125/10899	0.0466374	0.331826	0.299487	FOS/H2AC8/H2BC21/H2BC4	4
R-HSA-917729	Endosomal Sorting Complex Required For Transport (ESCRT)	2/118	32/10899	0.0466828	0.331826	0.299487	CHMP6/TSG101	2
R-HSA-427389	ERCC6 (CSB) and EHMT2 (G9a) positively regulate rRNA expression	3/118	76/10899	0.0491934	0.345009	0.311385	H2AC8/H2BC21/H2BC4	3
R-HSA-9634815	Transcriptional Regulation by NPAS4	2/118	34/10899	0.052073	0.3604	0.325276	CDK5/FOS	2
R-HSA-5668914	Diseases of metabolism	6/118	249/10899	0.0532767	0.360623	0.325477	ADA/ADAMTS5/ALG2/GPC1/PNP/THBS1	6
R-HSA-8852135	Protein ubiquitination	3/118	79/10899	0.0540807	0.360623	0.325477	H2BC4/PEX14/UCHL3	3
R-HSA-9615710	Late endosomal microautophagy	2/118	35/10899	0.0548476	0.360623	0.325477	CHMP6/TSG101	2
R-HSA-9706574	RHOBTB GTPase Cycle	2/118	35/10899	0.0548476	0.360623	0.325477	COPS4/STK38	2
R-HSA-166520	Signaling by NTRKs	4/118	134/10899	0.0574678	0.369954	0.333898	CDK5/ELK1/FOS/FOSL1	4
R-HSA-390522	Striated Muscle Contraction	2/118	36/10899	0.0576734	0.369954	0.333898	TNNC1/TNNC2	2
R-HSA-5083635	Defective B3GALTL causes PpS	2/118	37/10899	0.0605488	0.379151	0.342199	ADAMTS5/THBS1	2
R-HSA-5689901	Metalloprotease DUBs	2/118	37/10899	0.0605488	0.379151	0.342199	H2AC12/H2AC8	2
R-HSA-2559583	Cellular Senescence	5/118	197/10899	0.0626582	0.383754	0.346354	FOS/H2AC8/H2BC21/H2BC4/TINF2	5
R-HSA-5173214	O-glycosylation of TSR domain-containing proteins	2/118	38/10899	0.0634726	0.383754	0.346354	ADAMTS5/THBS1	2
R-HSA-9772572	Early SARS-CoV-2 Infection Events	2/118	38/10899	0.0634726	0.383754	0.346354	CHMP6/GPC1	2
R-HSA-216083	Integrin cell surface interactions	3/118	85/10899	0.0645236	0.385675	0.348088	COL6A3/THBS1/VTN	3
R-HSA-912446	Meiotic recombination	3/118	86/10899	0.0663484	0.392127	0.353911	H2AC8/H2BC21/H2BC4	3
R-HSA-1474165	Reproduction	4/118	143/10899	0.0695333	0.397549	0.358805	H2AC8/H2BC21/H2BC4/TINF2	4
R-HSA-3781865	Diseases of glycosylation	4/118	143/10899	0.0695333	0.397549	0.358805	ADAMTS5/ALG2/GPC1/THBS1	4
R-HSA-68867	Assembly of the pre-replicative complex	4/118	143/10899	0.0695333	0.397549	0.358805	H2AC8/H2BC21/H2BC4/ORC6	4
R-HSA-373076	Class A/1 (Rhodopsin-like receptors)	7/118	335/10899	0.0713225	0.403394	0.36408	CCL20/CXCL12/CXCL16/CXCL5/NMB/NMU/S1PR1	7
R-HSA-1474290	Collagen formation	3/118	90/10899	0.0738816	0.406964	0.367302	COL12A1/COL6A3/PCOLCE2	3
R-HSA-9616222	Transcriptional regulation of granulopoiesis	3/118	90/10899	0.0738816	0.406964	0.367302	H2AC8/H2BC21/H2BC4	3
R-HSA-201722	Formation of the beta-catenin:TCF transactivating complex	3/118	91/10899	0.0758222	0.406964	0.367302	H2AC8/H2BC21/H2BC4	3
R-HSA-5250924	B-WICH complex positively regulates rRNA expression	3/118	91/10899	0.0758222	0.406964	0.367302	H2AC8/H2BC21/H2BC4	3
R-HSA-73772	RNA Polymerase I Promoter Escape	3/118	91/10899	0.0758222	0.406964	0.367302	H2AC8/H2BC21/H2BC4	3
R-HSA-1912408	Pre-NOTCH Transcription and Translation	3/118	93/10899	0.0797707	0.423832	0.382526	H2AC8/H2BC21/H2BC4	3
R-HSA-8948216	Collagen chain trimerization	2/118	44/10899	0.0819549	0.426815	0.385218	COL12A1/COL6A3	2
R-HSA-975634	Retinoid metabolism and transport	2/118	44/10899	0.0819549	0.426815	0.385218	APOC3/GPC1	2
R-HSA-68886	M Phase	8/118	418/10899	0.0835341	0.427987	0.386276	CDCA8/CENPA/CENPQ/CHMP6/H2AC8/H2BC21/H2BC4/PRKAR2B	8
R-HSA-5625740	RHO GTPases activate PKNs	3/118	95/10899	0.0838074	0.427987	0.386276	H2AC8/H2BC21/H2BC4	3
R-HSA-141424	Amplification of signal from the kinetochores	3/118	96/10899	0.0858583	0.430109	0.388191	CDCA8/CENPA/CENPQ	3
R-HSA-141444	Amplification of signal from unattached kinetochores via a MAD2 inhibitory signal	3/118	96/10899	0.0858583	0.430109	0.388191	CDCA8/CENPA/CENPQ	3
R-HSA-8953897	Cellular responses to stimuli	13/118	798/10899	0.0902702	0.433675	0.39141	COX16/CXXC1/EXTL2/FOS/H2AC8/H2BC21/H2BC4/HMOX1/HSPA1A/MT1A/MT1H/NR1D1/TINF2	13
R-HSA-9707616	Heme signaling	2/118	47/10899	0.0917431	0.433675	0.39141	HMOX1/NR1D1	2
R-HSA-6806667	Metabolism of fat-soluble vitamins	2/118	48/10899	0.0950788	0.433675	0.39141	APOC3/GPC1	2
R-HSA-69002	DNA Replication Pre-Initiation	4/118	160/10899	0.0955651	0.433675	0.39141	H2AC8/H2BC21/H2BC4/ORC6	4
R-HSA-69620	Cell Cycle Checkpoints	6/118	293/10899	0.0983347	0.433675	0.39141	CDCA8/CENPA/CENPQ/H2BC21/H2BC4/ORC6	6
R-HSA-6811440	Retrograde transport at the Trans-Golgi-Network	2/118	49/10899	0.098449	0.433675	0.39141	GOLGA1/RAB9A	2
R-HSA-5689603	UCH proteinases	3/118	102/10899	0.0986029	0.433675	0.39141	H2AC12/H2AC8/UCHL3	3
R-HSA-1793185	Chondroitin sulfate/dermatan sulfate metabolism	2/118	50/10899	0.101853	0.433675	0.39141	GPC1/HYAL3	2
R-HSA-381038	XBP1(S) activates chaperone genes	2/118	50/10899	0.101853	0.433675	0.39141	CXXC1/EXTL2	2
R-HSA-164940	Nef mediated downregulation of MHC class I complex cell surface expression	1/118	10/10899	0.103182	0.433675	0.39141	AP1M2	1
R-HSA-450341	Activation of the AP-1 family of transcription factors	1/118	10/10899	0.103182	0.433675	0.39141	FOS	1
R-HSA-8963888	Chylomicron assembly	1/118	10/10899	0.103182	0.433675	0.39141	APOC3	1
R-HSA-8963901	Chylomicron remodeling	1/118	10/10899	0.103182	0.433675	0.39141	APOC3	1
R-HSA-8964058	HDL remodeling	1/118	10/10899	0.103182	0.433675	0.39141	APOC3	1
R-HSA-9702518	STAT5 activation downstream of FLT3 ITD mutants	1/118	10/10899	0.103182	0.433675	0.39141	BCL2L1	1
R-HSA-9706019	RHOBTB3 ATPase cycle	1/118	10/10899	0.103182	0.433675	0.39141	RAB9A	1
R-HSA-2187338	Visual phototransduction	3/118	105/10899	0.105247	0.433675	0.39141	APOC3/GPC1/PDE6B	3
R-HSA-1474244	Extracellular matrix organization	6/118	300/10899	0.106948	0.433675	0.39141	ADAMTS5/COL12A1/COL6A3/PCOLCE2/THBS1/VTN	6
R-HSA-211945	Phase I - Functionalization of compounds	3/118	106/10899	0.1075	0.433675	0.39141	AHR/CBR3/NQO2	3
R-HSA-5250913	Positive epigenetic regulation of rRNA expression	3/118	106/10899	0.1075	0.433675	0.39141	H2AC8/H2BC21/H2BC4	3
R-HSA-5578749	Transcriptional regulation by small RNAs	3/118	106/10899	0.1075	0.433675	0.39141	H2AC8/H2BC21/H2BC4	3
R-HSA-201681	TCF dependent signaling in response to WNT	5/118	233/10899	0.108589	0.433675	0.39141	H2AC8/H2BC21/H2BC4/KLHL12/SFRP2	5
R-HSA-381070	IRE1alpha activates chaperones	2/118	52/10899	0.108756	0.433675	0.39141	CXXC1/EXTL2	2
R-HSA-427413	NoRC negatively regulates rRNA expression	3/118	107/10899	0.109772	0.433675	0.39141	H2AC8/H2BC21/H2BC4	3
R-HSA-8957275	Post-translational protein phosphorylation	3/118	108/10899	0.112063	0.433675	0.39141	CHRDL1/FSTL3/IGFBP5	3
R-HSA-9748784	Drug ADME	3/118	108/10899	0.112063	0.433675	0.39141	ACSM2A/ADA/PNP	3
R-HSA-9006934	Signaling by Receptor Tyrosine Kinases	9/118	522/10899	0.112513	0.433675	0.39141	CDK5/COL6A3/CXCL12/ELK1/FOS/FOSL1/HPN/SPRY2/THBS1	9
R-HSA-2485179	Activation of the phototransduction cascade	1/118	11/10899	0.112901	0.433675	0.39141	PDE6B	1
R-HSA-1912422	Pre-NOTCH Expression and Processing	3/118	109/10899	0.114372	0.433675	0.39141	H2AC8/H2BC21/H2BC4	3
R-HSA-5250941	Negative epigenetic regulation of rRNA expression	3/118	110/10899	0.116699	0.433675	0.39141	H2AC8/H2BC21/H2BC4	3
R-HSA-73854	RNA Polymerase I Promoter Clearance	3/118	110/10899	0.116699	0.433675	0.39141	H2AC8/H2BC21/H2BC4	3
R-HSA-8878171	Transcriptional regulation by RUNX1	5/118	239/10899	0.117516	0.433675	0.39141	H2AC8/H2BC21/H2BC4/LIFR/THBS1	5
R-HSA-8951664	Neddylation	5/118	240/10899	0.119038	0.433675	0.39141	ASB9/BTBD1/COPS4/FBXO6/UCHL3	5
R-HSA-977225	Amyloid fiber formation	3/118	111/10899	0.119044	0.433675	0.39141	H2AC8/H2BC21/H2BC4	3
R-HSA-1638091	Heparan sulfate/heparin (HS-GAG) metabolism	2/118	55/10899	0.119334	0.433675	0.39141	GPC1/HS3ST3A1	2
R-HSA-73864	RNA Polymerase I Transcription	3/118	112/10899	0.121406	0.433675	0.39141	H2AC8/H2BC21/H2BC4	3
R-HSA-2160916	Hyaluronan uptake and degradation	1/118	12/10899	0.122515	0.433675	0.39141	HYAL3	1
R-HSA-166058	MyD88:MAL(TIRAP) cascade initiated on plasma membrane	3/118	113/10899	0.123786	0.433675	0.39141	ELK1/FOS/SIGIRR	3
R-HSA-168188	Toll Like Receptor TLR6:TLR2 Cascade	3/118	113/10899	0.123786	0.433675	0.39141	ELK1/FOS/SIGIRR	3
R-HSA-69618	Mitotic Spindle Checkpoint	3/118	113/10899	0.123786	0.433675	0.39141	CDCA8/CENPA/CENPQ	3
R-HSA-168643	Nucleotide-binding domain, leucine rich repeat containing receptor (NLR) signaling pathways	2/118	57/10899	0.126524	0.433675	0.39141	BCL2L1/HMOX1	2
R-HSA-166658	Complement cascade	2/118	58/10899	0.130157	0.433675	0.39141	CFD/VTN	2
R-HSA-186797	Signaling by PDGF	2/118	58/10899	0.130157	0.433675	0.39141	COL6A3/THBS1	2
R-HSA-168179	Toll Like Receptor TLR1:TLR2 Cascade	3/118	116/10899	0.131027	0.433675	0.39141	ELK1/FOS/SIGIRR	3
R-HSA-181438	Toll Like Receptor 2 (TLR2) Cascade	3/118	116/10899	0.131027	0.433675	0.39141	ELK1/FOS/SIGIRR	3
R-HSA-1483213	Synthesis of PE	1/118	13/10899	0.132025	0.433675	0.39141	CHKB	1
R-HSA-174430	Telomere C-strand synthesis initiation	1/118	13/10899	0.132025	0.433675	0.39141	TINF2	1
R-HSA-2168880	Scavenging of heme from plasma	1/118	13/10899	0.132025	0.433675	0.39141	JCHAIN	1
R-HSA-9648025	EML4 and NUDC in mitotic spindle formation	3/118	117/10899	0.133473	0.433675	0.39141	CDCA8/CENPA/CENPQ	3
R-HSA-3000171	Non-integrin membrane-ECM interactions	2/118	59/10899	0.133814	0.433675	0.39141	THBS1/VTN	2
R-HSA-8866654	E3 ubiquitin ligases ubiquitinate target proteins	2/118	59/10899	0.133814	0.433675	0.39141	H2BC4/PEX14	2
R-HSA-2022090	Assembly of collagen fibrils and other multimeric structures	2/118	61/10899	0.141197	0.433675	0.39141	COL12A1/COL6A3	2
R-HSA-174490	Membrane binding and targetting of GAG proteins	1/118	14/10899	0.141434	0.433675	0.39141	TSG101	1
R-HSA-174495	Synthesis And Processing Of GAG, GAGPOL Polyproteins	1/118	14/10899	0.141434	0.433675	0.39141	TSG101	1
R-HSA-2024101	CS/DS degradation	1/118	14/10899	0.141434	0.433675	0.39141	HYAL3	1
R-HSA-3371568	Attenuation phase	1/118	14/10899	0.141434	0.433675	0.39141	HSPA1A	1
R-HSA-3656237	Defective EXT2 causes exostoses 2	1/118	14/10899	0.141434	0.433675	0.39141	GPC1	1
R-HSA-3656253	Defective EXT1 causes exostoses 1, TRPS2 and CHDS	1/118	14/10899	0.141434	0.433675	0.39141	GPC1	1
R-HSA-419408	Lysosphingolipid and LPA receptors	1/118	14/10899	0.141434	0.433675	0.39141	S1PR1	1
R-HSA-442720	CREB1 phosphorylation through the activation of Adenylate Cyclase	1/118	14/10899	0.141434	0.433675	0.39141	PRKAR2B	1
R-HSA-6803205	TP53 regulates transcription of several additional cell death genes whose specific roles in p53-dependent apoptosis remain uncertain	1/118	14/10899	0.141434	0.433675	0.39141	TP53I3	1
R-HSA-9679504	Translation of Replicase and Assembly of the Replication Transcription Complex	1/118	14/10899	0.141434	0.433675	0.39141	CHMP6	1
R-HSA-195258	RHO GTPase Effectors	6/118	327/10899	0.143654	0.433675	0.39141	CDCA8/CENPA/CENPQ/H2AC8/H2BC21/H2BC4	6
R-HSA-372790	Signaling by GPCR	11/118	708/10899	0.143971	0.433675	0.39141	CCL20/CDK5/CXCL12/CXCL16/CXCL5/NMB/NMU/PRKAR2B/RGS10/RGS2/S1PR1	11
R-HSA-9006936	Signaling by TGFB family members	3/118	122/10899	0.14594	0.433675	0.39141	CHRDL1/FST/FSTL3	3
R-HSA-69306	DNA Replication	4/118	188/10899	0.146785	0.433675	0.39141	H2AC8/H2BC21/H2BC4/ORC6	4
R-HSA-388396	GPCR downstream signalling	10/118	633/10899	0.147469	0.433675	0.39141	CCL20/CDK5/CXCL12/CXCL16/CXCL5/NMB/NMU/PRKAR2B/RGS10/RGS2	10
R-HSA-189483	Heme degradation	1/118	15/10899	0.150741	0.433675	0.39141	HMOX1	1
R-HSA-2032785	YAP1- and WWTR1 (TAZ)-stimulated gene expression	1/118	15/10899	0.150741	0.433675	0.39141	CCN2	1
R-HSA-3772470	Negative regulation of TCF-dependent signaling by WNT ligand antagonists	1/118	15/10899	0.150741	0.433675	0.39141	SFRP2	1
R-HSA-430039	mRNA decay by 5' to 3' exoribonuclease	1/118	15/10899	0.150741	0.433675	0.39141	PATL1	1
R-HSA-9694676	Translation of Replicase and Assembly of the Replication Transcription Complex	1/118	15/10899	0.150741	0.433675	0.39141	CHMP6	1
R-HSA-195721	Signaling by WNT	6/118	332/10899	0.151026	0.433675	0.39141	H2AC8/H2BC21/H2BC4/KLHL12/PDE6B/SFRP2	6
R-HSA-1630316	Glycosaminoglycan metabolism	3/118	124/10899	0.151032	0.433675	0.39141	GPC1/HS3ST3A1/HYAL3	3
R-HSA-1268020	Mitochondrial protein import	2/118	64/10899	0.152431	0.433675	0.39141	CHCHD4/TIMM9	2
R-HSA-1442490	Collagen degradation	2/118	64/10899	0.152431	0.433675	0.39141	COL12A1/COL6A3	2
R-HSA-450294	MAP kinase activation	2/118	64/10899	0.152431	0.433675	0.39141	ELK1/FOS	2
R-HSA-9707564	Cytoprotection by HMOX1	2/118	64/10899	0.152431	0.433675	0.39141	COX16/HMOX1	2
R-HSA-381426	Regulation of Insulin-like Growth Factor (IGF) transport and uptake by Insulin-like Growth Factor Binding Proteins (IGFBPs)	3/118	125/10899	0.153599	0.433675	0.39141	CHRDL1/FSTL3/IGFBP5	3
R-HSA-69278	Cell Cycle, Mitotic	9/118	561/10899	0.153881	0.433675	0.39141	CDCA8/CENPA/CENPQ/CHMP6/H2AC8/H2BC21/H2BC4/ORC6/PRKAR2B	9
R-HSA-2500257	Resolution of Sister Chromatid Cohesion	3/118	126/10899	0.15618	0.433675	0.39141	CDCA8/CENPA/CENPQ	3
R-HSA-73894	DNA Repair	6/118	336/10899	0.157046	0.433675	0.39141	ALKBH3/COPS4/H2AC8/H2BC21/H2BC4/TINF2	6
R-HSA-9716542	Signaling by Rho GTPases, Miro GTPases and RHOBTB3	11/118	723/10899	0.159049	0.433675	0.39141	ARHGDIB/CDCA8/CENPA/CENPQ/COPS4/H2AC8/H2BC21/H2BC4/RAB9A/STK38/STX5	11
R-HSA-1295596	Spry regulation of FGF signaling	1/118	16/10899	0.159949	0.433675	0.39141	SPRY2	1
R-HSA-175474	Assembly Of The HIV Virion	1/118	16/10899	0.159949	0.433675	0.39141	TSG101	1
R-HSA-204174	Regulation of pyruvate dehydrogenase (PDH) complex	1/118	16/10899	0.159949	0.433675	0.39141	PDHX	1
R-HSA-399956	CRMPs in Sema3A signaling	1/118	16/10899	0.159949	0.433675	0.39141	CDK5	1
R-HSA-844456	The NLRP3 inflammasome	1/118	16/10899	0.159949	0.433675	0.39141	HMOX1	1
R-HSA-9703648	Signaling by FLT3 ITD and TKD mutants	1/118	16/10899	0.159949	0.433675	0.39141	BCL2L1	1
R-HSA-114608	Platelet degranulation	3/118	129/10899	0.164003	0.440217	0.397314	CFD/SRGN/THBS1	3
R-HSA-8939236	RUNX1 regulates transcription of genes involved in differentiation of HSCs	3/118	130/10899	0.166637	0.440217	0.397314	H2AC8/H2BC21/H2BC4	3
R-HSA-3906995	Diseases associated with O-glycosylation of proteins	2/118	68/10899	0.167668	0.440217	0.397314	ADAMTS5/THBS1	2
R-HSA-5693571	Nonhomologous End-Joining (NHEJ)	2/118	68/10899	0.167668	0.440217	0.397314	H2BC21/H2BC4	2
R-HSA-164378	PKA activation in glucagon signalling	1/118	17/10899	0.169057	0.440217	0.397314	PRKAR2B	1
R-HSA-174437	Removal of the Flap Intermediate from the C-strand	1/118	17/10899	0.169057	0.440217	0.397314	TINF2	1
R-HSA-2142845	Hyaluronan metabolism	1/118	17/10899	0.169057	0.440217	0.397314	HYAL3	1
R-HSA-6788467	IL-6-type cytokine receptor ligand interactions	1/118	17/10899	0.169057	0.440217	0.397314	LIFR	1
R-HSA-400253	Circadian Clock	2/118	70/10899	0.175383	0.451509	0.407506	KLF15/NR1D1	2
R-HSA-3247509	Chromatin modifying enzymes	5/118	274/10899	0.175968	0.451509	0.407506	H2AC12/H2AC8/H2BC21/H2BC4/VPS72	5
R-HSA-4839726	Chromatin organization	5/118	274/10899	0.175968	0.451509	0.407506	H2AC12/H2AC8/H2BC21/H2BC4/VPS72	5
R-HSA-76005	Response to elevated platelet cytosolic Ca2+	3/118	134/10899	0.177296	0.45248	0.408382	CFD/SRGN/THBS1	3
R-HSA-74259	Purine catabolism	1/118	18/10899	0.178067	0.45248	0.408382	PNP	1
R-HSA-68877	Mitotic Prometaphase	4/118	204/10899	0.179984	0.455152	0.410794	CDCA8/CENPA/CENPQ/PRKAR2B	4
R-HSA-448424	Interleukin-17 signaling	2/118	72/10899	0.183154	0.455708	0.411295	ELK1/FOS	2
R-HSA-202733	Cell surface interactions at the vascular wall	3/118	137/10899	0.185413	0.455708	0.411295	EPCAM/GPC1/JCHAIN	3
R-HSA-174414	Processive synthesis on the C-strand of the telomere	1/118	19/10899	0.186981	0.455708	0.411295	TINF2	1
R-HSA-197264	Nicotinamide salvaging	1/118	19/10899	0.186981	0.455708	0.411295	NAXD	1
R-HSA-8963898	Plasma lipoprotein assembly	1/118	19/10899	0.186981	0.455708	0.411295	APOC3	1
R-HSA-9694614	Attachment and Entry	1/118	19/10899	0.186981	0.455708	0.411295	GPC1	1
R-HSA-211000	Gene Silencing by RNA	3/118	138/10899	0.18814	0.455708	0.411295	H2AC8/H2BC21/H2BC4	3
R-HSA-9013408	RHOG GTPase cycle	2/118	74/10899	0.190976	0.455708	0.411295	ARHGDIB/STX5	2
R-HSA-1474228	Degradation of the extracellular matrix	3/118	140/10899	0.193626	0.455708	0.411295	ADAMTS5/COL12A1/COL6A3	3
R-HSA-5663220	RHO GTPases Activate Formins	3/118	140/10899	0.193626	0.455708	0.411295	CDCA8/CENPA/CENPQ	3
R-HSA-163615	PKA activation	1/118	20/10899	0.195798	0.455708	0.411295	PRKAR2B	1
R-HSA-3560783	Defective B4GALT7 causes EDS, progeroid type	1/118	20/10899	0.195798	0.455708	0.411295	GPC1	1
R-HSA-3560801	Defective B3GAT3 causes JDSSDHD	1/118	20/10899	0.195798	0.455708	0.411295	GPC1	1
R-HSA-3781860	Diseases associated with N-glycosylation of proteins	1/118	20/10899	0.195798	0.455708	0.411295	ALG2	1
R-HSA-4420332	Defective B3GALT6 causes EDSP2 and SEMDJL1	1/118	20/10899	0.195798	0.455708	0.411295	GPC1	1
R-HSA-6804115	TP53 regulates transcription of additional cell cycle genes whose exact role in the p53 pathway remain uncertain	1/118	20/10899	0.195798	0.455708	0.411295	BTG2	1
R-HSA-77595	Processing of Intronless Pre-mRNAs	1/118	20/10899	0.195798	0.455708	0.411295	FIP1L1	1
R-HSA-9671555	Signaling by PDGFR in disease	1/118	20/10899	0.195798	0.455708	0.411295	FIP1L1	1
R-HSA-3000178	ECM proteoglycans	2/118	76/10899	0.198841	0.459449	0.414672	COL6A3/VTN	2
R-HSA-68875	Mitotic Prophase	3/118	142/10899	0.199153	0.459449	0.414672	H2AC8/H2BC21/H2BC4	3
R-HSA-5693565	Recruitment and ATM-mediated phosphorylation of repair and signaling proteins at DNA double strand breaks	2/118	77/10899	0.202789	0.461387	0.416421	H2BC21/H2BC4	2
R-HSA-9009391	Extra-nuclear estrogen signaling	2/118	77/10899	0.202789	0.461387	0.416421	ELK1/FOS	2
R-HSA-164938	Nef-mediates down modulation of cell surface receptors by recruiting them to clathrin adapters	1/118	21/10899	0.204521	0.461387	0.416421	AP1M2	1
R-HSA-70895	Branched-chain amino acid catabolism	1/118	21/10899	0.204521	0.461387	0.416421	BCKDHB	1
R-HSA-9008059	Interleukin-37 signaling	1/118	21/10899	0.204521	0.461387	0.416421	SIGIRR	1
R-HSA-5693606	DNA Double Strand Break Response	2/118	78/10899	0.206746	0.461387	0.416421	H2BC21/H2BC4	2
R-HSA-72766	Translation	5/118	291/10899	0.207745	0.461387	0.416421	MRPL10/MRPL2/MRPL54/MRPS18A/MRPS9	5
R-HSA-166016	Toll Like Receptor 4 (TLR4) Cascade	3/118	146/10899	0.210318	0.461387	0.416421	ELK1/FOS/SIGIRR	3
R-HSA-3214858	RMTs methylate histone arginines	2/118	79/10899	0.210711	0.461387	0.416421	H2AC12/H2AC8	2
R-HSA-111931	PKA-mediated phosphorylation of CREB	1/118	22/10899	0.21315	0.461387	0.416421	PRKAR2B	1
R-HSA-113510	E2F mediated regulation of DNA replication	1/118	22/10899	0.21315	0.461387	0.416421	ORC6	1
R-HSA-198753	ERK/MAPK targets	1/118	22/10899	0.21315	0.461387	0.416421	ELK1	1
R-HSA-2024096	HS-GAG degradation	1/118	22/10899	0.21315	0.461387	0.416421	GPC1	1
R-HSA-8862803	Deregulated CDK5 triggers multiple neurodegenerative pathways in Alzheimer's disease models	1/118	22/10899	0.21315	0.461387	0.416421	CDK5	1
R-HSA-8863678	Neurodegenerative Diseases	1/118	22/10899	0.21315	0.461387	0.416421	CDK5	1
R-HSA-5689880	Ub-specific processing proteases	4/118	220/10899	0.215438	0.463563	0.418385	H2AC12/H2AC8/H2BC21/H2BC4	4
R-HSA-1640170	Cell Cycle	10/118	692/10899	0.215918	0.463563	0.418385	CDCA8/CENPA/CENPQ/CHMP6/H2AC8/H2BC21/H2BC4/ORC6/PRKAR2B/TINF2	10
R-HSA-212165	Epigenetic regulation of gene expression	3/118	149/10899	0.218782	0.46457	0.419294	H2AC8/H2BC21/H2BC4	3
R-HSA-211859	Biological oxidations	4/118	222/10899	0.220004	0.46457	0.419294	ACSM2A/AHR/CBR3/NQO2	4
R-HSA-5688426	Deubiquitination	5/118	298/10899	0.221356	0.46457	0.419294	H2AC12/H2AC8/H2BC21/H2BC4/UCHL3	5
R-HSA-166663	Initial triggering of complement	1/118	23/10899	0.221687	0.46457	0.419294	CFD	1
R-HSA-171319	Telomere Extension By Telomerase	1/118	23/10899	0.221687	0.46457	0.419294	TINF2	1
R-HSA-9013418	RHOBTB2 GTPase cycle	1/118	23/10899	0.221687	0.46457	0.419294	STK38	1
R-HSA-2262752	Cellular responses to stress	11/118	784/10899	0.227988	0.475879	0.429501	COX16/CXXC1/EXTL2/FOS/H2AC8/H2BC21/H2BC4/HMOX1/HSPA1A/NR1D1/TINF2	11
R-HSA-3371571	HSF1-dependent transactivation	1/118	24/10899	0.230131	0.47657	0.430124	HSPA1A	1
R-HSA-6783589	Interleukin-6 family signaling	1/118	24/10899	0.230131	0.47657	0.430124	LIFR	1
R-HSA-194315	Signaling by Rho GTPases	10/118	707/10899	0.235168	0.484335	0.437133	ARHGDIB/CDCA8/CENPA/CENPQ/COPS4/H2AC8/H2BC21/H2BC4/STK38/STX5	10
R-HSA-211981	Xenobiotics	1/118	25/10899	0.238484	0.484335	0.437133	AHR	1
R-HSA-8854691	Interleukin-20 family signaling	1/118	25/10899	0.238484	0.484335	0.437133	IL20RB	1
R-HSA-9006115	Signaling by NTRK2 (TRKB)	1/118	25/10899	0.238484	0.484335	0.437133	CDK5	1
R-HSA-9734009	Defective Intrinsic Pathway for Apoptosis	1/118	25/10899	0.238484	0.484335	0.437133	CDK5	1
R-HSA-500792	GPCR ligand binding	7/118	467/10899	0.242138	0.489863	0.442122	CCL20/CXCL12/CXCL16/CXCL5/NMB/NMU/S1PR1	7
R-HSA-174411	Polymerase switching on the C-strand of the telomere	1/118	26/10899	0.246748	0.491627	0.443714	TINF2	1
R-HSA-1971475	A tetrasaccharide linker sequence is required for GAG synthesis	1/118	26/10899	0.246748	0.491627	0.443714	GPC1	1
R-HSA-9660826	Purinergic signaling in leishmaniasis infection	1/118	26/10899	0.246748	0.491627	0.443714	HMOX1	1
R-HSA-9664424	Cell recruitment (pro-inflammatory response)	1/118	26/10899	0.246748	0.491627	0.443714	HMOX1	1
R-HSA-68882	Mitotic Anaphase	4/118	236/10899	0.252639	0.494966	0.446727	CDCA8/CENPA/CENPQ/CHMP6	4
R-HSA-1368108	BMAL1:CLOCK,NPAS2 activates circadian gene expression	1/118	27/10899	0.254923	0.494966	0.446727	KLF15	1
R-HSA-189445	Metabolism of porphyrins	1/118	27/10899	0.254923	0.494966	0.446727	HMOX1	1
R-HSA-191273	Cholesterol biosynthesis	1/118	27/10899	0.254923	0.494966	0.446727	ACAT2	1
R-HSA-211976	Endogenous sterols	1/118	27/10899	0.254923	0.494966	0.446727	AHR	1
R-HSA-9648002	RAS processing	1/118	27/10899	0.254923	0.494966	0.446727	BCL2L1	1
R-HSA-2555396	Mitotic Metaphase and Anaphase	4/118	237/10899	0.255011	0.494966	0.446727	CDCA8/CENPA/CENPQ/CHMP6	4
R-HSA-1280215	Cytokine Signaling in Immune system	10/118	725/10899	0.259097	0.495853	0.447528	BCL2L1/CCL20/ELK1/FOS/HMOX1/IL20RB/LIFR/NDN/S1PR1/SIGIRR	10
R-HSA-111885	Opioid Signalling	2/118	92/10899	0.262753	0.495853	0.447528	CDK5/PRKAR2B	2
R-HSA-1483191	Synthesis of PC	1/118	28/10899	0.26301	0.495853	0.447528	CHKB	1
R-HSA-164952	The role of Nef in HIV-1 replication and disease pathogenesis	1/118	28/10899	0.26301	0.495853	0.447528	AP1M2	1
R-HSA-201451	Signaling by BMP	1/118	28/10899	0.26301	0.495853	0.447528	CHRDL1	1
R-HSA-5620971	Pyroptosis	1/118	28/10899	0.26301	0.495853	0.447528	CHMP6	1
R-HSA-76071	RNA Polymerase III Transcription Initiation From Type 3 Promoter	1/118	28/10899	0.26301	0.495853	0.447528	SNAPC2	1
R-HSA-9682385	FLT3 signaling in disease	1/118	28/10899	0.26301	0.495853	0.447528	BCL2L1	1
R-HSA-381119	Unfolded Protein Response (UPR)	2/118	94/10899	0.270796	0.50194	0.453021	CXXC1/EXTL2	2
R-HSA-69473	G2/M DNA damage checkpoint	2/118	94/10899	0.270796	0.50194	0.453021	H2BC21/H2BC4	2
R-HSA-69481	G2/M Checkpoints	3/118	167/10899	0.270824	0.50194	0.453021	H2BC21/H2BC4/ORC6	3
R-HSA-5654732	Negative regulation of FGFR3 signaling	1/118	29/10899	0.271009	0.50194	0.453021	SPRY2	1
R-HSA-75067	Processing of Capped Intronless Pre-mRNA	1/118	29/10899	0.271009	0.50194	0.453021	FIP1L1	1
R-HSA-168898	Toll-like Receptor Cascades	3/118	168/10899	0.273763	0.505261	0.456019	ELK1/FOS/SIGIRR	3
R-HSA-8866652	Synthesis of active ubiquitin: roles of E1 and E2 enzymes	1/118	30/10899	0.278923	0.511292	0.461462	UCHL3	1
R-HSA-168142	Toll Like Receptor 10 (TLR10) Cascade	2/118	97/10899	0.282857	0.511292	0.461462	ELK1/FOS	2
R-HSA-168176	Toll Like Receptor 5 (TLR5) Cascade	2/118	97/10899	0.282857	0.511292	0.461462	ELK1/FOS	2
R-HSA-5693607	Processing of DNA double-strand break ends	2/118	97/10899	0.282857	0.511292	0.461462	H2BC21/H2BC4	2
R-HSA-975871	MyD88 cascade initiated on plasma membrane	2/118	97/10899	0.282857	0.511292	0.461462	ELK1/FOS	2
R-HSA-182971	EGFR downregulation	1/118	31/10899	0.286751	0.511292	0.461462	SPRY2	1
R-HSA-196807	Nicotinate metabolism	1/118	31/10899	0.286751	0.511292	0.461462	NAXD	1
R-HSA-5654733	Negative regulation of FGFR4 signaling	1/118	31/10899	0.286751	0.511292	0.461462	SPRY2	1
R-HSA-70268	Pyruvate metabolism	1/118	31/10899	0.286751	0.511292	0.461462	PDHX	1
R-HSA-9668328	Sealing of the nuclear envelope (NE) by ESCRT-III	1/118	31/10899	0.286751	0.511292	0.461462	CHMP6	1
R-HSA-15869	Metabolism of nucleotides	2/118	99/10899	0.290889	0.516918	0.46654	ADA/PNP	2
R-HSA-1251985	Nuclear signaling by ERBB4	1/118	32/10899	0.294495	0.519814	0.469154	CXCL12	1
R-HSA-2871796	FCERI mediated MAPK activation	1/118	32/10899	0.294495	0.519814	0.469154	FOS	1
R-HSA-163359	Glucagon signaling in metabolic regulation	1/118	33/10899	0.302156	0.52281	0.471857	PRKAR2B	1
R-HSA-168274	Export of Viral Ribonucleoproteins from Nucleus	1/118	33/10899	0.302156	0.52281	0.471857	HSPA1A	1
R-HSA-5654726	Negative regulation of FGFR1 signaling	1/118	33/10899	0.302156	0.52281	0.471857	SPRY2	1
R-HSA-5694530	Cargo concentration in the ER	1/118	33/10899	0.302156	0.52281	0.471857	STX5	1
R-HSA-68962	Activation of the pre-replicative complex	1/118	33/10899	0.302156	0.52281	0.471857	ORC6	1
R-HSA-8963899	Plasma lipoprotein remodeling	1/118	33/10899	0.302156	0.52281	0.471857	APOC3	1
R-HSA-975138	TRAF6 mediated induction of NFkB and MAP kinases upon TLR7/8 or 9 activation	2/118	103/10899	0.30692	0.529311	0.477725	ELK1/FOS	2
R-HSA-174417	Telomere C-strand (Lagging Strand) Synthesis	1/118	34/10899	0.309734	0.530685	0.478965	TINF2	1
R-HSA-5654727	Negative regulation of FGFR2 signaling	1/118	34/10899	0.309734	0.530685	0.478965	SPRY2	1
R-HSA-975155	MyD88 dependent cascade initiated on endosome	2/118	104/10899	0.310918	0.530984	0.479235	ELK1/FOS	2
R-HSA-168164	Toll Like Receptor 3 (TLR3) Cascade	2/118	105/10899	0.314912	0.534334	0.482259	ELK1/FOS	2
R-HSA-168181	Toll Like Receptor 7/8 (TLR7/8) Cascade	2/118	105/10899	0.314912	0.534334	0.482259	ELK1/FOS	2
R-HSA-196071	Metabolism of steroid hormones	1/118	35/10899	0.317231	0.534819	0.482696	HSD17B14	1
R-HSA-432720	Lysosome Vesicle Biogenesis	1/118	35/10899	0.317231	0.534819	0.482696	AP1M2	1
R-HSA-76046	RNA Polymerase III Transcription Initiation	1/118	36/10899	0.324647	0.543836	0.490834	SNAPC2	1
R-HSA-8956319	Nucleotide catabolism	1/118	36/10899	0.324647	0.543836	0.490834	PNP	1
R-HSA-168138	Toll Like Receptor 9 (TLR9) Cascade	2/118	108/10899	0.326862	0.543997	0.49098	ELK1/FOS	2
R-HSA-111933	Calmodulin induced events	1/118	37/10899	0.331983	0.543997	0.49098	PRKAR2B	1
R-HSA-111997	CaM pathway	1/118	37/10899	0.331983	0.543997	0.49098	PRKAR2B	1
R-HSA-176187	Activation of ATR in response to replication stress	1/118	37/10899	0.331983	0.543997	0.49098	ORC6	1
R-HSA-2129379	Molecules associated with elastic fibres	1/118	37/10899	0.331983	0.543997	0.49098	VTN	1
R-HSA-2514859	Inactivation, recovery and regulation of the phototransduction cascade	1/118	37/10899	0.331983	0.543997	0.49098	PDE6B	1
R-HSA-77289	Mitochondrial Fatty Acid Beta-Oxidation	1/118	37/10899	0.331983	0.543997	0.49098	ACBD7	1
R-HSA-166166	MyD88-independent TLR4 cascade	2/118	110/10899	0.334799	0.544025	0.491005	ELK1/FOS	2
R-HSA-937061	TRIF(TICAM1)-mediated TLR4 signaling	2/118	110/10899	0.334799	0.544025	0.491005	ELK1/FOS	2
R-HSA-5173105	O-linked glycosylation	2/118	111/10899	0.338758	0.544025	0.491005	ADAMTS5/THBS1	2
R-HSA-196854	Metabolism of vitamins and cofactors	3/118	190/10899	0.338953	0.544025	0.491005	APOC3/GPC1/NAXD	3
R-HSA-2514856	The phototransduction cascade	1/118	38/10899	0.33924	0.544025	0.491005	PDE6B	1
R-HSA-5696394	DNA Damage Recognition in GG-NER	1/118	38/10899	0.33924	0.544025	0.491005	COPS4	1
R-HSA-9013407	RHOH GTPase cycle	1/118	38/10899	0.33924	0.544025	0.491005	ARHGDIB	1
R-HSA-2467813	Separation of Sister Chromatids	3/118	191/10899	0.341923	0.546661	0.493384	CDCA8/CENPA/CENPQ	3
R-HSA-111996	Ca-dependent events	1/118	39/10899	0.346419	0.550503	0.496852	PRKAR2B	1
R-HSA-390471	Association of TriC/CCT with target proteins during biosynthesis	1/118	39/10899	0.346419	0.550503	0.496852	FBXO6	1
R-HSA-1483166	Synthesis of PA	1/118	40/10899	0.353521	0.556149	0.501948	GPD1	1
R-HSA-5654741	Signaling by FGFR3	1/118	40/10899	0.353521	0.556149	0.501948	SPRY2	1
R-HSA-9664323	FCGR3A-mediated IL10 synthesis	1/118	40/10899	0.353521	0.556149	0.501948	PRKAR2B	1
R-HSA-3700989	Transcriptional Regulation by TP53	5/118	362/10899	0.354981	0.556149	0.501948	BTG2/CDK5/COX16/FOS/TP53I3	5
R-HSA-109582	Hemostasis	8/118	621/10899	0.358601	0.556149	0.501948	CDK5/CFD/EPCAM/GPC1/JCHAIN/PRKAR2B/SRGN/THBS1	8
R-HSA-159231	Transport of Mature mRNA Derived from an Intronless Transcript	1/118	41/10899	0.360546	0.556149	0.501948	FIP1L1	1
R-HSA-3560782	Diseases associated with glycosaminoglycan metabolism	1/118	41/10899	0.360546	0.556149	0.501948	GPC1	1
R-HSA-5654743	Signaling by FGFR4	1/118	41/10899	0.360546	0.556149	0.501948	SPRY2	1
R-HSA-74158	RNA Polymerase III Transcription	1/118	41/10899	0.360546	0.556149	0.501948	SNAPC2	1
R-HSA-749476	RNA Polymerase III Abortive And Retractive Initiation	1/118	41/10899	0.360546	0.556149	0.501948	SNAPC2	1
R-HSA-1989781	PPARA activates gene expression	2/118	117/10899	0.362354	0.557304	0.50299	AHR/NR1D1	2
R-HSA-159234	Transport of Mature mRNAs Derived from Intronless Transcripts	1/118	42/10899	0.367495	0.558047	0.503661	FIP1L1	1
R-HSA-2173782	Binding and Uptake of Ligands by Scavenger Receptors	1/118	42/10899	0.367495	0.558047	0.503661	JCHAIN	1
R-HSA-381676	Glucagon-like Peptide-1 (GLP1) regulates insulin secretion	1/118	42/10899	0.367495	0.558047	0.503661	PRKAR2B	1
R-HSA-419037	NCAM1 interactions	1/118	42/10899	0.367495	0.558047	0.503661	COL6A3	1
R-HSA-400206	Regulation of lipid metabolism by PPARalpha	2/118	119/10899	0.370152	0.558047	0.503661	AHR/NR1D1	2
R-HSA-1489509	DAG and IP3 signaling	1/118	43/10899	0.374369	0.558047	0.503661	PRKAR2B	1
R-HSA-432040	Vasopressin regulates renal water homeostasis via Aquaporins	1/118	43/10899	0.374369	0.558047	0.503661	PRKAR2B	1
R-HSA-5362517	Signaling by Retinoic Acid	1/118	43/10899	0.374369	0.558047	0.503661	PDHX	1
R-HSA-6782315	tRNA modification in the nucleus and cytosol	1/118	43/10899	0.374369	0.558047	0.503661	METTL1	1
R-HSA-9660821	ADORA2B mediated anti-inflammatory cytokines production	1/118	43/10899	0.374369	0.558047	0.503661	PRKAR2B	1
R-HSA-6811442	Intra-Golgi and retrograde Golgi-to-ER traffic	3/118	202/10899	0.374507	0.558047	0.503661	GOLGA1/RAB9A/STX5	3
R-HSA-71291	Metabolism of amino acids and derivatives	5/118	374/10899	0.380934	0.558483	0.504054	BCKDHB/CTH/PDHX/PXMP2/TSTD1	5
R-HSA-1566948	Elastic fibre formation	1/118	44/10899	0.38117	0.558483	0.504054	VTN	1
R-HSA-1660661	Sphingolipid de novo biosynthesis	1/118	44/10899	0.38117	0.558483	0.504054	PLPP3	1
R-HSA-5633008	TP53 Regulates Transcription of Cell Death Genes	1/118	44/10899	0.38117	0.558483	0.504054	TP53I3	1
R-HSA-6811438	Intra-Golgi traffic	1/118	44/10899	0.38117	0.558483	0.504054	STX5	1
R-HSA-9749641	Aspirin ADME	1/118	44/10899	0.38117	0.558483	0.504054	ACSM2A	1
R-HSA-2132295	MHC class II antigen presentation	2/118	123/10899	0.385636	0.563457	0.508543	AP1M2/CTSO	2
R-HSA-4615885	SUMOylation of DNA replication proteins	1/118	45/10899	0.387897	0.563629	0.508698	CDCA8	1
R-HSA-9634597	GPER1 signaling	1/118	45/10899	0.387897	0.563629	0.508698	PRKAR2B	1
R-HSA-6783783	Interleukin-10 signaling	1/118	47/10899	0.401134	0.579661	0.523168	CCL20	1
R-HSA-977606	Regulation of Complement cascade	1/118	47/10899	0.401134	0.579661	0.523168	VTN	1
R-HSA-6791312	TP53 Regulates Transcription of Cell Cycle Genes	1/118	48/10899	0.407646	0.587152	0.529929	BTG2	1
R-HSA-1483206	Glycerophospholipid biosynthesis	2/118	129/10899	0.40855	0.587152	0.529929	CHKB/GPD1	2
R-HSA-416476	G alpha (q) signalling events	3/118	216/10899	0.415513	0.595531	0.537491	NMB/NMU/RGS2	3
R-HSA-5693567	HDR through Homologous Recombination (HRR) or Single Strand Annealing (SSA)	2/118	132/10899	0.419855	0.597327	0.539112	H2BC21/H2BC4	2
R-HSA-177929	Signaling by EGFR	1/118	50/10899	0.42046	0.597327	0.539112	SPRY2	1
R-HSA-5654736	Signaling by FGFR1	1/118	50/10899	0.42046	0.597327	0.539112	SPRY2	1
R-HSA-376176	Signaling by ROBO receptors	3/118	218/10899	0.421308	0.597327	0.539112	CAP2/CXCL12/GPC1	3
R-HSA-112043	PLC beta mediated events	1/118	51/10899	0.426763	0.601816	0.543164	PRKAR2B	1
R-HSA-180786	Extension of Telomeres	1/118	51/10899	0.426763	0.601816	0.543164	TINF2	1
R-HSA-383280	Nuclear Receptor transcription pathway	1/118	52/10899	0.432998	0.607352	0.548161	NR1D1	1
R-HSA-445717	Aquaporin-mediated transport	1/118	52/10899	0.432998	0.607352	0.548161	PRKAR2B	1
R-HSA-162599	Late Phase of HIV Life Cycle	2/118	136/10899	0.434757	0.608197	0.548923	CHMP6/TSG101	2
R-HSA-5693538	Homology Directed Repair	2/118	138/10899	0.442132	0.616874	0.556754	H2BC21/H2BC4	2
R-HSA-6781823	Formation of TC-NER Pre-Incision Complex	1/118	54/10899	0.445268	0.618132	0.55789	COPS4	1
R-HSA-5653656	Vesicle-mediated transport	8/118	673/10899	0.445384	0.618132	0.55789	AP1M2/CHMP6/COPS4/GOLGA1/JCHAIN/RAB9A/STX5/TSG101	8
R-HSA-109606	Intrinsic Pathway for Apoptosis	1/118	55/10899	0.451304	0.619807	0.559401	BCL2L1	1
R-HSA-3371497	HSP90 chaperone cycle for steroid hormone receptors (SHR) in the presence of ligand	1/118	55/10899	0.451304	0.619807	0.559401	HSPA1A	1
R-HSA-429914	Deadenylation-dependent mRNA decay	1/118	55/10899	0.451304	0.619807	0.559401	PATL1	1
R-HSA-71406	Pyruvate metabolism and Citric Acid (TCA) cycle	1/118	55/10899	0.451304	0.619807	0.559401	PDHX	1
R-HSA-9678108	SARS-CoV-1 Infection	2/118	141/10899	0.453096	0.619914	0.559498	BCL2L1/CHMP6	2
R-HSA-112040	G-protein mediated events	1/118	56/10899	0.457275	0.619914	0.559498	PRKAR2B	1
R-HSA-2151201	Transcriptional activation of mitochondrial biogenesis	1/118	56/10899	0.457275	0.619914	0.559498	NR1D1	1
R-HSA-432722	Golgi Associated Vesicle Biogenesis	1/118	56/10899	0.457275	0.619914	0.559498	AP1M2	1
R-HSA-450408	AUF1 (hnRNP D0) binds and destabilizes mRNA	1/118	56/10899	0.457275	0.619914	0.559498	HSPA1A	1
R-HSA-162906	HIV Infection	3/118	231/10899	0.458486	0.619958	0.559537	AP1M2/CHMP6/TSG101	3
R-HSA-4641258	Degradation of DVL	1/118	57/10899	0.463181	0.623103	0.562376	KLHL12	1
R-HSA-5218859	Regulated Necrosis	1/118	57/10899	0.463181	0.623103	0.562376	CHMP6	1
R-HSA-1236394	Signaling by ERBB4	1/118	58/10899	0.469023	0.627752	0.566572	CXCL12	1
R-HSA-917937	Iron uptake and transport	1/118	58/10899	0.469023	0.627752	0.566572	HMOX1	1
R-HSA-157118	Signaling by NOTCH	3/118	236/10899	0.472525	0.630673	0.569208	H2AC8/H2BC21/H2BC4	3
R-HSA-8980692	RHOA GTPase cycle	2/118	147/10899	0.474655	0.630673	0.569208	ARHGDIB/STX5	2
R-HSA-72187	mRNA 3'-end processing	1/118	59/10899	0.474803	0.630673	0.569208	FIP1L1	1
R-HSA-162587	HIV Life Cycle	2/118	149/10899	0.481728	0.638259	0.576056	CHMP6/TSG101	2
R-HSA-9612973	Autophagy	2/118	151/10899	0.488743	0.645927	0.582976	CHMP6/TSG101	2
R-HSA-4086398	Ca2+ pathway	1/118	62/10899	0.49177	0.646677	0.583653	PDE6B	1
R-HSA-6796648	TP53 Regulates Transcription of DNA Repair Genes	1/118	62/10899	0.49177	0.646677	0.583653	FOS	1
R-HSA-375165	NCAM signaling for neurite out-growth	1/118	63/10899	0.497304	0.650701	0.587284	COL6A3	1
R-HSA-9033241	Peroxisomal protein import	1/118	63/10899	0.497304	0.650701	0.587284	PEX14	1
R-HSA-8957322	Metabolism of steroids	2/118	154/10899	0.499156	0.651504	0.588009	ACAT2/HSD17B14	2
R-HSA-373755	Semaphorin interactions	1/118	65/10899	0.508193	0.660023	0.595698	CDK5	1
R-HSA-8873719	RAB geranylgeranylation	1/118	65/10899	0.508193	0.660023	0.595698	RAB9A	1
R-HSA-211897	Cytochrome P450 - arranged by substrate type	1/118	66/10899	0.513549	0.665338	0.600495	AHR	1
R-HSA-204005	COPII-mediated vesicle transport	1/118	68/10899	0.52409	0.675665	0.609815	STX5	1
R-HSA-73856	RNA Polymerase II Transcription Termination	1/118	68/10899	0.52409	0.675665	0.609815	FIP1L1	1
R-HSA-3371453	Regulation of HSF1-mediated heat shock response	1/118	69/10899	0.529275	0.680681	0.614343	HSPA1A	1
R-HSA-9658195	Leishmania infection	2/118	164/10899	0.532881	0.680716	0.614375	HMOX1/PRKAR2B	2
R-HSA-380259	Loss of Nlp from mitotic centrosomes	1/118	70/10899	0.534403	0.680716	0.614375	PRKAR2B	1
R-HSA-380284	Loss of proteins required for interphase microtubule organization from the centrosome	1/118	70/10899	0.534403	0.680716	0.614375	PRKAR2B	1
R-HSA-199991	Membrane Trafficking	7/118	634/10899	0.534479	0.680716	0.614375	AP1M2/CHMP6/COPS4/GOLGA1/RAB9A/STX5/TSG101	7
R-HSA-68949	Orc1 removal from chromatin	1/118	71/10899	0.539477	0.685422	0.618622	ORC6	1
R-HSA-199992	trans-Golgi Network Vesicle Budding	1/118	72/10899	0.544496	0.686991	0.620038	AP1M2	1
R-HSA-76002	Platelet activation, signaling and aggregation	3/118	263/10899	0.545274	0.686991	0.620038	CFD/SRGN/THBS1	3
R-HSA-5693532	DNA Double-Strand Break Repair	2/118	168/10899	0.545936	0.686991	0.620038	H2BC21/H2BC4	2
R-HSA-983231	Factors involved in megakaryocyte development and platelet production	2/118	168/10899	0.545936	0.686991	0.620038	CDK5/PRKAR2B	2
R-HSA-5654738	Signaling by FGFR2	1/118	73/10899	0.54946	0.688133	0.621069	SPRY2	1
R-HSA-8854518	AURKA Activation by TPX2	1/118	73/10899	0.54946	0.688133	0.621069	PRKAR2B	1
R-HSA-174824	Plasma lipoprotein assembly, remodeling, and clearance	1/118	74/10899	0.554371	0.689359	0.622175	APOC3	1
R-HSA-6807505	RNA polymerase II transcribes snRNA genes	1/118	74/10899	0.554371	0.689359	0.622175	SNAPC2	1
R-HSA-9013106	RHOC GTPase cycle	1/118	74/10899	0.554371	0.689359	0.622175	STX5	1
R-HSA-556833	Metabolism of lipids	8/118	743/10899	0.559101	0.692127	0.624674	ACAT2/ACBD7/AHR/CHKB/GPD1/HSD17B14/NR1D1/PLPP3	8
R-HSA-2995410	Nuclear Envelope (NE) Reassembly	1/118	75/10899	0.559228	0.692127	0.624674	CHMP6	1
R-HSA-422356	Regulation of insulin secretion	1/118	78/10899	0.573489	0.702313	0.633866	PRKAR2B	1
R-HSA-446193	Biosynthesis of the N-glycan precursor (dolichol lipid-linked oligosaccharide, LLO) and transfer to a nascent protein	1/118	78/10899	0.573489	0.702313	0.633866	ALG2	1
R-HSA-1428517	The citric acid (TCA) cycle and respiratory electron transport	2/118	178/10899	0.577461	0.702313	0.633866	COX16/PDHX	2
R-HSA-6781827	Transcription-Coupled Nucleotide Excision Repair (TC-NER)	1/118	79/10899	0.57814	0.702313	0.633866	COPS4	1
R-HSA-6806834	Signaling by MET	1/118	79/10899	0.57814	0.702313	0.633866	HPN	1
R-HSA-9662851	Anti-inflammatory response favouring Leishmania parasite infection	1/118	79/10899	0.57814	0.702313	0.633866	PRKAR2B	1
R-HSA-9664433	Leishmania parasite growth and survival	1/118	79/10899	0.57814	0.702313	0.633866	PRKAR2B	1
R-HSA-9759194	Nuclear events mediated by NFE2L2	1/118	79/10899	0.57814	0.702313	0.633866	HMOX1	1
R-HSA-438064	Post NMDA receptor activation events	1/118	80/10899	0.58274	0.70627	0.637438	PRKAR2B	1
R-HSA-380270	Recruitment of mitotic centrosome proteins and complexes	1/118	82/10899	0.591793	0.713952	0.644371	PRKAR2B	1
R-HSA-380287	Centrosome maturation	1/118	82/10899	0.591793	0.713952	0.644371	PRKAR2B	1
R-HSA-5696399	Global Genome Nucleotide Excision Repair (GG-NER)	1/118	84/10899	0.600651	0.721329	0.65103	COPS4	1
R-HSA-72202	Transport of Mature Transcript to Cytoplasm	1/118	84/10899	0.600651	0.721329	0.65103	FIP1L1	1
R-HSA-190236	Signaling by FGFR	1/118	87/10899	0.613581	0.733509	0.662022	SPRY2	1
R-HSA-5628897	TP53 Regulates Metabolic Genes	1/118	87/10899	0.613581	0.733509	0.662022	COX16	1
R-HSA-2565942	Regulation of PLK1 Activity at G2/M Transition	1/118	88/10899	0.617799	0.735209	0.663556	PRKAR2B	1
R-HSA-450531	Regulation of mRNA stability by proteins that bind AU-rich elements	1/118	88/10899	0.617799	0.735209	0.663556	HSPA1A	1
R-HSA-3371556	Cellular response to heat stress	1/118	89/10899	0.62197	0.736749	0.664947	HSPA1A	1
R-HSA-71387	Metabolism of carbohydrates	3/118	295/10899	0.62359	0.736749	0.664947	GPC1/HS3ST3A1/HYAL3	3
R-HSA-9711123	Cellular response to chemical stress	2/118	194/10899	0.62455	0.736749	0.664947	COX16/HMOX1	2
R-HSA-428157	Sphingolipid metabolism	1/118	90/10899	0.626097	0.736749	0.664947	PLPP3	1
R-HSA-8876198	RAB GEFs exchange GTP for GDP on RABs	1/118	90/10899	0.626097	0.736749	0.664947	RAB9A	1
R-HSA-390466	Chaperonin-mediated protein folding	1/118	91/10899	0.630179	0.739897	0.667788	FBXO6	1
R-HSA-6804756	Regulation of TP53 Activity through Phosphorylation	1/118	92/10899	0.634216	0.741329	0.66908	CDK5	1
R-HSA-69052	Switching of origins to a post-replicative state	1/118	92/10899	0.634216	0.741329	0.66908	ORC6	1
R-HSA-442755	Activation of NMDA receptors and postsynaptic events	1/118	93/10899	0.63821	0.744343	0.6718	PRKAR2B	1
R-HSA-380320	Recruitment of NuMA to mitotic centrosomes	1/118	94/10899	0.642161	0.745644	0.672975	PRKAR2B	1
R-HSA-9013423	RAC3 GTPase cycle	1/118	94/10899	0.642161	0.745644	0.672975	ARHGDIB	1
R-HSA-1592230	Mitochondrial biogenesis	1/118	95/10899	0.646069	0.746884	0.674094	NR1D1	1
R-HSA-9692914	SARS-CoV-1-host interactions	1/118	95/10899	0.646069	0.746884	0.674094	BCL2L1	1
R-HSA-8878159	Transcriptional regulation by RUNX3	1/118	96/10899	0.649935	0.749705	0.67664	CCN2	1
R-HSA-391251	Protein folding	1/118	97/10899	0.653758	0.750457	0.677319	FBXO6	1
R-HSA-397014	Muscle contraction	2/118	205/10899	0.654531	0.750457	0.677319	TNNC1/TNNC2	2
R-HSA-983168	Antigen processing: Ubiquitination & Proteasome degradation	3/118	309/10899	0.654867	0.750457	0.677319	ASB9/BTBD1/FBXO6	3
R-HSA-5620912	Anchoring of the basal body to the plasma membrane	1/118	98/10899	0.657541	0.751883	0.678606	PRKAR2B	1
R-HSA-9679506	SARS-CoV Infections	4/118	413/10899	0.659056	0.751981	0.678694	BCL2L1/CHMP6/GPC1/S1PR1	4
R-HSA-9679191	Potential therapeutics for SARS	1/118	99/10899	0.661282	0.752888	0.679513	S1PR1	1
R-HSA-5357801	Programmed Cell Death	2/118	210/10899	0.667522	0.757988	0.684116	BCL2L1/CHMP6	2
R-HSA-6807878	COPI-mediated anterograde transport	1/118	101/10899	0.668643	0.757988	0.684116	STX5	1
R-HSA-9755511	KEAP1-NFE2L2 pathway	1/118	102/10899	0.672265	0.75921	0.685218	HMOX1	1
R-HSA-1483257	Phospholipid metabolism	2/118	212/10899	0.672608	0.75921	0.685218	CHKB/GPD1	2
R-HSA-611105	Respiratory electron transport	1/118	103/10899	0.675846	0.761232	0.687043	COX16	1
R-HSA-8856825	Cargo recognition for clathrin-mediated endocytosis	1/118	106/10899	0.68636	0.771422	0.696241	COPS4	1
R-HSA-72306	tRNA processing	1/118	107/10899	0.68979	0.773623	0.698227	METTL1	1
R-HSA-163685	Integration of energy metabolism	1/118	108/10899	0.693181	0.775773	0.700168	PRKAR2B	1
R-HSA-156580	Phase II - Conjugation of compounds	1/118	109/10899	0.696536	0.777873	0.702063	ACSM2A	1
R-HSA-5696398	Nucleotide Excision Repair	1/118	111/10899	0.703138	0.783582	0.707215	COPS4	1
R-HSA-5610787	Hedgehog 'off' state	1/118	113/10899	0.709597	0.789108	0.712202	PRKAR2B	1
R-HSA-422475	Axon guidance	5/118	552/10899	0.720131	0.799132	0.72125	CAP2/CDK5/COL6A3/CXCL12/GPC1	5
R-HSA-9012999	RHO GTPase cycle	4/118	449/10899	0.722231	0.799776	0.721831	ARHGDIB/COPS4/STK38/STX5	4
R-HSA-2408522	Selenoamino acid metabolism	1/118	118/10899	0.725141	0.801311	0.723217	CTH	1
R-HSA-69239	Synthesis of DNA	1/118	121/10899	0.734069	0.809476	0.730586	ORC6	1
R-HSA-196849	Metabolism of water-soluble vitamins and cofactors	1/118	124/10899	0.742709	0.815584	0.736098	NAXD	1
R-HSA-9007101	Rab regulation of trafficking	1/118	124/10899	0.742709	0.815584	0.736098	RAB9A	1
R-HSA-163200	Respiratory electron transport, ATP synthesis by chemiosmotic coupling, and heat production by uncoupling proteins.	1/118	127/10899	0.75107	0.823048	0.742835	COX16	1
R-HSA-9675108	Nervous system development	5/118	577/10899	0.75563	0.826323	0.745791	CAP2/CDK5/COL6A3/CXCL12/GPC1	5
R-HSA-162909	Host Interactions of HIV factors	1/118	130/10899	0.759162	0.828463	0.747722	AP1M2	1
R-HSA-69206	G1/S Transition	1/118	131/10899	0.761801	0.829622	0.748768	ORC6	1
R-HSA-198933	Immunoregulatory interactions between a Lymphoid and a non-Lymphoid cell	1/118	134/10899	0.769547	0.834602	0.753263	HCST	1
R-HSA-2454202	Fc epsilon receptor (FCERI) signaling	1/118	134/10899	0.769547	0.834602	0.753263	FOS	1
R-HSA-6798695	Neutrophil degranulation	4/118	482/10899	0.772261	0.835822	0.754364	CFD/HSPA1A/PNP/TNFAIP6	4
R-HSA-1632852	Macroautophagy	1/118	136/10899	0.774572	0.836601	0.755067	CHMP6	1
R-HSA-983169	Class I MHC mediated antigen processing & presentation	3/118	381/10899	0.786395	0.84763	0.765022	ASB9/BTBD1/FBXO6	3
R-HSA-3858494	Beta-catenin independent WNT signaling	1/118	146/10899	0.798112	0.856748	0.773251	PDE6B	1
R-HSA-8856828	Clathrin-mediated endocytosis	1/118	146/10899	0.798112	0.856748	0.773251	COPS4	1
R-HSA-453279	Mitotic G1 phase and G1/S transition	1/118	149/10899	0.804686	0.860294	0.776451	ORC6	1
R-HSA-5358351	Signaling by Hedgehog	1/118	149/10899	0.804686	0.860294	0.776451	PRKAR2B	1
R-HSA-446652	Interleukin-1 family signaling	1/118	153/10899	0.813123	0.867551	0.783001	SIGIRR	1
R-HSA-199977	ER to Golgi Anterograde Transport	1/118	154/10899	0.815175	0.86798	0.783388	STX5	1
R-HSA-9013148	CDC42 GTPase cycle	1/118	155/10899	0.817204	0.868383	0.783752	ARHGDIB	1
R-HSA-168255	Influenza Infection	1/118	156/10899	0.819212	0.868761	0.784093	HSPA1A	1
R-HSA-418555	G alpha (s) signalling events	1/118	157/10899	0.821198	0.869115	0.784412	PRKAR2B	1
R-HSA-5633007	Regulation of TP53 Activity	1/118	160/10899	0.827026	0.873526	0.788393	CDK5	1
R-HSA-69242	S Phase	1/118	163/10899	0.832666	0.87772	0.792179	ORC6	1
R-HSA-1852241	Organelle biogenesis and maintenance	2/118	296/10899	0.834875	0.878288	0.792692	NR1D1/PRKAR2B	2
R-HSA-9694516	SARS-CoV-2 Infection	2/118	298/10899	0.837667	0.879467	0.793755	CHMP6/GPC1	2
R-HSA-446203	Asparagine N-linked glycosylation	2/118	304/10899	0.845791	0.886227	0.799857	ALG2/STX5	2
R-HSA-1280218	Adaptive Immune System	6/118	769/10899	0.847961	0.886734	0.800314	AP1M2/ASB9/BTBD1/CTSO/FBXO6/HCST	6
R-HSA-8978868	Fatty acid metabolism	1/118	177/10899	0.856667	0.894061	0.806927	ACBD7	1
R-HSA-109581	Apoptosis	1/118	180/10899	0.861348	0.897166	0.80973	BCL2L1	1
R-HSA-3108232	SUMO E3 ligases SUMOylate target proteins	1/118	182/10899	0.864384	0.897832	0.810331	CDCA8	1
R-HSA-72163	mRNA Splicing - Major Pathway	1/118	185/10899	0.868815	0.897832	0.810331	FIP1L1	1
R-HSA-9013149	RAC1 GTPase cycle	1/118	185/10899	0.868815	0.897832	0.810331	ARHGDIB	1
R-HSA-948021	Transport to the Golgi and subsequent modification	1/118	185/10899	0.868815	0.897832	0.810331	STX5	1
R-HSA-2990846	SUMOylation	1/118	188/10899	0.873102	0.900494	0.812733	CDCA8	1
R-HSA-72172	mRNA Splicing	1/118	193/10899	0.879941	0.905771	0.817496	FIP1L1	1
R-HSA-69275	G2/M Transition	1/118	196/10899	0.883868	0.908036	0.81954	PRKAR2B	1
R-HSA-453274	Mitotic G2-G2/M phases	1/118	198/10899	0.886414	0.908877	0.820299	PRKAR2B	1
R-HSA-5617833	Cilium Assembly	1/118	201/10899	0.890131	0.910912	0.822136	PRKAR2B	1
R-HSA-112314	Neurotransmitter receptors and postsynaptic signal transmission	1/118	205/10899	0.8949	0.914014	0.824935	PRKAR2B	1
R-HSA-72203	Processing of Capped Intron-Containing Pre-mRNA	1/118	246/10899	0.933371	0.951459	0.858732	FIP1L1	1
R-HSA-8953854	Metabolism of RNA	4/118	675/10899	0.939746	0.956105	0.862924	FIP1L1/HSPA1A/METTL1/PATL1	4
R-HSA-112315	Transmission across Chemical Synapses	1/118	270/10899	0.949015	0.963672	0.869754	PRKAR2B	1
R-HSA-5663202	Diseases of signal transduction by growth factor receptors and second messengers	2/118	433/10899	0.951626	0.964461	0.870466	BCL2L1/FIP1L1	2
R-HSA-5673001	RAF/MAP kinase cascade	1/118	280/10899	0.954403	0.965415	0.871327	BCL2L1	1
R-HSA-5684996	MAPK1/MAPK3 signaling	1/118	286/10899	0.957361	0.966548	0.87235	BCL2L1	1
R-HSA-9006925	Intracellular signaling by second messengers	1/118	309/10899	0.967038	0.972802	0.877994	PRKAR2B	1
R-HSA-9709957	Sensory Perception	3/118	619/10899	0.967254	0.972802	0.877994	APOC3/GPC1/PDE6B	3
R-HSA-5683057	MAPK family signaling cascades	1/118	325/10899	0.972452	0.976163	0.881028	BCL2L1	1
R-HSA-382551	Transport of small molecules	3/118	729/10899	0.987604	0.989428	0.893	APOC3/HMOX1/PRKAR2B	3
R-HSA-112316	Neuronal System	1/118	410/10899	0.989428	0.989428	0.893	PRKAR2B	1

## Sheet: 71M_vs_71T3
ID	Description	GeneRatio	BgRatio	pvalue	p.adjust	qvalue	geneID	Count
R-HSA-975634	Retinoid metabolism and transport	5/118	44/10899	0.000105896	0.0371071	0.0353625	AKR1B10/APOA2/APOC3/BCO1/SDC2	5
R-HSA-6806667	Metabolism of fat-soluble vitamins	5/118	48/10899	0.000161309	0.0371071	0.0353625	AKR1B10/APOA2/APOC3/BCO1/SDC2	5
R-HSA-5661231	Metallothioneins bind metals	3/118	11/10899	0.000191603	0.0371071	0.0353625	MT1A/MT1H/MT1M	3
R-HSA-5660526	Response to metal ions	3/118	14/10899	0.000412771	0.059955	0.0571362	MT1A/MT1H/MT1M	3
R-HSA-2187338	Visual phototransduction	6/118	105/10899	0.000954423	0.110904	0.10569	AKR1B10/APOA2/APOC3/BCO1/GUCA1C/SDC2	6
R-HSA-3560801	Defective B3GAT3 causes JDSSDHD	3/118	20/10899	0.00123292	0.119388	0.113775	B3GAT3/BGN/SDC2	3
R-HSA-1971475	A tetrasaccharide linker sequence is required for GAG synthesis	3/118	26/10899	0.00268216	0.191408	0.182409	B3GAT3/BGN/SDC2	3
R-HSA-3000170	Syndecan interactions	3/118	27/10899	0.0029938	0.191408	0.182409	COL1A2/SDC2/THBS1	3
R-HSA-162588	Budding and maturation of HIV virion	3/118	29/10899	0.00368166	0.191408	0.182409	CHMP4C/CHMP6/TSG101	3
R-HSA-380108	Chemokine receptors bind chemokines	4/118	59/10899	0.00375693	0.191408	0.182409	CCL20/CCL5/CXCL12/CXCL5	4
R-HSA-196854	Metabolism of vitamins and cofactors	7/118	190/10899	0.00454069	0.191408	0.182409	AKR1B10/APOA2/APOC3/BCO1/COQ3/PPCDC/SDC2	7
R-HSA-3781865	Diseases of glycosylation	6/118	143/10899	0.00454732	0.191408	0.182409	ADAMTS5/ALG2/B3GAT3/BGN/SDC2/THBS1	6
R-HSA-917729	Endosomal Sorting Complex Required For Transport (ESCRT)	3/118	32/10899	0.00488129	0.191408	0.182409	CHMP4C/CHMP6/TSG101	3
R-HSA-8963888	Chylomicron assembly	2/118	10/10899	0.00494168	0.191408	0.182409	APOA2/APOC3	2
R-HSA-8963901	Chylomicron remodeling	2/118	10/10899	0.00494168	0.191408	0.182409	APOA2/APOC3	2
R-HSA-9615710	Late endosomal microautophagy	3/118	35/10899	0.00629154	0.228461	0.21772	CHMP4C/CHMP6/TSG101	3
R-HSA-9687139	Aberrant regulation of mitotic cell cycle due to RB1 defects	3/118	36/10899	0.00680999	0.230112	0.219293	CDKN1C/TFDP1/UBE2S	3
R-HSA-5689901	Metalloprotease DUBs	3/118	37/10899	0.00735313	0.230112	0.219293	H2AC12/H2AC8/KAT2B	3
R-HSA-9675126	Diseases of mitotic cell cycle	3/118	38/10899	0.00792123	0.230112	0.219293	CDKN1C/TFDP1/UBE2S	3
R-HSA-9772572	Early SARS-CoV-2 Infection Events	3/118	38/10899	0.00792123	0.230112	0.219293	CHMP4C/CHMP6/SDC2	3
R-HSA-9610379	HCMV Late Events	5/118	116/10899	0.00844637	0.233683	0.222696	CHMP4C/CHMP6/H2AC12/H2AC8/TSG101	5
R-HSA-9679504	Translation of Replicase and Assembly of the Replication Transcription Complex	2/118	14/10899	0.00971469	0.246994	0.235382	CHMP4C/CHMP6	2
R-HSA-3560782	Diseases associated with glycosaminoglycan metabolism	3/118	41/10899	0.00977773	0.246994	0.235382	B3GAT3/BGN/SDC2	3
R-HSA-75892	Platelet Adhesion to exposed collagen	2/118	15/10899	0.0111305	0.258673	0.246511	COL1A2/FCER1G	2
R-HSA-9694676	Translation of Replicase and Assembly of the Replication Transcription Complex	2/118	15/10899	0.0111305	0.258673	0.246511	CHMP4C/CHMP6	2
R-HSA-8948216	Collagen chain trimerization	3/118	44/10899	0.011867	0.265181	0.252714	COL12A1/COL1A2/COL6A3	3
R-HSA-8949664	Processing of SMDT1	2/118	16/10899	0.0126313	0.271806	0.259027	MAIP1/MICU2	2
R-HSA-9659787	Aberrant regulation of mitotic G1/S transition in cancer due to RB1 defects	2/118	17/10899	0.014215	0.284791	0.271402	CDKN1C/TFDP1	2
R-HSA-9661069	Defective binding of RB1 mutants to E2F1,(E2F2, E2F3)	2/118	17/10899	0.014215	0.284791	0.271402	CDKN1C/TFDP1	2
R-HSA-202733	Cell surface interactions at the vascular wall	5/118	137/10899	0.0164685	0.314137	0.299368	COL1A2/FCER1G/JCHAIN/SDC2/TSPAN7	5
R-HSA-1793185	Chondroitin sulfate/dermatan sulfate metabolism	3/118	50/10899	0.0167612	0.314137	0.299368	B3GAT3/BGN/SDC2	3
R-HSA-8963898	Plasma lipoprotein assembly	2/118	19/10899	0.0176238	0.319982	0.304938	APOA2/APOC3	2
R-HSA-5668914	Diseases of metabolism	7/118	249/10899	0.0184483	0.322787	0.307611	ADAMTS5/ALG2/B3GAT3/BGN/PNP/SDC2/THBS1	7
R-HSA-3560783	Defective B4GALT7 causes EDS, progeroid type	2/118	20/10899	0.019445	0.322787	0.307611	BGN/SDC2	2
R-HSA-4420332	Defective B3GALT6 causes EDSP2 and SEMDJL1	2/118	20/10899	0.019445	0.322787	0.307611	BGN/SDC2	2
R-HSA-1638091	Heparan sulfate/heparin (HS-GAG) metabolism	3/118	55/10899	0.0215817	0.343973	0.327801	B3GAT3/BGN/SDC2	3
R-HSA-375276	Peptide ligand-binding receptors	6/118	201/10899	0.0219053	0.343973	0.327801	CCL20/CCL5/CXCL12/CXCL5/F2R/NMB	6
R-HSA-76002	Platelet activation, signaling and aggregation	7/118	263/10899	0.0240517	0.358667	0.341804	CFD/COL1A2/F2R/FCER1G/IGF1/THBS1/TIMP3	7
R-HSA-186797	Signaling by PDGF	3/118	58/10899	0.0248004	0.358667	0.341804	COL6A3/THBS1/THBS3	3
R-HSA-166663	Initial triggering of complement	2/118	23/10899	0.0253539	0.358667	0.341804	C1QA/CFD	2
R-HSA-8949215	Mitochondrial calcium ion transport	2/118	23/10899	0.0253539	0.358667	0.341804	MAIP1/MICU2	2
R-HSA-3000171	Non-integrin membrane-ECM interactions	3/118	59/10899	0.0259277	0.358667	0.341804	COL1A2/SDC2/THBS1	3
R-HSA-2022090	Assembly of collagen fibrils and other multimeric structures	3/118	61/10899	0.0282639	0.381891	0.363936	COL12A1/COL1A2/COL6A3	3
R-HSA-9609646	HCMV Infection	5/118	160/10899	0.0297999	0.393494	0.374994	CHMP4C/CHMP6/H2AC12/H2AC8/TSG101	5
R-HSA-1442490	Collagen degradation	3/118	64/10899	0.0319711	0.412783	0.393376	COL12A1/COL1A2/COL6A3	3
R-HSA-5621480	Dectin-2 family	2/118	27/10899	0.0342053	0.432028	0.411716	CLEC4E/FCER1G	2
R-HSA-1650814	Collagen biosynthesis and modifying enzymes	3/118	67/10899	0.0359204	0.442778	0.42196	COL12A1/COL1A2/COL6A3	3
R-HSA-5620971	Pyroptosis	2/118	28/10899	0.0365806	0.442778	0.42196	CHMP4C/CHMP6	2
R-HSA-8866652	Synthesis of active ubiquitin: roles of E1 and E2 enzymes	2/118	30/10899	0.0415146	0.492245	0.469102	UBE2S/UCHL3	2
R-HSA-389661	Glyoxylate metabolism and glycine degradation	2/118	31/10899	0.0440702	0.494403	0.471158	BCKDHB/LIPT2	2
R-HSA-9668328	Sealing of the nuclear envelope (NE) by ESCRT-III	2/118	31/10899	0.0440702	0.494403	0.471158	CHMP4C/CHMP6	2
R-HSA-1474244	Extracellular matrix organization	7/118	300/10899	0.0442495	0.494403	0.471158	ADAMTS5/BGN/COL12A1/COL1A2/COL6A3/SDC2/THBS1	7
R-HSA-381426	Regulation of Insulin-like Growth Factor (IGF) transport and uptake by Insulin-like Growth Factor Binding Proteins (IGFBPs)	4/118	125/10899	0.0466374	0.511251	0.487215	APOA2/IGF1/IGFBP5/SDC2	4
R-HSA-3000178	ECM proteoglycans	3/118	76/10899	0.0491934	0.521325	0.496815	BGN/COL1A2/COL6A3	3
R-HSA-8963899	Plasma lipoprotein remodeling	2/118	33/10899	0.0493509	0.521325	0.496815	APOA2/APOC3	2
R-HSA-114608	Platelet degranulation	4/118	129/10899	0.0512969	0.532205	0.507183	CFD/IGF1/THBS1/TIMP3	4
R-HSA-114604	GPVI-mediated activation cascade	2/118	35/10899	0.0548476	0.55847	0.532214	COL1A2/FCER1G	2
R-HSA-76005	Response to elevated platelet cytosolic Ca2+	4/118	134/10899	0.0574678	0.55847	0.532214	CFD/IGF1/THBS1/TIMP3	4
R-HSA-2173796	SMAD2/SMAD3:SMAD4 heterotrimer regulates transcription	2/118	36/10899	0.0576734	0.55847	0.532214	COL1A2/TFDP1	2
R-HSA-8956319	Nucleotide catabolism	2/118	36/10899	0.0576734	0.55847	0.532214	DPYD/PNP	2
R-HSA-162599	Late Phase of HIV Life Cycle	4/118	136/10899	0.0600432	0.56354	0.537045	CHMP4C/CHMP6/TAF5/TSG101	4
R-HSA-5083635	Defective B3GALTL causes PpS	2/118	37/10899	0.0605488	0.56354	0.537045	ADAMTS5/THBS1	2
R-HSA-5173214	O-glycosylation of TSR domain-containing proteins	2/118	38/10899	0.0634726	0.56354	0.537045	ADAMTS5/THBS1	2
R-HSA-216083	Integrin cell surface interactions	3/118	85/10899	0.0645236	0.56354	0.537045	COL1A2/COL6A3/THBS1	3
R-HSA-1474228	Degradation of the extracellular matrix	4/118	140/10899	0.065376	0.56354	0.537045	ADAMTS5/COL12A1/COL1A2/COL6A3	4
R-HSA-73933	Resolution of Abasic Sites (AP sites)	2/118	39/10899	0.0664433	0.56354	0.537045	MPG/RFC4	2
R-HSA-3214847	HATs acetylate histones	4/118	142/10899	0.0681326	0.56354	0.537045	H2AC12/H2AC8/KAT2B/VPS72	4
R-HSA-5368286	Mitochondrial translation initiation	3/118	87/10899	0.0681969	0.56354	0.537045	MRPL10/MRPL2/MRPS9	3
R-HSA-5389840	Mitochondrial translation elongation	3/118	87/10899	0.0681969	0.56354	0.537045	MRPL10/MRPL2/MRPS9	3
R-HSA-5419276	Mitochondrial translation termination	3/118	87/10899	0.0681969	0.56354	0.537045	MRPL10/MRPL2/MRPS9	3
R-HSA-373076	Class A/1 (Rhodopsin-like receptors)	7/118	335/10899	0.0713225	0.56354	0.537045	CCL20/CCL5/CXCL12/CXCL5/F2R/NMB/S1PR1	7
R-HSA-109582	Hemostasis	11/118	621/10899	0.0729602	0.56354	0.537045	CFD/COL1A2/F2R/FCER1G/IGF1/JCHAIN/PRKAR2B/SDC2/THBS1/TIMP3/TSPAN7	11
R-HSA-1474290	Collagen formation	3/118	90/10899	0.0738816	0.56354	0.537045	COL12A1/COL1A2/COL6A3	3
R-HSA-2173782	Binding and Uptake of Ligands by Scavenger Receptors	2/118	42/10899	0.0756238	0.56354	0.537045	COL1A2/JCHAIN	2
R-HSA-5250924	B-WICH complex positively regulates rRNA expression	3/118	91/10899	0.0758222	0.56354	0.537045	H2AC8/KAT2B/POLR1E	3
R-HSA-6804756	Regulation of TP53 Activity through Phosphorylation	3/118	92/10899	0.0777853	0.56354	0.537045	PRKAB2/RFC4/TAF5	3
R-HSA-73884	Base Excision Repair	3/118	92/10899	0.0777853	0.56354	0.537045	H2AC8/MPG/RFC4	3
R-HSA-162587	HIV Life Cycle	4/118	149/10899	0.0782473	0.56354	0.537045	CHMP4C/CHMP6/TAF5/TSG101	4
R-HSA-432040	Vasopressin regulates renal water homeostasis via Aquaporins	2/118	43/10899	0.0787691	0.56354	0.537045	AQP1/PRKAR2B	2
R-HSA-5362517	Signaling by Retinoic Acid	2/118	43/10899	0.0787691	0.56354	0.537045	CRABP2/PDK4	2
R-HSA-1912408	Pre-NOTCH Transcription and Translation	3/118	93/10899	0.0797707	0.56354	0.537045	H2AC8/KAT2B/TFDP1	3
R-HSA-5368287	Mitochondrial translation	3/118	93/10899	0.0797707	0.56354	0.537045	MRPL10/MRPL2/MRPS9	3
R-HSA-9612973	Autophagy	4/118	151/10899	0.0812685	0.56354	0.537045	CHMP4C/CHMP6/PRKAB2/TSG101	4
R-HSA-3214815	HDACs deacetylate histones	3/118	94/10899	0.0817782	0.56354	0.537045	BRMS1/H2AC12/H2AC8	3
R-HSA-69278	Cell Cycle, Mitotic	10/118	561/10899	0.0824457	0.56354	0.537045	CDCA8/CDKN1C/CENPM/CHMP4C/CHMP6/H2AC8/PRKAR2B/RFC4/TFDP1/UBE2S	10
R-HSA-1592230	Mitochondrial biogenesis	3/118	95/10899	0.0838074	0.566187	0.539568	NR1D1/PRKAB2/TFB2M	3
R-HSA-8936459	RUNX1 regulates genes involved in megakaryocyte differentiation and platelet function	3/118	97/10899	0.0879304	0.570646	0.543817	H2AC8/KAT2B/THBS1	3
R-HSA-6783783	Interleukin-10 signaling	2/118	47/10899	0.0917431	0.570646	0.543817	CCL20/CCL5	2
R-HSA-69231	Cyclin D associated events in G1	2/118	47/10899	0.0917431	0.570646	0.543817	CDKN1C/TFDP1	2
R-HSA-69236	G1 Phase	2/118	47/10899	0.0917431	0.570646	0.543817	CDKN1C/TFDP1	2
R-HSA-73762	RNA Polymerase I Transcription Initiation	2/118	47/10899	0.0917431	0.570646	0.543817	KAT2B/POLR1E	2
R-HSA-6791312	TP53 Regulates Transcription of Cell Cycle Genes	2/118	48/10899	0.0950788	0.570646	0.543817	BTG2/TFDP1	2
R-HSA-5633007	Regulation of TP53 Activity	4/118	160/10899	0.0955651	0.570646	0.543817	PIP4P1/PRKAB2/RFC4/TAF5	4
R-HSA-3700989	Transcriptional Regulation by TP53	7/118	362/10899	0.0977652	0.570646	0.543817	BTG2/PIP4P1/PRKAB2/RFC4/TAF5/TFDP1/TP53I3	7
R-HSA-6811440	Retrograde transport at the Trans-Golgi-Network	2/118	49/10899	0.098449	0.570646	0.543817	COG3/RAB9A	2
R-HSA-5689603	UCH proteinases	3/118	102/10899	0.0986029	0.570646	0.543817	H2AC12/H2AC8/UCHL3	3
R-HSA-2151209	Activation of PPARGC1A (PGC-1alpha) by phosphorylation	1/118	10/10899	0.103182	0.570646	0.543817	PRKAB2	1
R-HSA-8964058	HDL remodeling	1/118	10/10899	0.103182	0.570646	0.543817	APOC3	1
R-HSA-9617629	Regulation of FOXO transcriptional activity by acetylation	1/118	10/10899	0.103182	0.570646	0.543817	KAT2B	1
R-HSA-9706019	RHOBTB3 ATPase cycle	1/118	10/10899	0.103182	0.570646	0.543817	RAB9A	1
R-HSA-2173793	Transcriptional activity of SMAD2/SMAD3:SMAD4 heterotrimer	2/118	51/10899	0.105289	0.570646	0.543817	COL1A2/TFDP1	2
R-HSA-5250913	Positive epigenetic regulation of rRNA expression	3/118	106/10899	0.1075	0.570646	0.543817	H2AC8/KAT2B/POLR1E	3
R-HSA-445717	Aquaporin-mediated transport	2/118	52/10899	0.108756	0.570646	0.543817	AQP1/PRKAR2B	2
R-HSA-163685	Integration of energy metabolism	3/118	108/10899	0.112063	0.570646	0.543817	PRKAB2/PRKAR2B/SYT5	3
R-HSA-8957275	Post-translational protein phosphorylation	3/118	108/10899	0.112063	0.570646	0.543817	APOA2/IGFBP5/SDC2	3
R-HSA-2022923	Dermatan sulfate biosynthesis	1/118	11/10899	0.112901	0.570646	0.543817	BGN	1
R-HSA-68882	Mitotic Anaphase	5/118	236/10899	0.113009	0.570646	0.543817	CDCA8/CENPM/CHMP4C/CHMP6/UBE2S	5
R-HSA-1912422	Pre-NOTCH Expression and Processing	3/118	109/10899	0.114372	0.570646	0.543817	H2AC8/KAT2B/TFDP1	3
R-HSA-2555396	Mitotic Metaphase and Anaphase	5/118	237/10899	0.114502	0.570646	0.543817	CDCA8/CENPM/CHMP4C/CHMP6/UBE2S	5
R-HSA-73854	RNA Polymerase I Promoter Clearance	3/118	110/10899	0.116699	0.570646	0.543817	H2AC8/KAT2B/POLR1E	3
R-HSA-73864	RNA Polymerase I Transcription	3/118	112/10899	0.121406	0.570646	0.543817	H2AC8/KAT2B/POLR1E	3
R-HSA-430116	GP1b-IX-V activation signalling	1/118	12/10899	0.122515	0.570646	0.543817	COL1A2	1
R-HSA-73621	Pyrimidine catabolism	1/118	12/10899	0.122515	0.570646	0.543817	DPYD	1
R-HSA-9755088	Ribavirin ADME	1/118	12/10899	0.122515	0.570646	0.543817	PNP	1
R-HSA-110330	Recognition and association of DNA glycosylase with site containing an affected purine	2/118	56/10899	0.122916	0.570646	0.543817	H2AC8/MPG	2
R-HSA-110331	Cleavage of the damaged purine	2/118	56/10899	0.122916	0.570646	0.543817	H2AC8/MPG	2
R-HSA-2151201	Transcriptional activation of mitochondrial biogenesis	2/118	56/10899	0.122916	0.570646	0.543817	NR1D1/TFB2M	2
R-HSA-73927	Depurination	2/118	56/10899	0.122916	0.570646	0.543817	H2AC8/MPG	2
R-HSA-69618	Mitotic Spindle Checkpoint	3/118	113/10899	0.123786	0.570646	0.543817	CDCA8/CENPM/UBE2S	3
R-HSA-5218859	Regulated Necrosis	2/118	57/10899	0.126524	0.570646	0.543817	CHMP4C/CHMP6	2
R-HSA-1640170	Cell Cycle	11/118	692/10899	0.12878	0.570646	0.543817	CDCA8/CDKN1C/CENPM/CHMP4C/CHMP6/H2AC8/MSH4/PRKAR2B/RFC4/TFDP1/UBE2S	11
R-HSA-166658	Complement cascade	2/118	58/10899	0.130157	0.570646	0.543817	C1QA/CFD	2
R-HSA-113501	Inhibition of replication initiation of damaged DNA by RB1/E2F1	1/118	13/10899	0.132025	0.570646	0.543817	TFDP1	1
R-HSA-1237044	Erythrocytes take up carbon dioxide and release oxygen	1/118	13/10899	0.132025	0.570646	0.543817	AQP1	1
R-HSA-1480926	O2/CO2 exchange in erythrocytes	1/118	13/10899	0.132025	0.570646	0.543817	AQP1	1
R-HSA-2168880	Scavenging of heme from plasma	1/118	13/10899	0.132025	0.570646	0.543817	JCHAIN	1
R-HSA-432047	Passive transport by Aquaporins	1/118	13/10899	0.132025	0.570646	0.543817	AQP1	1
R-HSA-74217	Purine salvage	1/118	13/10899	0.132025	0.570646	0.543817	PNP	1
R-HSA-1989781	PPARA activates gene expression	3/118	117/10899	0.133473	0.570646	0.543817	APOA2/MED18/NR1D1	3
R-HSA-400206	Regulation of lipid metabolism by PPARalpha	3/118	119/10899	0.138414	0.570646	0.543817	APOA2/MED18/NR1D1	3
R-HSA-166786	Creation of C4 and C2 activators	1/118	14/10899	0.141434	0.570646	0.543817	C1QA	1
R-HSA-174490	Membrane binding and targetting of GAG proteins	1/118	14/10899	0.141434	0.570646	0.543817	TSG101	1
R-HSA-174495	Synthesis And Processing Of GAG, GAGPOL Polyproteins	1/118	14/10899	0.141434	0.570646	0.543817	TSG101	1
R-HSA-200425	Carnitine metabolism	1/118	14/10899	0.141434	0.570646	0.543817	PRKAB2	1
R-HSA-2024101	CS/DS degradation	1/118	14/10899	0.141434	0.570646	0.543817	BGN	1
R-HSA-3656237	Defective EXT2 causes exostoses 2	1/118	14/10899	0.141434	0.570646	0.543817	SDC2	1
R-HSA-3656253	Defective EXT1 causes exostoses 1, TRPS2 and CHDS	1/118	14/10899	0.141434	0.570646	0.543817	SDC2	1
R-HSA-419408	Lysosphingolipid and LPA receptors	1/118	14/10899	0.141434	0.570646	0.543817	S1PR1	1
R-HSA-442720	CREB1 phosphorylation through the activation of Adenylate Cyclase	1/118	14/10899	0.141434	0.570646	0.543817	PRKAR2B	1
R-HSA-5578768	Physiological factors	1/118	14/10899	0.141434	0.570646	0.543817	KAT2B	1
R-HSA-6803205	TP53 regulates transcription of several additional cell death genes whose specific roles in p53-dependent apoptosis remain uncertain	1/118	14/10899	0.141434	0.570646	0.543817	TP53I3	1
R-HSA-69091	Polymerase switching	1/118	14/10899	0.141434	0.570646	0.543817	RFC4	1
R-HSA-69109	Leading Strand Synthesis	1/118	14/10899	0.141434	0.570646	0.543817	RFC4	1
R-HSA-8941856	RUNX3 regulates NOTCH signaling	1/118	14/10899	0.141434	0.570646	0.543817	KAT2B	1
R-HSA-9006936	Signaling by TGFB family members	3/118	122/10899	0.14594	0.58214	0.554771	COL1A2/FST/TFDP1	3
R-HSA-73929	Base-Excision Repair, AP Site Formation	2/118	63/10899	0.148666	0.58214	0.554771	H2AC8/MPG	2
R-HSA-1502540	Signaling by Activin	1/118	15/10899	0.150741	0.58214	0.554771	FST	1
R-HSA-2032785	YAP1- and WWTR1 (TAZ)-stimulated gene expression	1/118	15/10899	0.150741	0.58214	0.554771	KAT2B	1
R-HSA-2214320	Anchoring fibril formation	1/118	15/10899	0.150741	0.58214	0.554771	COL1A2	1
R-HSA-1630316	Glycosaminoglycan metabolism	3/118	124/10899	0.151032	0.58214	0.554771	B3GAT3/BGN/SDC2	3
R-HSA-421270	Cell-cell junction organization	2/118	64/10899	0.152431	0.58214	0.554771	ANG/PARD6G	2
R-HSA-8873719	RAB geranylgeranylation	2/118	65/10899	0.156214	0.58214	0.554771	RAB24/RAB9A	2
R-HSA-110312	Translesion synthesis by REV1	1/118	16/10899	0.159949	0.58214	0.554771	RFC4	1
R-HSA-1295596	Spry regulation of FGF signaling	1/118	16/10899	0.159949	0.58214	0.554771	SPRY2	1
R-HSA-1362300	Transcription of E2F targets under negative control by p107 (RBL1) and p130 (RBL2) in complex with HDAC1	1/118	16/10899	0.159949	0.58214	0.554771	TFDP1	1
R-HSA-175474	Assembly Of The HIV Virion	1/118	16/10899	0.159949	0.58214	0.554771	TSG101	1
R-HSA-204174	Regulation of pyruvate dehydrogenase (PDH) complex	1/118	16/10899	0.159949	0.58214	0.554771	PDK4	1
R-HSA-210744	Regulation of gene expression in late stage (branching morphogenesis) pancreatic bud precursor cells	1/118	16/10899	0.159949	0.58214	0.554771	KAT2B	1
R-HSA-2730905	Role of LAT2/NTAL/LAB on calcium mobilization	1/118	16/10899	0.159949	0.58214	0.554771	FCER1G	1
R-HSA-68886	M Phase	7/118	418/10899	0.167397	0.58214	0.554771	CDCA8/CENPM/CHMP4C/CHMP6/H2AC8/PRKAR2B/UBE2S	7
R-HSA-3906995	Diseases associated with O-glycosylation of proteins	2/118	68/10899	0.167668	0.58214	0.554771	ADAMTS5/THBS1	2
R-HSA-164378	PKA activation in glucagon signalling	1/118	17/10899	0.169057	0.58214	0.554771	PRKAR2B	1
R-HSA-1810476	RIP-mediated NFkB activation via ZBP1	1/118	17/10899	0.169057	0.58214	0.554771	NFKBIB	1
R-HSA-199220	Vitamin B5 (pantothenate) metabolism	1/118	17/10899	0.169057	0.58214	0.554771	PPCDC	1
R-HSA-416993	Trafficking of GluR2-containing AMPA receptors	1/118	17/10899	0.169057	0.58214	0.554771	TSPAN7	1
R-HSA-5655862	Translesion synthesis by POLK	1/118	17/10899	0.169057	0.58214	0.554771	RFC4	1
R-HSA-5656121	Translesion synthesis by POLI	1/118	17/10899	0.169057	0.58214	0.554771	RFC4	1
R-HSA-3247509	Chromatin modifying enzymes	5/118	274/10899	0.175968	0.58214	0.554771	BRMS1/H2AC12/H2AC8/KAT2B/VPS72	5
R-HSA-4839726	Chromatin organization	5/118	274/10899	0.175968	0.58214	0.554771	BRMS1/H2AC12/H2AC8/KAT2B/VPS72	5
R-HSA-2243919	Crosslinking of collagen fibrils	1/118	18/10899	0.178067	0.58214	0.554771	COL1A2	1
R-HSA-6804114	TP53 Regulates Transcription of Genes Involved in G2 Cell Cycle Arrest	1/118	18/10899	0.178067	0.58214	0.554771	TFDP1	1
R-HSA-74259	Purine catabolism	1/118	18/10899	0.178067	0.58214	0.554771	PNP	1
R-HSA-1632852	Macroautophagy	3/118	136/10899	0.182696	0.58214	0.554771	CHMP4C/CHMP6/PRKAB2	3
R-HSA-1445148	Translocation of SLC2A4 (GLUT4) to the plasma membrane	2/118	72/10899	0.183154	0.58214	0.554771	EXOC1/PRKAB2	2
R-HSA-110320	Translesion Synthesis by POLH	1/118	19/10899	0.186981	0.58214	0.554771	RFC4	1
R-HSA-1362277	Transcription of E2F targets under negative control by DREAM complex	1/118	19/10899	0.186981	0.58214	0.554771	TFDP1	1
R-HSA-3000480	Scavenging by Class A Receptors	1/118	19/10899	0.186981	0.58214	0.554771	COL1A2	1
R-HSA-422085	Synthesis, secretion, and deacylation of Ghrelin	1/118	19/10899	0.186981	0.58214	0.554771	IGF1	1
R-HSA-5423646	Aflatoxin activation and detoxification	1/118	19/10899	0.186981	0.58214	0.554771	ACY3	1
R-HSA-9694614	Attachment and Entry	1/118	19/10899	0.186981	0.58214	0.554771	SDC2	1
R-HSA-174824	Plasma lipoprotein assembly, remodeling, and clearance	2/118	74/10899	0.190976	0.58214	0.554771	APOA2/APOC3	2
R-HSA-606279	Deposition of new CENPA-containing nucleosomes at the centromere	2/118	74/10899	0.190976	0.58214	0.554771	CENPM/H2AC8	2
R-HSA-774815	Nucleosome assembly	2/118	74/10899	0.190976	0.58214	0.554771	CENPM/H2AC8	2
R-HSA-5653656	Vesicle-mediated transport	10/118	673/10899	0.192542	0.58214	0.554771	CHMP4C/CHMP6/COG3/COL1A2/EXOC1/JCHAIN/PRKAB2/RAB9A/RINT1/TSG101	10
R-HSA-2995410	Nuclear Envelope (NE) Reassembly	2/118	75/10899	0.194903	0.58214	0.554771	CHMP4C/CHMP6	2
R-HSA-163615	PKA activation	1/118	20/10899	0.195798	0.58214	0.554771	PRKAR2B	1
R-HSA-176407	Conversion from APC/C:Cdc20 to APC/C:Cdh1 in late anaphase	1/118	20/10899	0.195798	0.58214	0.554771	UBE2S	1
R-HSA-176412	Phosphorylation of the APC/C	1/118	20/10899	0.195798	0.58214	0.554771	UBE2S	1
R-HSA-2022870	Chondroitin sulfate biosynthesis	1/118	20/10899	0.195798	0.58214	0.554771	BGN	1
R-HSA-3781860	Diseases associated with N-glycosylation of proteins	1/118	20/10899	0.195798	0.58214	0.554771	ALG2	1
R-HSA-6804115	TP53 regulates transcription of additional cell cycle genes whose exact role in the p53 pathway remain uncertain	1/118	20/10899	0.195798	0.58214	0.554771	BTG2	1
R-HSA-69186	Lagging Strand Synthesis	1/118	20/10899	0.195798	0.58214	0.554771	RFC4	1
R-HSA-8978934	Metabolism of cofactors	1/118	20/10899	0.195798	0.58214	0.554771	COQ3	1
R-HSA-9013695	NOTCH4 Intracellular Domain Regulates Transcription	1/118	20/10899	0.195798	0.58214	0.554771	KAT2B	1
R-HSA-9687136	Aberrant regulation of mitotic exit in cancer due to RB1 defects	1/118	20/10899	0.195798	0.58214	0.554771	UBE2S	1
R-HSA-73886	Chromosome Maintenance	3/118	141/10899	0.196385	0.58214	0.554771	CENPM/H2AC8/RFC4	3
R-HSA-141405	Inhibition of the proteolytic activity of APC/C required for the onset of anaphase by mitotic spindle checkpoint components	1/118	21/10899	0.204521	0.588252	0.560595	UBE2S	1
R-HSA-141430	Inactivation of APC/C via direct inhibition of the APC/C complex	1/118	21/10899	0.204521	0.588252	0.560595	UBE2S	1
R-HSA-1606322	ZBP1(DAI) mediated induction of type I IFNs	1/118	21/10899	0.204521	0.588252	0.560595	NFKBIB	1
R-HSA-5620916	VxPx cargo-targeting to cilium	1/118	21/10899	0.204521	0.588252	0.560595	EXOC1	1
R-HSA-5651801	PCNA-Dependent Long Patch Base Excision Repair	1/118	21/10899	0.204521	0.588252	0.560595	RFC4	1
R-HSA-70895	Branched-chain amino acid catabolism	1/118	21/10899	0.204521	0.588252	0.560595	BCKDHB	1
R-HSA-422356	Regulation of insulin secretion	2/118	78/10899	0.206746	0.591722	0.563902	PRKAR2B/SYT5	2
R-HSA-3214858	RMTs methylate histone arginines	2/118	79/10899	0.210711	0.592537	0.564679	H2AC12/H2AC8	2
R-HSA-8852135	Protein ubiquitination	2/118	79/10899	0.210711	0.592537	0.564679	UBE2S/UCHL3	2
R-HSA-111931	PKA-mediated phosphorylation of CREB	1/118	22/10899	0.21315	0.592537	0.564679	PRKAR2B	1
R-HSA-113510	E2F mediated regulation of DNA replication	1/118	22/10899	0.21315	0.592537	0.564679	TFDP1	1
R-HSA-140875	Common Pathway of Fibrin Clot Formation	1/118	22/10899	0.21315	0.592537	0.564679	F2R	1
R-HSA-2024096	HS-GAG degradation	1/118	22/10899	0.21315	0.592537	0.564679	SDC2	1
R-HSA-438064	Post NMDA receptor activation events	2/118	80/10899	0.214685	0.59396	0.566035	PRKAB2/PRKAR2B	2
R-HSA-1852241	Organelle biogenesis and maintenance	5/118	296/10899	0.217438	0.598728	0.570579	EXOC1/NR1D1/PRKAB2/PRKAR2B/TFB2M	5
R-HSA-212165	Epigenetic regulation of gene expression	3/118	149/10899	0.218782	0.599069	0.570904	H2AC8/KAT2B/POLR1E	3
R-HSA-5688426	Deubiquitination	5/118	298/10899	0.221356	0.599069	0.570904	H2AC12/H2AC8/KAT2B/UCHL3/USP12	5
R-HSA-9018519	Estrogen-dependent gene expression	3/118	150/10899	0.221619	0.599069	0.570904	CXCL12/H2AC8/KAT2B	3
R-HSA-8956321	Nucleotide salvage	1/118	23/10899	0.221687	0.599069	0.570904	PNP	1
R-HSA-9006931	Signaling by Nuclear Receptors	5/118	299/10899	0.223323	0.600697	0.572455	CRABP2/CXCL12/H2AC8/KAT2B/PDK4	5
R-HSA-174048	APC/C:Cdc20 mediated degradation of Cyclin B	1/118	24/10899	0.230131	0.616157	0.587188	UBE2S	1
R-HSA-5696397	Gap-filling DNA repair synthesis and ligation in GG-NER	1/118	25/10899	0.238484	0.624581	0.595216	RFC4	1
R-HSA-8854691	Interleukin-20 family signaling	1/118	25/10899	0.238484	0.624581	0.595216	IL20RB	1
R-HSA-9013508	NOTCH3 Intracellular Domain Regulates Transcription	1/118	25/10899	0.238484	0.624581	0.595216	KAT2B	1
R-HSA-933542	TRAF6 mediated NF-kB activation	1/118	25/10899	0.238484	0.624581	0.595216	NFKBIB	1
R-HSA-912446	Meiotic recombination	2/118	86/10899	0.238652	0.624581	0.595216	H2AC8/MSH4	2
R-HSA-162906	HIV Infection	4/118	231/10899	0.240857	0.627525	0.598022	CHMP4C/CHMP6/TAF5/TSG101	4
R-HSA-500792	GPCR ligand binding	7/118	467/10899	0.242138	0.628044	0.598517	CCL20/CCL5/CXCL12/CXCL5/F2R/NMB/S1PR1	7
R-HSA-110373	Resolution of AP sites via the multiple-nucleotide patch replacement pathway	1/118	26/10899	0.246748	0.628775	0.599213	RFC4	1
R-HSA-174411	Polymerase switching on the C-strand of the telomere	1/118	26/10899	0.246748	0.628775	0.599213	RFC4	1
R-HSA-179409	APC-Cdc20 mediated degradation of Nek2A	1/118	26/10899	0.246748	0.628775	0.599213	UBE2S	1
R-HSA-180024	DARPP-32 events	1/118	26/10899	0.246748	0.628775	0.599213	PRKAR2B	1
R-HSA-9616222	Transcriptional regulation of granulopoiesis	2/118	90/10899	0.254712	0.637893	0.607902	H2AC8/TFDP1	2
R-HSA-1538133	G0 and Early G1	1/118	27/10899	0.254923	0.637893	0.607902	TFDP1	1
R-HSA-264876	Insulin processing	1/118	27/10899	0.254923	0.637893	0.607902	EXOC1	1
R-HSA-9648002	RAS processing	1/118	27/10899	0.254923	0.637893	0.607902	ABHD17C	1
R-HSA-2980736	Peptide hormone metabolism	2/118	91/10899	0.258732	0.637893	0.607902	EXOC1/IGF1	2
R-HSA-446728	Cell junction organization	2/118	91/10899	0.258732	0.637893	0.607902	ANG/PARD6G	2
R-HSA-73772	RNA Polymerase I Promoter Escape	2/118	91/10899	0.258732	0.637893	0.607902	H2AC8/POLR1E	2
R-HSA-69242	S Phase	3/118	163/10899	0.25911	0.637893	0.607902	RFC4/TFDP1/UBE2S	3
R-HSA-418594	G alpha (i) signalling events	5/118	318/10899	0.261638	0.639366	0.609306	CCL20/CCL5/CXCL12/CXCL5/PRKAR2B	5
R-HSA-350054	Notch-HLH transcription pathway	1/118	28/10899	0.26301	0.639366	0.609306	KAT2B	1
R-HSA-69205	G1/S-Specific Transcription	1/118	28/10899	0.26301	0.639366	0.609306	TFDP1	1
R-HSA-170834	Signaling by TGF-beta Receptor Complex	2/118	93/10899	0.266774	0.640831	0.610702	COL1A2/TFDP1	2
R-HSA-442755	Activation of NMDA receptors and postsynaptic events	2/118	93/10899	0.266774	0.640831	0.610702	PRKAB2/PRKAR2B	2
R-HSA-380972	Energy dependent regulation of mTOR by LKB1-AMPK	1/118	29/10899	0.271009	0.640831	0.610702	PRKAB2	1
R-HSA-420029	Tight junction interactions	1/118	29/10899	0.271009	0.640831	0.610702	PARD6G	1
R-HSA-5654732	Negative regulation of FGFR3 signaling	1/118	29/10899	0.271009	0.640831	0.610702	SPRY2	1
R-HSA-9619483	Activation of AMPK downstream of NMDARs	1/118	29/10899	0.271009	0.640831	0.610702	PRKAB2	1
R-HSA-141424	Amplification of signal from the kinetochores	2/118	96/10899	0.278838	0.640831	0.610702	CDCA8/CENPM	2
R-HSA-141444	Amplification of signal from unattached kinetochores via a MAD2 inhibitory signal	2/118	96/10899	0.278838	0.640831	0.610702	CDCA8/CENPM	2
R-HSA-110314	Recognition of DNA damage by PCNA-containing replication complex	1/118	30/10899	0.278923	0.640831	0.610702	RFC4	1
R-HSA-114452	Activation of BH3-only proteins	1/118	30/10899	0.278923	0.640831	0.610702	TFDP1	1
R-HSA-6804758	Regulation of TP53 Activity through Acetylation	1/118	30/10899	0.278923	0.640831	0.610702	PIP4P1	1
R-HSA-8874081	MET activates PTK2 signaling	1/118	30/10899	0.278923	0.640831	0.610702	COL1A2	1
R-HSA-182971	EGFR downregulation	1/118	31/10899	0.286751	0.640831	0.610702	SPRY2	1
R-HSA-2022928	HS-GAG biosynthesis	1/118	31/10899	0.286751	0.640831	0.610702	SDC2	1
R-HSA-399719	Trafficking of AMPA receptors	1/118	31/10899	0.286751	0.640831	0.610702	TSPAN7	1
R-HSA-399721	Glutamate binding, activation of AMPA receptors and synaptic plasticity	1/118	31/10899	0.286751	0.640831	0.610702	TSPAN7	1
R-HSA-4641262	Disassembly of the destruction complex and recruitment of AXIN to the membrane	1/118	31/10899	0.286751	0.640831	0.610702	CSNK1G2	1
R-HSA-5654733	Negative regulation of FGFR4 signaling	1/118	31/10899	0.286751	0.640831	0.610702	SPRY2	1
R-HSA-70268	Pyruvate metabolism	1/118	31/10899	0.286751	0.640831	0.610702	PDK4	1
R-HSA-9679506	SARS-CoV Infections	6/118	413/10899	0.28988	0.640831	0.610702	BRMS1/CHMP4C/CHMP6/GEMIN2/S1PR1/SDC2	6
R-HSA-15869	Metabolism of nucleotides	2/118	99/10899	0.290889	0.640831	0.610702	DPYD/PNP	2
R-HSA-9679191	Potential therapeutics for SARS	2/118	99/10899	0.290889	0.640831	0.610702	BRMS1/S1PR1	2
R-HSA-1251985	Nuclear signaling by ERBB4	1/118	32/10899	0.294495	0.640831	0.610702	CXCL12	1
R-HSA-2871796	FCERI mediated MAPK activation	1/118	32/10899	0.294495	0.640831	0.610702	FCER1G	1
R-HSA-456926	Thrombin signalling through proteinase activated receptors (PARs)	1/118	32/10899	0.294495	0.640831	0.610702	F2R	1
R-HSA-5656169	Termination of translesion DNA synthesis	1/118	32/10899	0.294495	0.640831	0.610702	RFC4	1
R-HSA-69190	DNA strand elongation	1/118	32/10899	0.294495	0.640831	0.610702	RFC4	1
R-HSA-73863	RNA Polymerase I Transcription Termination	1/118	32/10899	0.294495	0.640831	0.610702	POLR1E	1
R-HSA-8978868	Fatty acid metabolism	3/118	177/10899	0.300345	0.64305	0.612817	HSD17B8/MCEE/PRKAB2	3
R-HSA-163359	Glucagon signaling in metabolic regulation	1/118	33/10899	0.302156	0.64305	0.612817	PRKAR2B	1
R-HSA-2559585	Oncogene Induced Senescence	1/118	33/10899	0.302156	0.64305	0.612817	TFDP1	1
R-HSA-2871809	FCERI mediated Ca+2 mobilization	1/118	33/10899	0.302156	0.64305	0.612817	FCER1G	1
R-HSA-418990	Adherens junctions interactions	1/118	33/10899	0.302156	0.64305	0.612817	ANG	1
R-HSA-5654726	Negative regulation of FGFR1 signaling	1/118	33/10899	0.302156	0.64305	0.612817	SPRY2	1
R-HSA-8953854	Metabolism of RNA	9/118	675/10899	0.308197	0.652013	0.621359	BYSL/FTSJ3/GEMIN2/PPWD1/RRP36/SF3B4/TRMT6/TSEN54/UPF3A	9
R-HSA-174417	Telomere C-strand (Lagging Strand) Synthesis	1/118	34/10899	0.309734	0.652013	0.621359	RFC4	1
R-HSA-5654727	Negative regulation of FGFR2 signaling	1/118	34/10899	0.309734	0.652013	0.621359	SPRY2	1
R-HSA-8953750	Transcriptional Regulation by E2F6	1/118	35/10899	0.317231	0.656668	0.625794	TFDP1	1
R-HSA-9709570	Impaired BRCA2 binding to RAD51	1/118	35/10899	0.317231	0.656668	0.625794	RFC4	1
R-HSA-6791226	Major pathway of rRNA processing in the nucleolus and cytosol	3/118	184/10899	0.321123	0.656668	0.625794	BYSL/FTSJ3/RRP36	3
R-HSA-427413	NoRC negatively regulates rRNA expression	2/118	107/10899	0.322884	0.656668	0.625794	H2AC8/POLR1E	2
R-HSA-72306	tRNA processing	2/118	107/10899	0.322884	0.656668	0.625794	TRMT6/TSEN54	2
R-HSA-156590	Glutathione conjugation	1/118	36/10899	0.324647	0.656668	0.625794	GSTM3	1
R-HSA-390522	Striated Muscle Contraction	1/118	36/10899	0.324647	0.656668	0.625794	TNNC2	1
R-HSA-6785807	Interleukin-4 and Interleukin-13 signaling	2/118	108/10899	0.326862	0.656668	0.625794	COL1A2/S1PR1	2
R-HSA-111933	Calmodulin induced events	1/118	37/10899	0.331983	0.656668	0.625794	PRKAR2B	1
R-HSA-111997	CaM pathway	1/118	37/10899	0.331983	0.656668	0.625794	PRKAR2B	1
R-HSA-176187	Activation of ATR in response to replication stress	1/118	37/10899	0.331983	0.656668	0.625794	RFC4	1
R-HSA-2514859	Inactivation, recovery and regulation of the phototransduction cascade	1/118	37/10899	0.331983	0.656668	0.625794	GUCA1C	1
R-HSA-5685938	HDR through Single Strand Annealing (SSA)	1/118	37/10899	0.331983	0.656668	0.625794	RFC4	1
R-HSA-77289	Mitochondrial Fatty Acid Beta-Oxidation	1/118	37/10899	0.331983	0.656668	0.625794	MCEE	1
R-HSA-69306	DNA Replication	3/118	188/10899	0.33301	0.656668	0.625794	H2AC8/RFC4/UBE2S	3
R-HSA-5250941	Negative epigenetic regulation of rRNA expression	2/118	110/10899	0.334799	0.656668	0.625794	H2AC8/POLR1E	2
R-HSA-9006934	Signaling by Receptor Tyrosine Kinases	7/118	522/10899	0.336155	0.656668	0.625794	COL1A2/COL6A3/CXCL12/IGF1/SPRY2/THBS1/THBS3	7
R-HSA-5173105	O-linked glycosylation	2/118	111/10899	0.338758	0.656668	0.625794	ADAMTS5/THBS1	2
R-HSA-2514856	The phototransduction cascade	1/118	38/10899	0.33924	0.656668	0.625794	GUCA1C	1
R-HSA-75105	Fatty acyl-CoA biosynthesis	1/118	38/10899	0.33924	0.656668	0.625794	HSD17B8	1
R-HSA-2467813	Separation of Sister Chromatids	3/118	191/10899	0.341923	0.656668	0.625794	CDCA8/CENPM/UBE2S	3
R-HSA-2559582	Senescence-Associated Secretory Phenotype (SASP)	2/118	112/10899	0.34271	0.656668	0.625794	H2AC8/UBE2S	2
R-HSA-110313	Translesion synthesis by Y family DNA polymerases bypasses lesions on DNA template	1/118	39/10899	0.346419	0.656668	0.625794	RFC4	1
R-HSA-111996	Ca-dependent events	1/118	39/10899	0.346419	0.656668	0.625794	PRKAR2B	1
R-HSA-140877	Formation of Fibrin Clot (Clotting Cascade)	1/118	39/10899	0.346419	0.656668	0.625794	F2R	1
R-HSA-76009	Platelet Aggregation (Plug Formation)	1/118	39/10899	0.346419	0.656668	0.625794	COL1A2	1
R-HSA-8853884	Transcriptional Regulation by VENTX	1/118	39/10899	0.346419	0.656668	0.625794	UBE2S	1
R-HSA-157579	Telomere Maintenance	2/118	113/10899	0.346654	0.656668	0.625794	H2AC8/RFC4	2
R-HSA-8868773	rRNA processing in the nucleus and cytosol	3/118	194/10899	0.350828	0.656668	0.625794	BYSL/FTSJ3/RRP36	3
R-HSA-1461957	Beta defensins	1/118	40/10899	0.353521	0.656668	0.625794	DEFB1	1
R-HSA-1483166	Synthesis of PA	1/118	40/10899	0.353521	0.656668	0.625794	GPD1	1
R-HSA-5654741	Signaling by FGFR3	1/118	40/10899	0.353521	0.656668	0.625794	SPRY2	1
R-HSA-5693616	Presynaptic phase of homologous DNA pairing and strand exchange	1/118	40/10899	0.353521	0.656668	0.625794	RFC4	1
R-HSA-9664323	FCGR3A-mediated IL10 synthesis	1/118	40/10899	0.353521	0.656668	0.625794	PRKAR2B	1
R-HSA-372790	Signaling by GPCR	9/118	708/10899	0.358891	0.656668	0.625794	CCL20/CCL5/CXCL12/CXCL5/F2R/NMB/PRKAR2B/RGS2/S1PR1	9
R-HSA-2559583	Cellular Senescence	3/118	197/10899	0.359722	0.656668	0.625794	H2AC8/TFDP1/UBE2S	3
R-HSA-165159	MTOR signalling	1/118	41/10899	0.360546	0.656668	0.625794	PRKAB2	1
R-HSA-186712	Regulation of beta-cell development	1/118	41/10899	0.360546	0.656668	0.625794	KAT2B	1
R-HSA-5654743	Signaling by FGFR4	1/118	41/10899	0.360546	0.656668	0.625794	SPRY2	1
R-HSA-5696400	Dual Incision in GG-NER	1/118	41/10899	0.360546	0.656668	0.625794	RFC4	1
R-HSA-8875878	MET promotes cell motility	1/118	41/10899	0.360546	0.656668	0.625794	COL1A2	1
R-HSA-9675136	Diseases of DNA Double-Strand Break Repair	1/118	41/10899	0.360546	0.656668	0.625794	RFC4	1
R-HSA-9701190	Defective homologous recombination repair (HRR) due to BRCA2 loss of function	1/118	41/10899	0.360546	0.656668	0.625794	RFC4	1
R-HSA-9648025	EML4 and NUDC in mitotic spindle formation	2/118	117/10899	0.362354	0.65715	0.626254	CDCA8/CENPM	2
R-HSA-1500620	Meiosis	2/118	118/10899	0.366257	0.65715	0.626254	H2AC8/MSH4	2
R-HSA-381676	Glucagon-like Peptide-1 (GLP1) regulates insulin secretion	1/118	42/10899	0.367495	0.65715	0.626254	PRKAR2B	1
R-HSA-3928662	EPHB-mediated forward signaling	1/118	42/10899	0.367495	0.65715	0.626254	SDC2	1
R-HSA-419037	NCAM1 interactions	1/118	42/10899	0.367495	0.65715	0.626254	COL6A3	1
R-HSA-1489509	DAG and IP3 signaling	1/118	43/10899	0.374369	0.65715	0.626254	PRKAR2B	1
R-HSA-5693579	Homologous DNA Pairing and Strand Exchange	1/118	43/10899	0.374369	0.65715	0.626254	RFC4	1
R-HSA-6782315	tRNA modification in the nucleus and cytosol	1/118	43/10899	0.374369	0.65715	0.626254	TRMT6	1
R-HSA-9660821	ADORA2B mediated anti-inflammatory cytokines production	1/118	43/10899	0.374369	0.65715	0.626254	PRKAR2B	1
R-HSA-6811442	Intra-Golgi and retrograde Golgi-to-ER traffic	3/118	202/10899	0.374507	0.65715	0.626254	COG3/RAB9A/RINT1	3
R-HSA-69239	Synthesis of DNA	2/118	121/10899	0.377914	0.65715	0.626254	RFC4/UBE2S	2
R-HSA-388396	GPCR downstream signalling	8/118	633/10899	0.378556	0.65715	0.626254	CCL20/CCL5/CXCL12/CXCL5/F2R/NMB/PRKAR2B/RGS2	8
R-HSA-199991	Membrane Trafficking	8/118	634/10899	0.380224	0.65715	0.626254	CHMP4C/CHMP6/COG3/EXOC1/PRKAB2/RAB9A/RINT1/TSG101	8
R-HSA-68877	Mitotic Prometaphase	3/118	204/10899	0.380404	0.65715	0.626254	CDCA8/CENPM/PRKAR2B	3
R-HSA-72312	rRNA processing	3/118	204/10899	0.380404	0.65715	0.626254	BYSL/FTSJ3/RRP36	3
R-HSA-1660661	Sphingolipid de novo biosynthesis	1/118	44/10899	0.38117	0.65715	0.626254	CSNK1G2	1
R-HSA-5633008	TP53 Regulates Transcription of Cell Death Genes	1/118	44/10899	0.38117	0.65715	0.626254	TP53I3	1
R-HSA-6811438	Intra-Golgi traffic	1/118	44/10899	0.38117	0.65715	0.626254	COG3	1
R-HSA-112314	Neurotransmitter receptors and postsynaptic signal transmission	3/118	205/10899	0.383349	0.658952	0.627971	PRKAB2/PRKAR2B/TSPAN7	3
R-HSA-445989	TAK1-dependent IKK and NF-kappa-B activation	1/118	45/10899	0.387897	0.660223	0.629183	NFKBIB	1
R-HSA-4615885	SUMOylation of DNA replication proteins	1/118	45/10899	0.387897	0.660223	0.629183	CDCA8	1
R-HSA-9634597	GPER1 signaling	1/118	45/10899	0.387897	0.660223	0.629183	PRKAR2B	1
R-HSA-69620	Cell Cycle Checkpoints	4/118	293/10899	0.391981	0.660223	0.629183	CDCA8/CENPM/RFC4/UBE2S	4
R-HSA-2559580	Oxidative Stress Induced Senescence	2/118	125/10899	0.393318	0.660223	0.629183	H2AC8/TFDP1	2
R-HSA-2500257	Resolution of Sister Chromatid Cohesion	2/118	126/10899	0.397142	0.660223	0.629183	CDCA8/CENPM	2
R-HSA-5357801	Programmed Cell Death	3/118	210/10899	0.398024	0.660223	0.629183	CHMP4C/CHMP6/TFDP1	3
R-HSA-167161	HIV Transcription Initiation	1/118	47/10899	0.401134	0.660223	0.629183	TAF5	1
R-HSA-167162	RNA Polymerase II HIV Promoter Escape	1/118	47/10899	0.401134	0.660223	0.629183	TAF5	1
R-HSA-73776	RNA Polymerase II Promoter Escape	1/118	47/10899	0.401134	0.660223	0.629183	TAF5	1
R-HSA-73779	RNA Polymerase II Transcription Pre-Initiation And Promoter Opening	1/118	47/10899	0.401134	0.660223	0.629183	TAF5	1
R-HSA-75953	RNA Polymerase II Transcription Initiation	1/118	47/10899	0.401134	0.660223	0.629183	TAF5	1
R-HSA-76042	RNA Polymerase II Transcription Initiation And Promoter Clearance	1/118	47/10899	0.401134	0.660223	0.629183	TAF5	1
R-HSA-9707616	Heme signaling	1/118	47/10899	0.401134	0.660223	0.629183	NR1D1	1
R-HSA-977606	Regulation of Complement cascade	1/118	47/10899	0.401134	0.660223	0.629183	C1QA	1
R-HSA-9694516	SARS-CoV-2 Infection	4/118	298/10899	0.404273	0.663038	0.631866	CHMP4C/CHMP6/GEMIN2/SDC2	4
R-HSA-449147	Signaling by Interleukins	6/118	473/10899	0.405786	0.663038	0.631866	CCL20/CCL5/COL1A2/IL20RB/NFKBIB/S1PR1	6
R-HSA-2122947	NOTCH1 Intracellular Domain Regulates Transcription	1/118	48/10899	0.407646	0.663038	0.631866	KAT2B	1
R-HSA-73893	DNA Damage Bypass	1/118	48/10899	0.407646	0.663038	0.631866	RFC4	1
R-HSA-1500931	Cell-Cell communication	2/118	129/10899	0.40855	0.663038	0.631866	ANG/PARD6G	2
R-HSA-556833	Metabolism of lipids	9/118	743/10899	0.41377	0.663779	0.632571	APOA2/CSNK1G2/GPD1/HSD17B8/MCEE/MED18/NR1D1/PIP4P1/PRKAB2	9
R-HSA-9012852	Signaling by NOTCH3	1/118	49/10899	0.414087	0.663779	0.632571	KAT2B	1
R-HSA-416476	G alpha (q) signalling events	3/118	216/10899	0.415513	0.663779	0.632571	F2R/NMB/RGS2	3
R-HSA-1461973	Defensins	1/118	50/10899	0.42046	0.663779	0.632571	DEFB1	1
R-HSA-177929	Signaling by EGFR	1/118	50/10899	0.42046	0.663779	0.632571	SPRY2	1
R-HSA-381038	XBP1(S) activates chaperone genes	1/118	50/10899	0.42046	0.663779	0.632571	CXXC1	1
R-HSA-5654736	Signaling by FGFR1	1/118	50/10899	0.42046	0.663779	0.632571	SPRY2	1
R-HSA-72165	mRNA Splicing - Minor Pathway	1/118	50/10899	0.42046	0.663779	0.632571	SF3B4	1
R-HSA-9754678	SARS-CoV-2 modulates host translation machinery	1/118	50/10899	0.42046	0.663779	0.632571	GEMIN2	1
R-HSA-376176	Signaling by ROBO receptors	3/118	218/10899	0.421308	0.663779	0.632571	CAP2/CXCL12/UPF3A	3
R-HSA-112043	PLC beta mediated events	1/118	51/10899	0.426763	0.663779	0.632571	PRKAR2B	1
R-HSA-180786	Extension of Telomeres	1/118	51/10899	0.426763	0.663779	0.632571	RFC4	1
R-HSA-5620920	Cargo trafficking to the periciliary membrane	1/118	51/10899	0.426763	0.663779	0.632571	EXOC1	1
R-HSA-9675135	Diseases of DNA repair	1/118	51/10899	0.426763	0.663779	0.632571	RFC4	1
R-HSA-5689880	Ub-specific processing proteases	3/118	220/10899	0.427085	0.663779	0.632571	H2AC12/H2AC8/USP12	3
R-HSA-9609690	HCMV Early Events	2/118	135/10899	0.43105	0.663779	0.632571	H2AC12/H2AC8	2
R-HSA-211859	Biological oxidations	3/118	222/10899	0.432843	0.663779	0.632571	ACY3/CMBL/GSTM3	3
R-HSA-171306	Packaging Of Telomere Ends	1/118	52/10899	0.432998	0.663779	0.632571	H2AC8	1
R-HSA-2428928	IRS-related events triggered by IGF1R	1/118	52/10899	0.432998	0.663779	0.632571	IGF1	1
R-HSA-381070	IRE1alpha activates chaperones	1/118	52/10899	0.432998	0.663779	0.632571	CXXC1	1
R-HSA-383280	Nuclear Receptor transcription pathway	1/118	52/10899	0.432998	0.663779	0.632571	NR1D1	1
R-HSA-8939211	ESR-mediated signaling	3/118	223/10899	0.435714	0.666184	0.634863	CXCL12/H2AC8/KAT2B	3
R-HSA-191859	snRNP Assembly	1/118	53/10899	0.439167	0.666203	0.634881	GEMIN2	1
R-HSA-194441	Metabolism of non-coding RNA	1/118	53/10899	0.439167	0.666203	0.634881	GEMIN2	1
R-HSA-2428924	IGF1R signaling cascade	1/118	53/10899	0.439167	0.666203	0.634881	IGF1	1
R-HSA-211000	Gene Silencing by RNA	2/118	138/10899	0.442132	0.668955	0.637504	ANG/H2AC8	2
R-HSA-2404192	Signaling by Type 1 Insulin-like Growth Factor 1 Receptor (IGF1R)	1/118	54/10899	0.445268	0.67195	0.640358	IGF1	1
R-HSA-5663220	RHO GTPases Activate Formins	2/118	140/10899	0.449454	0.675793	0.64402	CDCA8/CENPM	2
R-HSA-109606	Intrinsic Pathway for Apoptosis	1/118	55/10899	0.451304	0.675793	0.64402	TFDP1	1
R-HSA-71406	Pyruvate metabolism and Citric Acid (TCA) cycle	1/118	55/10899	0.451304	0.675793	0.64402	PDK4	1
R-HSA-9678108	SARS-CoV-1 Infection	2/118	141/10899	0.453096	0.676185	0.644394	CHMP4C/CHMP6	2
R-HSA-5621481	C-type lectin receptors (CLRs)	2/118	142/10899	0.456724	0.676185	0.644394	CLEC4E/FCER1G	2
R-HSA-112040	G-protein mediated events	1/118	56/10899	0.457275	0.676185	0.644394	PRKAR2B	1
R-HSA-1474165	Reproduction	2/118	143/10899	0.460338	0.676185	0.644394	H2AC8/MSH4	2
R-HSA-68867	Assembly of the pre-replicative complex	2/118	143/10899	0.460338	0.676185	0.644394	H2AC8/UBE2S	2
R-HSA-4641258	Degradation of DVL	1/118	57/10899	0.463181	0.676185	0.644394	KLHL12	1
R-HSA-6784531	tRNA processing in the nucleus	1/118	57/10899	0.463181	0.676185	0.644394	TSEN54	1
R-HSA-6799198	Complex I biogenesis	1/118	57/10899	0.463181	0.676185	0.644394	TMEM186	1
R-HSA-201681	TCF dependent signaling in response to WNT	3/118	233/10899	0.46412	0.676185	0.644394	CSNK1G2/H2AC8/KLHL12	3
R-HSA-1236394	Signaling by ERBB4	1/118	58/10899	0.469023	0.676185	0.644394	CXCL12	1
R-HSA-2644602	Signaling by NOTCH1 PEST Domain Mutants in Cancer	1/118	58/10899	0.469023	0.676185	0.644394	KAT2B	1
R-HSA-2644603	Signaling by NOTCH1 in Cancer	1/118	58/10899	0.469023	0.676185	0.644394	KAT2B	1
R-HSA-2644606	Constitutive Signaling by NOTCH1 PEST Domain Mutants	1/118	58/10899	0.469023	0.676185	0.644394	KAT2B	1
R-HSA-2894858	Signaling by NOTCH1 HD+PEST Domain Mutants in Cancer	1/118	58/10899	0.469023	0.676185	0.644394	KAT2B	1
R-HSA-2894862	Constitutive Signaling by NOTCH1 HD+PEST Domain Mutants	1/118	58/10899	0.469023	0.676185	0.644394	KAT2B	1
R-HSA-157118	Signaling by NOTCH	3/118	236/10899	0.472525	0.679547	0.647598	H2AC8/KAT2B/TFDP1	3
R-HSA-8878171	Transcriptional regulation by RUNX1	3/118	239/10899	0.480871	0.688946	0.656555	H2AC8/KAT2B/THBS1	3
R-HSA-453279	Mitotic G1 phase and G1/S transition	2/118	149/10899	0.481728	0.688946	0.656555	CDKN1C/TFDP1	2
R-HSA-110328	Recognition and association of DNA glycosylase with site containing an affected pyrimidine	1/118	61/10899	0.486175	0.688946	0.656555	H2AC8	1
R-HSA-110329	Cleavage of the damaged pyrimidine	1/118	61/10899	0.486175	0.688946	0.656555	H2AC8	1
R-HSA-6790901	rRNA modification in the nucleus and cytosol	1/118	61/10899	0.486175	0.688946	0.656555	RRP36	1
R-HSA-73928	Depyrimidination	1/118	61/10899	0.486175	0.688946	0.656555	H2AC8	1
R-HSA-73894	DNA Repair	4/118	336/10899	0.495599	0.699597	0.666705	ALKBH2/H2AC8/MPG/RFC4	4
R-HSA-375165	NCAM signaling for neurite out-growth	1/118	63/10899	0.497304	0.699597	0.666705	COL6A3	1
R-HSA-73728	RNA Polymerase I Promoter Opening	1/118	63/10899	0.497304	0.699597	0.666705	H2AC8	1
R-HSA-174084	Autodegradation of Cdh1 by Cdh1:APC/C	1/118	64/10899	0.502778	0.703889	0.670796	UBE2S	1
R-HSA-1834949	Cytosolic sensors of pathogen-associated DNA	1/118	64/10899	0.502778	0.703889	0.670796	NFKBIB	1
R-HSA-5334118	DNA methylation	1/118	65/10899	0.508193	0.706364	0.673154	H2AC8	1
R-HSA-6782210	Gap-filling DNA repair synthesis and ligation in TC-NER	1/118	65/10899	0.508193	0.706364	0.673154	RFC4	1
R-HSA-9614085	FOXO-mediated transcription	1/118	65/10899	0.508193	0.706364	0.673154	KAT2B	1
R-HSA-6782135	Dual incision in TC-NER	1/118	66/10899	0.513549	0.712106	0.678626	RFC4	1
R-HSA-1169091	Activation of NF-kappaB in B cells	1/118	67/10899	0.518848	0.71478	0.681174	NFKBIB	1
R-HSA-5625886	Activated PKN1 stimulates transcription of AR (androgen receptor) regulated genes KLK2 and KLK3	1/118	67/10899	0.518848	0.71478	0.681174	H2AC8	1
R-HSA-69002	DNA Replication Pre-Initiation	2/118	160/10899	0.519575	0.71478	0.681174	H2AC8/UBE2S	2
R-HSA-174154	APC/C:Cdc20 mediated degradation of Securin	1/118	68/10899	0.52409	0.71478	0.681174	UBE2S	1
R-HSA-427359	SIRT1 negatively regulates rRNA expression	1/118	68/10899	0.52409	0.71478	0.681174	H2AC8	1
R-HSA-5685942	HDR through Homologous Recombination (HRR)	1/118	68/10899	0.52409	0.71478	0.681174	RFC4	1
R-HSA-9670095	Inhibition of DNA recombination at telomere	1/118	68/10899	0.52409	0.71478	0.681174	H2AC8	1
R-HSA-68616	Assembly of the ORC complex at the origin of replication	1/118	69/10899	0.529275	0.720161	0.686302	H2AC8	1
R-HSA-167172	Transcription of the HIV genome	1/118	70/10899	0.534403	0.720391	0.686521	TAF5	1
R-HSA-380259	Loss of Nlp from mitotic centrosomes	1/118	70/10899	0.534403	0.720391	0.686521	PRKAR2B	1
R-HSA-380284	Loss of proteins required for interphase microtubule organization from the centrosome	1/118	70/10899	0.534403	0.720391	0.686521	PRKAR2B	1
R-HSA-400253	Circadian Clock	1/118	70/10899	0.534403	0.720391	0.686521	NR1D1	1
R-HSA-174184	Cdc20:Phospho-APC/C mediated degradation of Cyclin A	1/118	73/10899	0.54946	0.728709	0.694449	UBE2S	1
R-HSA-212300	PRC2 methylates histones and DNA	1/118	73/10899	0.54946	0.728709	0.694449	H2AC8	1
R-HSA-5654738	Signaling by FGFR2	1/118	73/10899	0.54946	0.728709	0.694449	SPRY2	1
R-HSA-69017	CDK-mediated phosphorylation and removal of Cdc6	1/118	73/10899	0.54946	0.728709	0.694449	UBE2S	1
R-HSA-8854518	AURKA Activation by TPX2	1/118	73/10899	0.54946	0.728709	0.694449	PRKAR2B	1
R-HSA-9710421	Defective pyroptosis	1/118	73/10899	0.54946	0.728709	0.694449	H2AC8	1
R-HSA-174178	APC/C:Cdh1 mediated degradation of Cdc20 and other APC/C:Cdh1 targeted proteins in late mitosis/early G1	1/118	74/10899	0.554371	0.728709	0.694449	UBE2S	1
R-HSA-179419	APC:Cdc20 mediated degradation of cell cycle proteins prior to satisfation of the cell cycle checkpoint	1/118	74/10899	0.554371	0.728709	0.694449	UBE2S	1
R-HSA-1980143	Signaling by NOTCH1	1/118	74/10899	0.554371	0.728709	0.694449	KAT2B	1
R-HSA-2299718	Condensation of Prophase Chromosomes	1/118	74/10899	0.554371	0.728709	0.694449	H2AC8	1
R-HSA-6807505	RNA polymerase II transcribes snRNA genes	1/118	74/10899	0.554371	0.728709	0.694449	TAF5	1
R-HSA-112315	Transmission across Chemical Synapses	3/118	270/10899	0.563186	0.736412	0.70179	PRKAB2/PRKAR2B/TSPAN7	3
R-HSA-176409	APC/C:Cdc20 mediated degradation of mitotic proteins	1/118	76/10899	0.564034	0.736412	0.70179	UBE2S	1
R-HSA-427389	ERCC6 (CSB) and EHMT2 (G9a) positively regulate rRNA expression	1/118	76/10899	0.564034	0.736412	0.70179	H2AC8	1
R-HSA-176814	Activation of APC/C and APC/C:Cdc20 mediated degradation of mitotic proteins	1/118	77/10899	0.568787	0.740953	0.706117	UBE2S	1
R-HSA-446193	Biosynthesis of the N-glycan precursor (dolichol lipid-linked oligosaccharide, LLO) and transfer to a nascent protein	1/118	78/10899	0.573489	0.741499	0.706637	ALG2	1
R-HSA-1428517	The citric acid (TCA) cycle and respiratory electron transport	2/118	178/10899	0.577461	0.741499	0.706637	PDK4/TMEM186	2
R-HSA-1221632	Meiotic synapsis	1/118	79/10899	0.57814	0.741499	0.706637	H2AC8	1
R-HSA-6781827	Transcription-Coupled Nucleotide Excision Repair (TC-NER)	1/118	79/10899	0.57814	0.741499	0.706637	RFC4	1
R-HSA-6806834	Signaling by MET	1/118	79/10899	0.57814	0.741499	0.706637	COL1A2	1
R-HSA-9662851	Anti-inflammatory response favouring Leishmania parasite infection	1/118	79/10899	0.57814	0.741499	0.706637	PRKAR2B	1
R-HSA-9664433	Leishmania parasite growth and survival	1/118	79/10899	0.57814	0.741499	0.706637	PRKAR2B	1
R-HSA-2559586	DNA Damage/Telomere Stress Induced Senescence	1/118	80/10899	0.58274	0.744224	0.709235	H2AC8	1
R-HSA-176408	Regulation of APC/C activators between G1/S and early anaphase	1/118	81/10899	0.587291	0.744224	0.709235	UBE2S	1
R-HSA-674695	RNA Polymerase II Pre-transcription Events	1/118	81/10899	0.587291	0.744224	0.709235	TAF5	1
R-HSA-9663891	Selective autophagy	1/118	81/10899	0.587291	0.744224	0.709235	PRKAB2	1
R-HSA-168928	DDX58/IFIH1-mediated induction of interferon-alpha/beta	1/118	82/10899	0.591793	0.744224	0.709235	NFKBIB	1
R-HSA-2871837	FCERI mediated NF-kB activation	1/118	82/10899	0.591793	0.744224	0.709235	FCER1G	1
R-HSA-380270	Recruitment of mitotic centrosome proteins and complexes	1/118	82/10899	0.591793	0.744224	0.709235	PRKAR2B	1
R-HSA-380287	Centrosome maturation	1/118	82/10899	0.591793	0.744224	0.709235	PRKAR2B	1
R-HSA-9013694	Signaling by NOTCH4	1/118	82/10899	0.591793	0.744224	0.709235	KAT2B	1
R-HSA-1168372	Downstream signaling events of B Cell Receptor (BCR)	1/118	83/10899	0.596246	0.74568	0.710621	NFKBIB	1
R-HSA-69202	Cyclin E associated events during G1/S transition	1/118	83/10899	0.596246	0.74568	0.710621	TFDP1	1
R-HSA-72163	mRNA Splicing - Major Pathway	2/118	185/10899	0.598571	0.74568	0.710621	PPWD1/SF3B4	2
R-HSA-1483255	PI Metabolism	1/118	84/10899	0.600651	0.74568	0.710621	PIP4P1	1
R-HSA-381340	Transcriptional regulation of white adipocyte differentiation	1/118	84/10899	0.600651	0.74568	0.710621	MED18	1
R-HSA-5696399	Global Genome Nucleotide Excision Repair (GG-NER)	1/118	84/10899	0.600651	0.74568	0.710621	RFC4	1
R-HSA-6798695	Neutrophil degranulation	5/118	482/10899	0.602684	0.746609	0.711507	CFD/FCER1G/PNP/RAB24/TNFAIP6	5
R-HSA-69656	Cyclin A:Cdk2-associated events at S phase entry	1/118	85/10899	0.605008	0.747893	0.712731	TFDP1	1
R-HSA-190236	Signaling by FGFR	1/118	87/10899	0.613581	0.754078	0.718625	SPRY2	1
R-HSA-5628897	TP53 Regulates Metabolic Genes	1/118	87/10899	0.613581	0.754078	0.718625	PRKAB2	1
R-HSA-72766	Translation	3/118	291/10899	0.614312	0.754078	0.718625	MRPL10/MRPL2/MRPS9	3
R-HSA-174143	APC/C-mediated degradation of cell cycle proteins	1/118	88/10899	0.617799	0.754078	0.718625	UBE2S	1
R-HSA-2565942	Regulation of PLK1 Activity at G2/M Transition	1/118	88/10899	0.617799	0.754078	0.718625	PRKAR2B	1
R-HSA-453276	Regulation of mitotic cell cycle	1/118	88/10899	0.617799	0.754078	0.718625	UBE2S	1
R-HSA-72172	mRNA Splicing	2/118	193/10899	0.621728	0.757283	0.721679	PPWD1/SF3B4	2
R-HSA-71387	Metabolism of carbohydrates	3/118	295/10899	0.62359	0.757838	0.722208	B3GAT3/BGN/SDC2	3
R-HSA-428157	Sphingolipid metabolism	1/118	90/10899	0.626097	0.757838	0.722208	CSNK1G2	1
R-HSA-8876198	RAB GEFs exchange GTP for GDP on RABs	1/118	90/10899	0.626097	0.757838	0.722208	RAB9A	1
R-HSA-201722	Formation of the beta-catenin:TCF transactivating complex	1/118	91/10899	0.630179	0.761193	0.725405	H2AC8	1
R-HSA-111885	Opioid Signalling	1/118	92/10899	0.634216	0.761322	0.725528	PRKAR2B	1
R-HSA-2682334	EPH-Ephrin signaling	1/118	92/10899	0.634216	0.761322	0.725528	SDC2	1
R-HSA-69052	Switching of origins to a post-replicative state	1/118	92/10899	0.634216	0.761322	0.725528	UBE2S	1
R-HSA-8953897	Cellular responses to stimuli	8/118	798/10899	0.641276	0.764011	0.728091	CXXC1/H2AC8/MT1A/MT1H/MT1M/NR1D1/TFDP1/UBE2S	8
R-HSA-380320	Recruitment of NuMA to mitotic centrosomes	1/118	94/10899	0.642161	0.764011	0.728091	PRKAR2B	1
R-HSA-381119	Unfolded Protein Response (UPR)	1/118	94/10899	0.642161	0.764011	0.728091	CXXC1	1
R-HSA-69473	G2/M DNA damage checkpoint	1/118	94/10899	0.642161	0.764011	0.728091	RFC4	1
R-HSA-5617833	Cilium Assembly	2/118	201/10899	0.643852	0.764011	0.728091	EXOC1/PRKAR2B	2
R-HSA-5625740	RHO GTPases activate PKNs	1/118	95/10899	0.646069	0.764011	0.728091	H2AC8	1
R-HSA-6803157	Antimicrobial peptides	1/118	95/10899	0.646069	0.764011	0.728091	DEFB1	1
R-HSA-8878159	Transcriptional regulation by RUNX3	1/118	96/10899	0.649935	0.764011	0.728091	KAT2B	1
R-HSA-168142	Toll Like Receptor 10 (TLR10) Cascade	1/118	97/10899	0.653758	0.764011	0.728091	NFKBIB	1
R-HSA-168176	Toll Like Receptor 5 (TLR5) Cascade	1/118	97/10899	0.653758	0.764011	0.728091	NFKBIB	1
R-HSA-5693607	Processing of DNA double-strand break ends	1/118	97/10899	0.653758	0.764011	0.728091	RFC4	1
R-HSA-975871	MyD88 cascade initiated on plasma membrane	1/118	97/10899	0.653758	0.764011	0.728091	NFKBIB	1
R-HSA-397014	Muscle contraction	2/118	205/10899	0.654531	0.764011	0.728091	KAT2B/TNNC2	2
R-HSA-983168	Antigen processing: Ubiquitination & Proteasome degradation	3/118	309/10899	0.654867	0.764011	0.728091	FBXL4/RNF19B/UBE2S	3
R-HSA-5620912	Anchoring of the basal body to the plasma membrane	1/118	98/10899	0.657541	0.765593	0.729599	PRKAR2B	1
R-HSA-6811434	COPI-dependent Golgi-to-ER retrograde traffic	1/118	99/10899	0.661282	0.76841	0.732283	RINT1	1
R-HSA-9709957	Sensory Perception	6/118	619/10899	0.667764	0.773868	0.737485	AKR1B10/APOA2/APOC3/BCO1/GUCA1C/SDC2	6
R-HSA-6807878	COPI-mediated anterograde transport	1/118	101/10899	0.668643	0.773868	0.737485	COG3	1
R-HSA-1483257	Phospholipid metabolism	2/118	212/10899	0.672608	0.776909	0.740382	GPD1/PIP4P1	2
R-HSA-611105	Respiratory electron transport	1/118	103/10899	0.675846	0.777558	0.741001	TMEM186	1
R-HSA-975138	TRAF6 mediated induction of NFkB and MAP kinases upon TLR7/8 or 9 activation	1/118	103/10899	0.675846	0.777558	0.741001	NFKBIB	1
R-HSA-975155	MyD88 dependent cascade initiated on endosome	1/118	104/10899	0.679389	0.779492	0.742844	NFKBIB	1
R-HSA-168164	Toll Like Receptor 3 (TLR3) Cascade	1/118	105/10899	0.682894	0.779492	0.742844	NFKBIB	1
R-HSA-168181	Toll Like Receptor 7/8 (TLR7/8) Cascade	1/118	105/10899	0.682894	0.779492	0.742844	NFKBIB	1
R-HSA-9645723	Diseases of programmed cell death	1/118	105/10899	0.682894	0.779492	0.742844	H2AC8	1
R-HSA-211945	Phase I - Functionalization of compounds	1/118	106/10899	0.68636	0.780382	0.743693	CMBL	1
R-HSA-5578749	Transcriptional regulation by small RNAs	1/118	106/10899	0.68636	0.780382	0.743693	H2AC8	1
R-HSA-195258	RHO GTPase Effectors	3/118	327/10899	0.692321	0.783538	0.7467	CDCA8/CENPM/H2AC8	3
R-HSA-168138	Toll Like Receptor 9 (TLR9) Cascade	1/118	108/10899	0.693181	0.783538	0.7467	NFKBIB	1
R-HSA-9748784	Drug ADME	1/118	108/10899	0.693181	0.783538	0.7467	PNP	1
R-HSA-156580	Phase II - Conjugation of compounds	1/118	109/10899	0.696536	0.785621	0.748685	GSTM3	1
R-HSA-166166	MyD88-independent TLR4 cascade	1/118	110/10899	0.699855	0.785621	0.748685	NFKBIB	1
R-HSA-937061	TRIF(TICAM1)-mediated TLR4 signaling	1/118	110/10899	0.699855	0.785621	0.748685	NFKBIB	1
R-HSA-195721	Signaling by WNT	3/118	332/10899	0.702173	0.785621	0.748685	CSNK1G2/H2AC8/KLHL12	3
R-HSA-5696398	Nucleotide Excision Repair	1/118	111/10899	0.703138	0.785621	0.748685	RFC4	1
R-HSA-977225	Amyloid fiber formation	1/118	111/10899	0.703138	0.785621	0.748685	H2AC8	1
R-HSA-983705	Signaling by the B Cell Receptor (BCR)	1/118	112/10899	0.706385	0.786786	0.749795	NFKBIB	1
R-HSA-166058	MyD88:MAL(TIRAP) cascade initiated on plasma membrane	1/118	113/10899	0.709597	0.786786	0.749795	NFKBIB	1
R-HSA-168188	Toll Like Receptor TLR6:TLR2 Cascade	1/118	113/10899	0.709597	0.786786	0.749795	NFKBIB	1
R-HSA-5610787	Hedgehog 'off' state	1/118	113/10899	0.709597	0.786786	0.749795	PRKAR2B	1
R-HSA-9020702	Interleukin-1 signaling	1/118	115/10899	0.715916	0.789274	0.752166	NFKBIB	1
R-HSA-927802	Nonsense-Mediated Decay (NMD)	1/118	115/10899	0.715916	0.789274	0.752166	UPF3A	1
R-HSA-975957	Nonsense Mediated Decay (NMD) enhanced by the Exon Junction Complex (EJC)	1/118	115/10899	0.715916	0.789274	0.752166	UPF3A	1
R-HSA-168179	Toll Like Receptor TLR1:TLR2 Cascade	1/118	116/10899	0.719025	0.789426	0.752311	NFKBIB	1
R-HSA-181438	Toll Like Receptor 2 (TLR2) Cascade	1/118	116/10899	0.719025	0.789426	0.752311	NFKBIB	1
R-HSA-422475	Axon guidance	5/118	552/10899	0.720131	0.789426	0.752311	CAP2/COL6A3/CXCL12/SDC2/UPF3A	5
R-HSA-5617472	Activation of anterior HOX genes in hindbrain development during early embryogenesis	1/118	121/10899	0.734069	0.80168	0.763989	H2AC8	1
R-HSA-5619507	Activation of HOX genes during differentiation	1/118	121/10899	0.734069	0.80168	0.763989	H2AC8	1
R-HSA-8951664	Neddylation	2/118	240/10899	0.737408	0.803817	0.766025	FBXL4/UCHL3	2
R-HSA-196849	Metabolism of water-soluble vitamins and cofactors	1/118	124/10899	0.742709	0.806568	0.768647	PPCDC	1
R-HSA-9007101	Rab regulation of trafficking	1/118	124/10899	0.742709	0.806568	0.768647	RAB9A	1
R-HSA-72203	Processing of Capped Intron-Containing Pre-mRNA	2/118	246/10899	0.749799	0.81261	0.774405	PPWD1/SF3B4	2
R-HSA-163200	Respiratory electron transport, ATP synthesis by chemiosmotic coupling, and heat production by uncoupling proteins.	1/118	127/10899	0.75107	0.81261	0.774405	TMEM186	1
R-HSA-9675108	Nervous system development	5/118	577/10899	0.75563	0.815442	0.777104	CAP2/COL6A3/CXCL12/SDC2/UPF3A	5
R-HSA-1483206	Glycerophospholipid biosynthesis	1/118	129/10899	0.756494	0.815442	0.777104	GPD1	1
R-HSA-8939236	RUNX1 regulates transcription of genes involved in differentiation of HSCs	1/118	130/10899	0.759162	0.816802	0.7784	H2AC8	1
R-HSA-69206	G1/S Transition	1/118	131/10899	0.761801	0.817906	0.779452	TFDP1	1
R-HSA-5576891	Cardiac conduction	1/118	132/10899	0.764411	0.817906	0.779452	KAT2B	1
R-HSA-5693567	HDR through Homologous Recombination (HRR) or Single Strand Annealing (SSA)	1/118	132/10899	0.764411	0.817906	0.779452	RFC4	1
R-HSA-8856688	Golgi-to-ER retrograde transport	1/118	133/10899	0.766993	0.818877	0.780377	RINT1	1
R-HSA-198933	Immunoregulatory interactions between a Lymphoid and a non-Lymphoid cell	1/118	134/10899	0.769547	0.818877	0.780377	COL1A2	1
R-HSA-2454202	Fc epsilon receptor (FCERI) signaling	1/118	134/10899	0.769547	0.818877	0.780377	FCER1G	1
R-HSA-5693538	Homology Directed Repair	1/118	138/10899	0.779488	0.827939	0.789013	RFC4	1
R-HSA-983169	Class I MHC mediated antigen processing & presentation	3/118	381/10899	0.786395	0.833751	0.794552	FBXL4/RNF19B/UBE2S	3
R-HSA-68875	Mitotic Prophase	1/118	142/10899	0.789003	0.834993	0.795735	H2AC8	1
R-HSA-166016	Toll Like Receptor 4 (TLR4) Cascade	1/118	146/10899	0.798112	0.843096	0.803458	NFKBIB	1
R-HSA-5358351	Signaling by Hedgehog	1/118	149/10899	0.804686	0.847814	0.807954	PRKAR2B	1
R-HSA-1280215	Cytokine Signaling in Immune system	6/118	725/10899	0.805496	0.847814	0.807954	CCL20/CCL5/COL1A2/IL20RB/NFKBIB/S1PR1	6
R-HSA-382551	Transport of small molecules	6/118	729/10899	0.809698	0.850696	0.8107	APOA2/APOC3/AQP1/MAIP1/MICU2/PRKAR2B	6
R-HSA-446652	Interleukin-1 family signaling	1/118	153/10899	0.813123	0.852751	0.812659	NFKBIB	1
R-HSA-199977	ER to Golgi Anterograde Transport	1/118	154/10899	0.815175	0.853363	0.813242	COG3	1
R-HSA-418555	G alpha (s) signalling events	1/118	157/10899	0.821198	0.858122	0.817777	PRKAR2B	1
R-HSA-112316	Neuronal System	3/118	410/10899	0.826366	0.861972	0.821447	PRKAB2/PRKAR2B/TSPAN7	3
R-HSA-9658195	Leishmania infection	1/118	164/10899	0.834505	0.868903	0.828051	PRKAR2B	1
R-HSA-69481	G2/M Checkpoints	1/118	167/10899	0.839904	0.870119	0.82921	RFC4	1
R-HSA-168898	Toll-like Receptor Cascades	1/118	168/10899	0.841664	0.870119	0.82921	NFKBIB	1
R-HSA-5693532	DNA Double-Strand Break Repair	1/118	168/10899	0.841664	0.870119	0.82921	RFC4	1
R-HSA-983231	Factors involved in megakaryocyte development and platelet production	1/118	168/10899	0.841664	0.870119	0.82921	PRKAR2B	1
R-HSA-446203	Asparagine N-linked glycosylation	2/118	304/10899	0.845791	0.872355	0.831341	ALG2/COG3	2
R-HSA-9010553	Regulation of expression of SLITs and ROBOs	1/118	171/10899	0.84683	0.872355	0.831341	UPF3A	1
R-HSA-109581	Apoptosis	1/118	180/10899	0.861348	0.88574	0.844097	TFDP1	1
R-HSA-3108232	SUMO E3 ligases SUMOylate target proteins	1/118	182/10899	0.864384	0.887292	0.845576	CDCA8	1
R-HSA-948021	Transport to the Golgi and subsequent modification	1/118	185/10899	0.868815	0.890267	0.848411	COG3	1
R-HSA-2990846	SUMOylation	1/118	188/10899	0.873102	0.893085	0.851097	CDCA8	1
R-HSA-69275	G2/M Transition	1/118	196/10899	0.883868	0.902508	0.860077	PRKAR2B	1
R-HSA-453274	Mitotic G2-G2/M phases	1/118	198/10899	0.886414	0.903521	0.861042	PRKAR2B	1
R-HSA-9705683	SARS-CoV-2-host interactions	1/118	202/10899	0.891343	0.906953	0.864313	GEMIN2	1
R-HSA-71291	Metabolism of amino acids and derivatives	2/118	374/10899	0.916807	0.931233	0.887451	BCKDHB/LIPT2	2
R-HSA-1280218	Adaptive Immune System	5/118	769/10899	0.926109	0.939039	0.894889	COL1A2/FBXL4/NFKBIB/RNF19B/UBE2S	5
R-HSA-2262752	Cellular responses to stress	5/118	784/10899	0.933373	0.944756	0.900338	CXXC1/H2AC8/NR1D1/TFDP1/UBE2S	5
R-HSA-5673001	RAF/MAP kinase cascade	1/118	280/10899	0.954403	0.964362	0.919022	ABHD17C	1
R-HSA-5684996	MAPK1/MAPK3 signaling	1/118	286/10899	0.957361	0.964915	0.91955	ABHD17C	1
R-HSA-9716542	Signaling by Rho GTPases, Miro GTPases and RHOBTB3	4/118	723/10899	0.958272	0.964915	0.91955	CDCA8/CENPM/H2AC8/RAB9A	4
R-HSA-9006925	Intracellular signaling by second messengers	1/118	309/10899	0.967038	0.972057	0.926356	PRKAR2B	1
R-HSA-5683057	MAPK family signaling cascades	1/118	325/10899	0.972452	0.975811	0.929933	ABHD17C	1
R-HSA-194315	Signaling by Rho GTPases	3/118	707/10899	0.984883	0.986581	0.940197	CDCA8/CENPM/H2AC8	3
R-HSA-5663202	Diseases of signal transduction by growth factor receptors and second messengers	1/118	433/10899	0.991852	0.991852	0.94522	KAT2B	1

## Sheet: A1M_vs_A1T1
ID	Description	GeneRatio	BgRatio	pvalue	p.adjust	qvalue	geneID	Count
R-HSA-5669034	TNFs bind their physiological receptors	3/58	29/10899	0.000473683	0.187719	0.183519	TNFRSF11B/TNFSF13/TNFSF9	3
R-HSA-73886	Chromosome Maintenance	5/58	141/10899	0.000891779	0.187719	0.183519	BLM/GAR1/H2AC8/OIP5/RPA1	5
R-HSA-180786	Extension of Telomeres	3/58	51/10899	0.00248491	0.318037	0.31092	BLM/GAR1/RPA1	3
R-HSA-157579	Telomere Maintenance	4/58	113/10899	0.00302173	0.318037	0.31092	BLM/GAR1/H2AC8/RPA1	4
R-HSA-174414	Processive synthesis on the C-strand of the telomere	2/58	19/10899	0.00449057	0.378106	0.369645	BLM/RPA1	2
R-HSA-166663	Initial triggering of complement	2/58	23/10899	0.00655397	0.45987	0.449579	C1QB/C3	2
R-HSA-6806834	Signaling by MET	3/58	79/10899	0.00849573	0.472031	0.461468	COL3A1/RAP1A/SPINT1	3
R-HSA-189445	Metabolism of porphyrins	2/58	27/10899	0.00896971	0.472031	0.461468	ALAS1/GSTA1	2
R-HSA-912446	Meiotic recombination	3/58	86/10899	0.010711	0.483581	0.47276	BLM/H2AC8/RPA1	3
R-HSA-174417	Telomere C-strand (Lagging Strand) Synthesis	2/58	34/10899	0.0139994	0.483581	0.47276	BLM/RPA1	2
R-HSA-9709570	Impaired BRCA2 binding to RAD51	2/58	35/10899	0.0147975	0.483581	0.47276	BLM/RPA1	2
R-HSA-5685938	HDR through Single Strand Annealing (SSA)	2/58	37/10899	0.0164514	0.483581	0.47276	BLM/RPA1	2
R-HSA-5668541	TNFR2 non-canonical NF-kB pathway	3/58	102/10899	0.0169301	0.483581	0.47276	TNFRSF11B/TNFSF13/TNFSF9	3
R-HSA-5693616	Presynaptic phase of homologous DNA pairing and strand exchange	2/58	40/10899	0.0190726	0.483581	0.47276	BLM/RPA1	2
R-HSA-8875878	MET promotes cell motility	2/58	41/10899	0.019983	0.483581	0.47276	COL3A1/RAP1A	2
R-HSA-9675136	Diseases of DNA Double-Strand Break Repair	2/58	41/10899	0.019983	0.483581	0.47276	BLM/RPA1	2
R-HSA-9701190	Defective homologous recombination repair (HRR) due to BRCA2 loss of function	2/58	41/10899	0.019983	0.483581	0.47276	BLM/RPA1	2
R-HSA-381676	Glucagon-like Peptide-1 (GLP1) regulates insulin secretion	2/58	42/10899	0.0209113	0.483581	0.47276	PRKAR2B/RAP1A	2
R-HSA-5693579	Homologous DNA Pairing and Strand Exchange	2/58	43/10899	0.0218573	0.483581	0.47276	BLM/RPA1	2
R-HSA-1500620	Meiosis	3/58	118/10899	0.0248004	0.483581	0.47276	BLM/H2AC8/RPA1	3
R-HSA-977606	Regulation of Complement cascade	2/58	47/10899	0.0258147	0.483581	0.47276	C1QB/C3	2
R-HSA-418594	G alpha (i) signalling events	5/58	318/10899	0.0266221	0.483581	0.47276	C3/CXCL12/NPY1R/PRKAR2B/RGS5	5
R-HSA-9675135	Diseases of DNA repair	2/58	51/10899	0.0300395	0.483581	0.47276	BLM/RPA1	2
R-HSA-1660499	Synthesis of PIPs at the plasma membrane	2/58	53/10899	0.0322482	0.483581	0.47276	MTMR8/RAB14	2
R-HSA-198933	Immunoregulatory interactions between a Lymphoid and a non-Lymphoid cell	3/58	134/10899	0.0343359	0.483581	0.47276	C3/COL3A1/ULBP3	3
R-HSA-2151201	Transcriptional activation of mitochondrial biogenesis	2/58	56/10899	0.0356773	0.483581	0.47276	ALAS1/MEF2C	2
R-HSA-166658	Complement cascade	2/58	58/10899	0.0380386	0.483581	0.47276	C1QB/C3	2
R-HSA-1474165	Reproduction	3/58	143/10899	0.0404239	0.483581	0.47276	BLM/H2AC8/RPA1	3
R-HSA-8986944	Transcriptional Regulation by MECP2	2/58	62/10899	0.0429348	0.483581	0.47276	MEF2C/PVALB	2
R-HSA-6802952	Signaling by BRAF and RAF1 fusions	2/58	67/10899	0.0493659	0.483581	0.47276	KDM7A/RAP1A	2
R-HSA-5685942	HDR through Homologous Recombination (HRR)	2/58	68/10899	0.0506918	0.483581	0.47276	BLM/RPA1	2
R-HSA-193697	p75NTR regulates axonogenesis	1/58	10/10899	0.0519804	0.483581	0.47276	RTN4R	1
R-HSA-418889	Caspase activation via Dependence Receptors in the absence of ligand	1/58	10/10899	0.0519804	0.483581	0.47276	DAPK3	1
R-HSA-9702518	STAT5 activation downstream of FLT3 ITD mutants	1/58	10/10899	0.0519804	0.483581	0.47276	PIM1	1
R-HSA-8875555	MET activates RAP1 and RAC1	1/58	11/10899	0.05703	0.483581	0.47276	RAP1A	1
R-HSA-606279	Deposition of new CENPA-containing nucleosomes at the centromere	2/58	74/10899	0.058911	0.483581	0.47276	H2AC8/OIP5	2
R-HSA-774815	Nucleosome assembly	2/58	74/10899	0.058911	0.483581	0.47276	H2AC8/OIP5	2
R-HSA-170968	Frs2-mediated activation	1/58	12/10899	0.0620532	0.483581	0.47276	RAP1A	1
R-HSA-264870	Caspase-mediated cleavage of cytoskeletal proteins	1/58	12/10899	0.0620532	0.483581	0.47276	CASP6	1
R-HSA-3371511	HSF1 activation	1/58	12/10899	0.0620532	0.483581	0.47276	RPA1	1
R-HSA-6803207	TP53 Regulates Transcription of Caspase Activators and Caspases	1/58	12/10899	0.0620532	0.483581	0.47276	CASP6	1
R-HSA-3108214	SUMOylation of DNA damage response and repair proteins	2/58	77/10899	0.0631826	0.483581	0.47276	BLM/RPA1	2
R-HSA-422356	Regulation of insulin secretion	2/58	78/10899	0.0646294	0.483581	0.47276	PRKAR2B/RAP1A	2
R-HSA-166786	Creation of C4 and C2 activators	1/58	14/10899	0.0720207	0.483581	0.47276	C1QB	1
R-HSA-169893	Prolonged ERK activation events	1/58	14/10899	0.0720207	0.483581	0.47276	RAP1A	1
R-HSA-189451	Heme biosynthesis	1/58	14/10899	0.0720207	0.483581	0.47276	ALAS1	1
R-HSA-442720	CREB1 phosphorylation through the activation of Adenylate Cyclase	1/58	14/10899	0.0720207	0.483581	0.47276	PRKAR2B	1
R-HSA-5358565	Mismatch repair (MMR) directed by MSH2:MSH6 (MutSalpha)	1/58	14/10899	0.0720207	0.483581	0.47276	RPA1	1
R-HSA-5358606	Mismatch repair (MMR) directed by MSH2:MSH3 (MutSbeta)	1/58	14/10899	0.0720207	0.483581	0.47276	RPA1	1
R-HSA-69166	Removal of the Flap Intermediate	1/58	14/10899	0.0720207	0.483581	0.47276	RPA1	1
R-HSA-1852241	Organelle biogenesis and maintenance	4/58	296/10899	0.0722568	0.483581	0.47276	ALAS1/MEF2C/PRKAR2B/TMEM216	4
R-HSA-1640170	Cell Cycle	7/58	692/10899	0.0731042	0.483581	0.47276	BLM/FKBPL/GAR1/H2AC8/OIP5/PRKAR2B/RPA1	7
R-HSA-1483255	PI Metabolism	2/58	84/10899	0.0735402	0.483581	0.47276	MTMR8/RAB14	2
R-HSA-6802957	Oncogenic MAPK signaling	2/58	84/10899	0.0735402	0.483581	0.47276	KDM7A/RAP1A	2
R-HSA-189483	Heme degradation	1/58	15/10899	0.0769654	0.483581	0.47276	GSTA1	1
R-HSA-354194	GRB2:SOS provides linkage to MAPK signaling for Integrins	1/58	15/10899	0.0769654	0.483581	0.47276	RAP1A	1
R-HSA-372708	p130Cas linkage to MAPK signaling for integrins	1/58	15/10899	0.0769654	0.483581	0.47276	RAP1A	1
R-HSA-5358508	Mismatch Repair	1/58	15/10899	0.0769654	0.483581	0.47276	RPA1	1
R-HSA-69183	Processive synthesis on the lagging strand	1/58	15/10899	0.0769654	0.483581	0.47276	RPA1	1
R-HSA-450531	Regulation of mRNA stability by proteins that bind AU-rich elements	2/58	88/10899	0.0796886	0.483581	0.47276	TNFSF13/ZFP36	2
R-HSA-110312	Translesion synthesis by REV1	1/58	16/10899	0.0818842	0.483581	0.47276	RPA1	1
R-HSA-392517	Rap1 signalling	1/58	16/10899	0.0818842	0.483581	0.47276	RAP1A	1
R-HSA-8866427	VLDLR internalisation and degradation	1/58	16/10899	0.0818842	0.483581	0.47276	MYLIP	1
R-HSA-9703648	Signaling by FLT3 ITD and TKD mutants	1/58	16/10899	0.0818842	0.483581	0.47276	PIM1	1
R-HSA-9616222	Transcriptional regulation of granulopoiesis	2/58	90/10899	0.0828217	0.483581	0.47276	CEBPA/H2AC8	2
R-HSA-6804756	Regulation of TP53 Activity through Phosphorylation	2/58	92/10899	0.0859924	0.483581	0.47276	BLM/RPA1	2
R-HSA-73884	Base Excision Repair	2/58	92/10899	0.0859924	0.483581	0.47276	H2AC8/RPA1	2
R-HSA-164378	PKA activation in glucagon signalling	1/58	17/10899	0.0867772	0.483581	0.47276	PRKAR2B	1
R-HSA-174437	Removal of the Flap Intermediate from the C-strand	1/58	17/10899	0.0867772	0.483581	0.47276	RPA1	1
R-HSA-199220	Vitamin B5 (pantothenate) metabolism	1/58	17/10899	0.0867772	0.483581	0.47276	ENPP2	1
R-HSA-416993	Trafficking of GluR2-containing AMPA receptors	1/58	17/10899	0.0867772	0.483581	0.47276	TSPAN7	1
R-HSA-450513	Tristetraprolin (TTP, ZFP36) binds and destabilizes mRNA	1/58	17/10899	0.0867772	0.483581	0.47276	ZFP36	1
R-HSA-5655862	Translesion synthesis by POLK	1/58	17/10899	0.0867772	0.483581	0.47276	RPA1	1
R-HSA-5656121	Translesion synthesis by POLI	1/58	17/10899	0.0867772	0.483581	0.47276	RPA1	1
R-HSA-9617828	FOXO-mediated transcription of cell cycle genes	1/58	17/10899	0.0867772	0.483581	0.47276	BTG1	1
R-HSA-69473	G2/M DNA damage checkpoint	2/58	94/10899	0.0891997	0.483581	0.47276	BLM/RPA1	2
R-HSA-1592230	Mitochondrial biogenesis	2/58	95/10899	0.0908167	0.483581	0.47276	ALAS1/MEF2C	2
R-HSA-375276	Peptide ligand-binding receptors	3/58	201/10899	0.0913376	0.483581	0.47276	C3/CXCL12/NPY1R	3
R-HSA-73780	RNA Polymerase III Chain Elongation	1/58	18/10899	0.0916446	0.483581	0.47276	POLR3GL	1
R-HSA-5693607	Processing of DNA double-strand break ends	2/58	97/10899	0.0940768	0.483581	0.47276	BLM/RPA1	2
R-HSA-5620912	Anchoring of the basal body to the plasma membrane	2/58	98/10899	0.0957196	0.483581	0.47276	PRKAR2B/TMEM216	2
R-HSA-110320	Translesion Synthesis by POLH	1/58	19/10899	0.0964865	0.483581	0.47276	RPA1	1
R-HSA-3000480	Scavenging by Class A Receptors	1/58	19/10899	0.0964865	0.483581	0.47276	COL3A1	1
R-HSA-9703465	Signaling by FLT3 fusion proteins	1/58	19/10899	0.0964865	0.483581	0.47276	PIM1	1
R-HSA-163615	PKA activation	1/58	20/10899	0.101303	0.487568	0.476657	PRKAR2B	1
R-HSA-69186	Lagging Strand Synthesis	1/58	20/10899	0.101303	0.487568	0.476657	RPA1	1
R-HSA-1483257	Phospholipid metabolism	3/58	212/10899	0.103054	0.487568	0.476657	GPD1/MTMR8/RAB14	3
R-HSA-5651801	PCNA-Dependent Long Patch Base Excision Repair	1/58	21/10899	0.106094	0.487568	0.476657	RPA1	1
R-HSA-111931	PKA-mediated phosphorylation of CREB	1/58	22/10899	0.11086	0.487568	0.476657	PRKAR2B	1
R-HSA-198753	ERK/MAPK targets	1/58	22/10899	0.11086	0.487568	0.476657	MEF2C	1
R-HSA-163685	Integration of energy metabolism	2/58	108/10899	0.112585	0.487568	0.476657	PRKAR2B/RAP1A	2
R-HSA-171319	Telomere Extension By Telomerase	1/58	23/10899	0.115602	0.487568	0.476657	GAR1	1
R-HSA-73980	RNA Polymerase III Transcription Termination	1/58	23/10899	0.115602	0.487568	0.476657	POLR3GL	1
R-HSA-388396	GPCR downstream signalling	6/58	633/10899	0.118796	0.487568	0.476657	C3/CXCL12/NPY1R/PDE7B/PRKAR2B/RGS5	6
R-HSA-8940973	RUNX2 regulates osteoblast differentiation	1/58	24/10899	0.120318	0.487568	0.476657	MAF	1
R-HSA-9709603	Impaired BRCA2 binding to PALB2	1/58	24/10899	0.120318	0.487568	0.476657	BLM	1
R-HSA-9748787	Azathioprine ADME	1/58	24/10899	0.120318	0.487568	0.476657	GSTA1	1
R-HSA-187037	Signaling by NTRK1 (TRKA)	2/58	115/10899	0.124818	0.487568	0.476657	MEF2C/RAP1A	2
R-HSA-5696397	Gap-filling DNA repair synthesis and ligation in GG-NER	1/58	25/10899	0.12501	0.487568	0.476657	RPA1	1
R-HSA-9701192	Defective HDR through Homologous Recombination (HRR) due to BRCA1 loss-of-function	1/58	25/10899	0.12501	0.487568	0.476657	BLM	1
R-HSA-9701193	Defective HDR through Homologous Recombination (HRR) due to PALB2 loss of function	1/58	25/10899	0.12501	0.487568	0.476657	BLM	1
R-HSA-9704331	Defective HDR through Homologous Recombination Repair (HRR) due to PALB2 loss of BRCA1 binding function	1/58	25/10899	0.12501	0.487568	0.476657	BLM	1
R-HSA-9704646	Defective HDR through Homologous Recombination Repair (HRR) due to PALB2 loss of BRCA2/RAD51/RAD51C binding function	1/58	25/10899	0.12501	0.487568	0.476657	BLM	1
R-HSA-110373	Resolution of AP sites via the multiple-nucleotide patch replacement pathway	1/58	26/10899	0.129677	0.487568	0.476657	RPA1	1
R-HSA-180024	DARPP-32 events	1/58	26/10899	0.129677	0.487568	0.476657	PRKAR2B	1
R-HSA-9660826	Purinergic signaling in leishmaniasis infection	1/58	26/10899	0.129677	0.487568	0.476657	C3	1
R-HSA-9664424	Cell recruitment (pro-inflammatory response)	1/58	26/10899	0.129677	0.487568	0.476657	C3	1
R-HSA-3000170	Syndecan interactions	1/58	27/10899	0.134319	0.487568	0.476657	COL3A1	1
R-HSA-354192	Integrin signaling	1/58	27/10899	0.134319	0.487568	0.476657	RAP1A	1
R-HSA-5357769	Caspase activation via extrinsic apoptotic signalling pathway	1/58	27/10899	0.134319	0.487568	0.476657	DAPK3	1
R-HSA-5693554	Resolution of D-loop Structures through Synthesis-Dependent Strand Annealing (SDSA)	1/58	27/10899	0.134319	0.487568	0.476657	BLM	1
R-HSA-76066	RNA Polymerase III Transcription Initiation From Type 2 Promoter	1/58	27/10899	0.134319	0.487568	0.476657	POLR3GL	1
R-HSA-5617472	Activation of anterior HOX genes in hindbrain development during early embryogenesis	2/58	121/10899	0.135549	0.487568	0.476657	H2AC8/MAFB	2
R-HSA-5619507	Activation of HOX genes during differentiation	2/58	121/10899	0.135549	0.487568	0.476657	H2AC8/MAFB	2
R-HSA-2022854	Keratan sulfate biosynthesis	1/58	28/10899	0.138938	0.487568	0.476657	B3GNT7	1
R-HSA-76061	RNA Polymerase III Transcription Initiation From Type 1 Promoter	1/58	28/10899	0.138938	0.487568	0.476657	POLR3GL	1
R-HSA-76071	RNA Polymerase III Transcription Initiation From Type 3 Promoter	1/58	28/10899	0.138938	0.487568	0.476657	POLR3GL	1
R-HSA-9682385	FLT3 signaling in disease	1/58	28/10899	0.138938	0.487568	0.476657	PIM1	1
R-HSA-9006934	Signaling by Receptor Tyrosine Kinases	5/58	522/10899	0.143666	0.487568	0.476657	COL3A1/CXCL12/MEF2C/RAP1A/SPINT1	5
R-HSA-110314	Recognition of DNA damage by PCNA-containing replication complex	1/58	30/10899	0.148102	0.487568	0.476657	RPA1	1
R-HSA-3928663	EPHA-mediated growth cone collapse	1/58	30/10899	0.148102	0.487568	0.476657	EPHA5	1
R-HSA-525793	Myogenesis	1/58	30/10899	0.148102	0.487568	0.476657	MEF2C	1
R-HSA-8874081	MET activates PTK2 signaling	1/58	30/10899	0.148102	0.487568	0.476657	COL3A1	1
R-HSA-399719	Trafficking of AMPA receptors	1/58	31/10899	0.152647	0.487568	0.476657	TSPAN7	1
R-HSA-399721	Glutamate binding, activation of AMPA receptors and synaptic plasticity	1/58	31/10899	0.152647	0.487568	0.476657	TSPAN7	1
R-HSA-450282	MAPK targets/ Nuclear events mediated by MAP kinases	1/58	31/10899	0.152647	0.487568	0.476657	MEF2C	1
R-HSA-5693567	HDR through Homologous Recombination (HRR) or Single Strand Annealing (SSA)	2/58	132/10899	0.155728	0.487568	0.476657	BLM/RPA1	2
R-HSA-1251985	Nuclear signaling by ERBB4	1/58	32/10899	0.15717	0.487568	0.476657	CXCL12	1
R-HSA-5656169	Termination of translesion DNA synthesis	1/58	32/10899	0.15717	0.487568	0.476657	RPA1	1
R-HSA-69190	DNA strand elongation	1/58	32/10899	0.15717	0.487568	0.476657	RPA1	1
R-HSA-8941326	RUNX2 regulates bone development	1/58	32/10899	0.15717	0.487568	0.476657	MAF	1
R-HSA-166520	Signaling by NTRKs	2/58	134/10899	0.159459	0.487568	0.476657	MEF2C/RAP1A	2
R-HSA-163359	Glucagon signaling in metabolic regulation	1/58	33/10899	0.161668	0.487568	0.476657	PRKAR2B	1
R-HSA-68962	Activation of the pre-replicative complex	1/58	33/10899	0.161668	0.487568	0.476657	RPA1	1
R-HSA-1638074	Keratan sulfate/keratin metabolism	1/58	34/10899	0.166143	0.487568	0.476657	B3GNT7	1
R-HSA-187687	Signalling to ERKs	1/58	34/10899	0.166143	0.487568	0.476657	RAP1A	1
R-HSA-5693568	Resolution of D-loop Structures through Holliday Junction Intermediates	1/58	34/10899	0.166143	0.487568	0.476657	BLM	1
R-HSA-5693538	Homology Directed Repair	2/58	138/10899	0.166971	0.487568	0.476657	BLM/RPA1	2
R-HSA-196071	Metabolism of steroid hormones	1/58	35/10899	0.170594	0.487568	0.476657	HSD17B14	1
R-HSA-5693537	Resolution of D-Loop Structures	1/58	35/10899	0.170594	0.487568	0.476657	BLM	1
R-HSA-372790	Signaling by GPCR	6/58	708/10899	0.17299	0.487568	0.476657	C3/CXCL12/NPY1R/PDE7B/PRKAR2B/RGS5	6
R-HSA-156590	Glutathione conjugation	1/58	36/10899	0.175022	0.487568	0.476657	GSTA1	1
R-HSA-390522	Striated Muscle Contraction	1/58	36/10899	0.175022	0.487568	0.476657	TPM2	1
R-HSA-6802948	Signaling by high-kinase activity BRAF mutants	1/58	36/10899	0.175022	0.487568	0.476657	RAP1A	1
R-HSA-76046	RNA Polymerase III Transcription Initiation	1/58	36/10899	0.175022	0.487568	0.476657	POLR3GL	1
R-HSA-111933	Calmodulin induced events	1/58	37/10899	0.179427	0.487568	0.476657	PRKAR2B	1
R-HSA-111997	CaM pathway	1/58	37/10899	0.179427	0.487568	0.476657	PRKAR2B	1
R-HSA-176187	Activation of ATR in response to replication stress	1/58	37/10899	0.179427	0.487568	0.476657	RPA1	1
R-HSA-2514859	Inactivation, recovery and regulation of the phototransduction cascade	1/58	37/10899	0.179427	0.487568	0.476657	GUCA1C	1
R-HSA-5689901	Metalloprotease DUBs	1/58	37/10899	0.179427	0.487568	0.476657	H2AC8	1
R-HSA-8964043	Plasma lipoprotein clearance	1/58	37/10899	0.179427	0.487568	0.476657	MYLIP	1
R-HSA-111465	Apoptotic cleavage of cellular proteins	1/58	38/10899	0.183808	0.487568	0.476657	CASP6	1
R-HSA-2514856	The phototransduction cascade	1/58	38/10899	0.183808	0.487568	0.476657	GUCA1C	1
R-HSA-110313	Translesion synthesis by Y family DNA polymerases bypasses lesions on DNA template	1/58	39/10899	0.188167	0.487568	0.476657	RPA1	1
R-HSA-111996	Ca-dependent events	1/58	39/10899	0.188167	0.487568	0.476657	PRKAR2B	1
R-HSA-73933	Resolution of Abasic Sites (AP sites)	1/58	39/10899	0.188167	0.487568	0.476657	RPA1	1
R-HSA-76009	Platelet Aggregation (Plug Formation)	1/58	39/10899	0.188167	0.487568	0.476657	RAP1A	1
R-HSA-9018519	Estrogen-dependent gene expression	2/58	150/10899	0.189855	0.487568	0.476657	CXCL12/H2AC8	2
R-HSA-1461957	Beta defensins	1/58	40/10899	0.192503	0.487568	0.476657	DEFB1	1
R-HSA-1483166	Synthesis of PA	1/58	40/10899	0.192503	0.487568	0.476657	GPD1	1
R-HSA-5674135	MAP2K and MAPK activation	1/58	40/10899	0.192503	0.487568	0.476657	RAP1A	1
R-HSA-6783310	Fanconi Anemia Pathway	1/58	40/10899	0.192503	0.487568	0.476657	RPA1	1
R-HSA-9664323	FCGR3A-mediated IL10 synthesis	1/58	40/10899	0.192503	0.487568	0.476657	PRKAR2B	1
R-HSA-5696400	Dual Incision in GG-NER	1/58	41/10899	0.196816	0.487568	0.476657	RPA1	1
R-HSA-74158	RNA Polymerase III Transcription	1/58	41/10899	0.196816	0.487568	0.476657	POLR3GL	1
R-HSA-749476	RNA Polymerase III Abortive And Retractive Initiation	1/58	41/10899	0.196816	0.487568	0.476657	POLR3GL	1
R-HSA-2173782	Binding and Uptake of Ligands by Scavenger Receptors	1/58	42/10899	0.201106	0.487568	0.476657	COL3A1	1
R-HSA-419037	NCAM1 interactions	1/58	42/10899	0.201106	0.487568	0.476657	COL3A1	1
R-HSA-556833	Metabolism of lipids	6/58	743/10899	0.201379	0.487568	0.476657	ALAS1/GPD1/HSD17B14/MTMR8/RAB14/SGPP2	6
R-HSA-418555	G alpha (s) signalling events	2/58	157/10899	0.203401	0.487568	0.476657	PDE7B/PRKAR2B	2
R-HSA-1489509	DAG and IP3 signaling	1/58	43/10899	0.205374	0.487568	0.476657	PRKAR2B	1
R-HSA-432040	Vasopressin regulates renal water homeostasis via Aquaporins	1/58	43/10899	0.205374	0.487568	0.476657	PRKAR2B	1
R-HSA-5696395	Formation of Incision Complex in GG-NER	1/58	43/10899	0.205374	0.487568	0.476657	RPA1	1
R-HSA-9656223	Signaling by RAF1 mutants	1/58	43/10899	0.205374	0.487568	0.476657	RAP1A	1
R-HSA-9660821	ADORA2B mediated anti-inflammatory cytokines production	1/58	43/10899	0.205374	0.487568	0.476657	PRKAR2B	1
R-HSA-5633007	Regulation of TP53 Activity	2/58	160/10899	0.209242	0.487568	0.476657	BLM/RPA1	2
R-HSA-69002	DNA Replication Pre-Initiation	2/58	160/10899	0.209242	0.487568	0.476657	H2AC8/RPA1	2
R-HSA-1660661	Sphingolipid de novo biosynthesis	1/58	44/10899	0.209619	0.487568	0.476657	SGPP2	1
R-HSA-5633008	TP53 Regulates Transcription of Cell Death Genes	1/58	44/10899	0.209619	0.487568	0.476657	CASP6	1
R-HSA-6811438	Intra-Golgi traffic	1/58	44/10899	0.209619	0.487568	0.476657	MAN1A1	1
R-HSA-8948216	Collagen chain trimerization	1/58	44/10899	0.209619	0.487568	0.476657	COL3A1	1
R-HSA-9006931	Signaling by Nuclear Receptors	3/58	299/10899	0.212557	0.487649	0.476736	CXCL12/H2AC8/MYLIP	3
R-HSA-445355	Smooth Muscle Contraction	1/58	45/10899	0.213843	0.487649	0.476736	TPM2	1
R-HSA-9634597	GPER1 signaling	1/58	45/10899	0.213843	0.487649	0.476736	PRKAR2B	1
R-HSA-9658195	Leishmania infection	2/58	164/10899	0.217058	0.487649	0.476736	C3/PRKAR2B	2
R-HSA-6802946	Signaling by moderate kinase activity BRAF mutants	1/58	47/10899	0.222222	0.487649	0.476736	RAP1A	1
R-HSA-6802949	Signaling by RAS mutants	1/58	47/10899	0.222222	0.487649	0.476736	RAP1A	1
R-HSA-6802955	Paradoxical activation of RAF signaling by kinase inactive BRAF	1/58	47/10899	0.222222	0.487649	0.476736	RAP1A	1
R-HSA-9024446	NR1H2 and NR1H3-mediated signaling	1/58	47/10899	0.222222	0.487649	0.476736	MYLIP	1
R-HSA-9649948	Signaling downstream of RAS mutants	1/58	47/10899	0.222222	0.487649	0.476736	RAP1A	1
R-HSA-9707616	Heme signaling	1/58	47/10899	0.222222	0.487649	0.476736	MEF2C	1
R-HSA-69481	G2/M Checkpoints	2/58	167/10899	0.222939	0.487649	0.476736	BLM/RPA1	2
R-HSA-1280218	Adaptive Immune System	6/58	769/10899	0.223554	0.487649	0.476736	ASB5/C3/COL3A1/MYLIP/RAP1A/ULBP3	6
R-HSA-5693532	DNA Double-Strand Break Repair	2/58	168/10899	0.224902	0.488061	0.477139	BLM/RPA1	2
R-HSA-73893	DNA Damage Bypass	1/58	48/10899	0.226379	0.488747	0.47781	RPA1	1
R-HSA-6811440	Retrograde transport at the Trans-Golgi-Network	1/58	49/10899	0.230514	0.495136	0.484056	STX10	1
R-HSA-1461973	Defensins	1/58	50/10899	0.234628	0.49888	0.487717	DEFB1	1
R-HSA-3214842	HDMs demethylate histones	1/58	50/10899	0.234628	0.49888	0.487717	KDM7A	1
R-HSA-112043	PLC beta mediated events	1/58	51/10899	0.23872	0.502505	0.49126	PRKAR2B	1
R-HSA-3928665	EPH-ephrin mediated repulsion of cells	1/58	51/10899	0.23872	0.502505	0.49126	EPHA5	1
R-HSA-171306	Packaging Of Telomere Ends	1/58	52/10899	0.24279	0.50352	0.492252	H2AC8	1
R-HSA-445717	Aquaporin-mediated transport	1/58	52/10899	0.24279	0.50352	0.492252	PRKAR2B	1
R-HSA-75153	Apoptotic execution phase	1/58	52/10899	0.24279	0.50352	0.492252	CASP6	1
R-HSA-109581	Apoptosis	2/58	180/10899	0.248556	0.509006	0.497615	CASP6/DAPK3	2
R-HSA-9013405	RHOD GTPase cycle	1/58	54/10899	0.250866	0.509006	0.497615	RHOD	1
R-HSA-3108232	SUMO E3 ligases SUMOylate target proteins	2/58	182/10899	0.25251	0.509006	0.497615	BLM/RPA1	2
R-HSA-6798695	Neutrophil degranulation	4/58	482/10899	0.253928	0.509006	0.497615	C3/CRISPLD2/RAB14/RAP1A	4
R-HSA-9639288	Amino acids regulate mTORC1	1/58	55/10899	0.254873	0.509006	0.497615	NPRL2	1
R-HSA-110330	Recognition and association of DNA glycosylase with site containing an affected purine	1/58	56/10899	0.258858	0.509006	0.497615	H2AC8	1
R-HSA-110331	Cleavage of the damaged purine	1/58	56/10899	0.258858	0.509006	0.497615	H2AC8	1
R-HSA-112040	G-protein mediated events	1/58	56/10899	0.258858	0.509006	0.497615	PRKAR2B	1
R-HSA-73927	Depurination	1/58	56/10899	0.258858	0.509006	0.497615	H2AC8	1
R-HSA-6784531	tRNA processing in the nucleus	1/58	57/10899	0.262823	0.509006	0.497615	RPP40	1
R-HSA-373076	Class A/1 (Rhodopsin-like receptors)	3/58	335/10899	0.263641	0.509006	0.497615	C3/CXCL12/NPY1R	3
R-HSA-2990846	SUMOylation	2/58	188/10899	0.264385	0.509006	0.497615	BLM/RPA1	2
R-HSA-69306	DNA Replication	2/58	188/10899	0.264385	0.509006	0.497615	H2AC8/RPA1	2
R-HSA-73894	DNA Repair	3/58	336/10899	0.265087	0.509006	0.497615	BLM/H2AC8/RPA1	3
R-HSA-1236394	Signaling by ERBB4	1/58	58/10899	0.266766	0.509006	0.497615	CXCL12	1
R-HSA-186797	Signaling by PDGF	1/58	58/10899	0.266766	0.509006	0.497615	COL3A1	1
R-HSA-3000171	Non-integrin membrane-ECM interactions	1/58	59/10899	0.270689	0.509006	0.497615	COL3A1	1
R-HSA-380108	Chemokine receptors bind chemokines	1/58	59/10899	0.270689	0.509006	0.497615	CXCL12	1
R-HSA-8868773	rRNA processing in the nucleus and cytosol	2/58	194/10899	0.276266	0.509006	0.497615	GAR1/RPP40	2
R-HSA-110328	Recognition and association of DNA glycosylase with site containing an affected pyrimidine	1/58	61/10899	0.278473	0.509006	0.497615	H2AC8	1
R-HSA-110329	Cleavage of the damaged pyrimidine	1/58	61/10899	0.278473	0.509006	0.497615	H2AC8	1
R-HSA-198725	Nuclear Events (kinase and transcription factor activation)	1/58	61/10899	0.278473	0.509006	0.497615	MEF2C	1
R-HSA-2022090	Assembly of collagen fibrils and other multimeric structures	1/58	61/10899	0.278473	0.509006	0.497615	COL3A1	1
R-HSA-6790901	rRNA modification in the nucleus and cytosol	1/58	61/10899	0.278473	0.509006	0.497615	GAR1	1
R-HSA-73928	Depyrimidination	1/58	61/10899	0.278473	0.509006	0.497615	H2AC8	1
R-HSA-69275	G2/M Transition	2/58	196/10899	0.280225	0.509006	0.497615	FKBPL/PRKAR2B	2
R-HSA-453274	Mitotic G2-G2/M phases	2/58	198/10899	0.284184	0.509006	0.497615	FKBPL/PRKAR2B	2
R-HSA-375165	NCAM signaling for neurite out-growth	1/58	63/10899	0.286175	0.509006	0.497615	COL3A1	1
R-HSA-73728	RNA Polymerase I Promoter Opening	1/58	63/10899	0.286175	0.509006	0.497615	H2AC8	1
R-HSA-73929	Base-Excision Repair, AP Site Formation	1/58	63/10899	0.286175	0.509006	0.497615	H2AC8	1
R-HSA-913709	O-linked glycosylation of mucins	1/58	63/10899	0.286175	0.509006	0.497615	B3GNT7	1
R-HSA-1442490	Collagen degradation	1/58	64/10899	0.289996	0.509006	0.497615	COL3A1	1
R-HSA-1834949	Cytosolic sensors of pathogen-associated DNA	1/58	64/10899	0.289996	0.509006	0.497615	POLR3GL	1
R-HSA-450294	MAP kinase activation	1/58	64/10899	0.289996	0.509006	0.497615	MEF2C	1
R-HSA-5617833	Cilium Assembly	2/58	201/10899	0.290119	0.509006	0.497615	PRKAR2B/TMEM216	2
R-HSA-6811442	Intra-Golgi and retrograde Golgi-to-ER traffic	2/58	202/10899	0.292096	0.509006	0.497615	MAN1A1/STX10	2
R-HSA-5334118	DNA methylation	1/58	65/10899	0.293797	0.509006	0.497615	H2AC8	1
R-HSA-6782210	Gap-filling DNA repair synthesis and ligation in TC-NER	1/58	65/10899	0.293797	0.509006	0.497615	RPA1	1
R-HSA-8873719	RAB geranylgeranylation	1/58	65/10899	0.293797	0.509006	0.497615	RAB14	1
R-HSA-9614085	FOXO-mediated transcription	1/58	65/10899	0.293797	0.509006	0.497615	BTG1	1
R-HSA-72312	rRNA processing	2/58	204/10899	0.296049	0.510035	0.498621	GAR1/RPP40	2
R-HSA-6782135	Dual incision in TC-NER	1/58	66/10899	0.297577	0.510035	0.498621	RPA1	1
R-HSA-112314	Neurotransmitter receptors and postsynaptic signal transmission	2/58	205/10899	0.298025	0.510035	0.498621	PRKAR2B/TSPAN7	2
R-HSA-1650814	Collagen biosynthesis and modifying enzymes	1/58	67/10899	0.301338	0.511546	0.500098	COL3A1	1
R-HSA-5625886	Activated PKN1 stimulates transcription of AR (androgen receptor) regulated genes KLK2 and KLK3	1/58	67/10899	0.301338	0.511546	0.500098	H2AC8	1
R-HSA-3700989	Transcriptional Regulation by TP53	3/58	362/10899	0.302971	0.511706	0.500255	BLM/CASP6/RPA1	3
R-HSA-427359	SIRT1 negatively regulates rRNA expression	1/58	68/10899	0.305079	0.511706	0.500255	H2AC8	1
R-HSA-9670095	Inhibition of DNA recombination at telomere	1/58	68/10899	0.305079	0.511706	0.500255	H2AC8	1
R-HSA-5357801	Programmed Cell Death	2/58	210/10899	0.307891	0.511831	0.500377	CASP6/DAPK3	2
R-HSA-3371453	Regulation of HSF1-mediated heat shock response	1/58	69/10899	0.3088	0.511831	0.500377	RPA1	1
R-HSA-68616	Assembly of the ORC complex at the origin of replication	1/58	69/10899	0.3088	0.511831	0.500377	H2AC8	1
R-HSA-380259	Loss of Nlp from mitotic centrosomes	1/58	70/10899	0.312502	0.51192	0.500464	PRKAR2B	1
R-HSA-380284	Loss of proteins required for interphase microtubule organization from the centrosome	1/58	70/10899	0.312502	0.51192	0.500464	PRKAR2B	1
R-HSA-400253	Circadian Clock	1/58	70/10899	0.312502	0.51192	0.500464	MEF2C	1
R-HSA-1445148	Translocation of SLC2A4 (GLUT4) to the plasma membrane	1/58	72/10899	0.319847	0.519681	0.508052	RAB14	1
R-HSA-448424	Interleukin-17 signaling	1/58	72/10899	0.319847	0.519681	0.508052	MEF2C	1
R-HSA-212300	PRC2 methylates histones and DNA	1/58	73/10899	0.323491	0.519681	0.508052	H2AC8	1
R-HSA-8854518	AURKA Activation by TPX2	1/58	73/10899	0.323491	0.519681	0.508052	PRKAR2B	1
R-HSA-9710421	Defective pyroptosis	1/58	73/10899	0.323491	0.519681	0.508052	H2AC8	1
R-HSA-174824	Plasma lipoprotein assembly, remodeling, and clearance	1/58	74/10899	0.327115	0.519681	0.508052	MYLIP	1
R-HSA-2299718	Condensation of Prophase Chromosomes	1/58	74/10899	0.327115	0.519681	0.508052	H2AC8	1
R-HSA-6807505	RNA polymerase II transcribes snRNA genes	1/58	74/10899	0.327115	0.519681	0.508052	INTS12	1
R-HSA-8939211	ESR-mediated signaling	2/58	223/10899	0.333419	0.525161	0.513409	CXCL12/H2AC8	2
R-HSA-3000178	ECM proteoglycans	1/58	76/10899	0.334307	0.525161	0.513409	COL3A1	1
R-HSA-427389	ERCC6 (CSB) and EHMT2 (G9a) positively regulate rRNA expression	1/58	76/10899	0.334307	0.525161	0.513409	H2AC8	1
R-HSA-8852276	The role of GTSE1 in G2/M progression after G2 checkpoint	1/58	77/10899	0.337874	0.526178	0.514403	FKBPL	1
R-HSA-1280215	Cytokine Signaling in Immune system	5/58	725/10899	0.342314	0.526178	0.514403	MEF2C/PIM1/TNFRSF11B/TNFSF13/TNFSF9	5
R-HSA-1221632	Meiotic synapsis	1/58	79/10899	0.344953	0.526178	0.514403	H2AC8	1
R-HSA-3214858	RMTs methylate histone arginines	1/58	79/10899	0.344953	0.526178	0.514403	H2AC8	1
R-HSA-6781827	Transcription-Coupled Nucleotide Excision Repair (TC-NER)	1/58	79/10899	0.344953	0.526178	0.514403	RPA1	1
R-HSA-9662851	Anti-inflammatory response favouring Leishmania parasite infection	1/58	79/10899	0.344953	0.526178	0.514403	PRKAR2B	1
R-HSA-9664433	Leishmania parasite growth and survival	1/58	79/10899	0.344953	0.526178	0.514403	PRKAR2B	1
R-HSA-9759194	Nuclear events mediated by NFE2L2	1/58	79/10899	0.344953	0.526178	0.514403	GSTA1	1
R-HSA-2559586	DNA Damage/Telomere Stress Induced Senescence	1/58	80/10899	0.348464	0.527108	0.515313	H2AC8	1
R-HSA-438064	Post NMDA receptor activation events	1/58	80/10899	0.348464	0.527108	0.515313	PRKAR2B	1
R-HSA-69278	Cell Cycle, Mitotic	4/58	561/10899	0.349319	0.527108	0.515313	FKBPL/H2AC8/PRKAR2B/RPA1	4
R-HSA-380270	Recruitment of mitotic centrosome proteins and complexes	1/58	82/10899	0.355431	0.532515	0.520598	PRKAR2B	1
R-HSA-380287	Centrosome maturation	1/58	82/10899	0.355431	0.532515	0.520598	PRKAR2B	1
R-HSA-381340	Transcriptional regulation of white adipocyte differentiation	1/58	84/10899	0.362325	0.539007	0.526945	CEBPA	1
R-HSA-5696399	Global Genome Nucleotide Excision Repair (GG-NER)	1/58	84/10899	0.362325	0.539007	0.526945	RPA1	1
R-HSA-216083	Integrin cell surface interactions	1/58	85/10899	0.365745	0.542179	0.530046	COL3A1	1
R-HSA-2565942	Regulation of PLK1 Activity at G2/M Transition	1/58	88/10899	0.375897	0.555272	0.542846	PRKAR2B	1
R-HSA-3371556	Cellular response to heat stress	1/58	89/10899	0.379245	0.556367	0.543917	RPA1	1
R-HSA-1474290	Collagen formation	1/58	90/10899	0.382576	0.556367	0.543917	COL3A1	1
R-HSA-428157	Sphingolipid metabolism	1/58	90/10899	0.382576	0.556367	0.543917	SGPP2	1
R-HSA-8876198	RAB GEFs exchange GTP for GDP on RABs	1/58	90/10899	0.382576	0.556367	0.543917	RAB14	1
R-HSA-201722	Formation of the beta-catenin:TCF transactivating complex	1/58	91/10899	0.385889	0.556367	0.543917	H2AC8	1
R-HSA-5250924	B-WICH complex positively regulates rRNA expression	1/58	91/10899	0.385889	0.556367	0.543917	H2AC8	1
R-HSA-73772	RNA Polymerase I Promoter Escape	1/58	91/10899	0.385889	0.556367	0.543917	H2AC8	1
R-HSA-111885	Opioid Signalling	1/58	92/10899	0.389184	0.557301	0.54483	PRKAR2B	1
R-HSA-2682334	EPH-Ephrin signaling	1/58	92/10899	0.389184	0.557301	0.54483	EPHA5	1
R-HSA-1912408	Pre-NOTCH Transcription and Translation	1/58	93/10899	0.392462	0.557992	0.545505	H2AC8	1
R-HSA-442755	Activation of NMDA receptors and postsynaptic events	1/58	93/10899	0.392462	0.557992	0.545505	PRKAR2B	1
R-HSA-3214815	HDACs deacetylate histones	1/58	94/10899	0.395723	0.557992	0.545505	H2AC8	1
R-HSA-380320	Recruitment of NuMA to mitotic centrosomes	1/58	94/10899	0.395723	0.557992	0.545505	PRKAR2B	1
R-HSA-5625740	RHO GTPases activate PKNs	1/58	95/10899	0.398967	0.557992	0.545505	H2AC8	1
R-HSA-6803157	Antimicrobial peptides	1/58	95/10899	0.398967	0.557992	0.545505	DEFB1	1
R-HSA-168142	Toll Like Receptor 10 (TLR10) Cascade	1/58	97/10899	0.405403	0.557992	0.545505	MEF2C	1
R-HSA-168176	Toll Like Receptor 5 (TLR5) Cascade	1/58	97/10899	0.405403	0.557992	0.545505	MEF2C	1
R-HSA-193704	p75 NTR receptor-mediated signalling	1/58	97/10899	0.405403	0.557992	0.545505	RTN4R	1
R-HSA-8936459	RUNX1 regulates genes involved in megakaryocyte differentiation and platelet function	1/58	97/10899	0.405403	0.557992	0.545505	H2AC8	1
R-HSA-975871	MyD88 cascade initiated on plasma membrane	1/58	97/10899	0.405403	0.557992	0.545505	MEF2C	1
R-HSA-2262752	Cellular responses to stress	5/58	784/10899	0.405991	0.557992	0.545505	GSTA1/H2AC8/MEF2C/NPRL2/RPA1	5
R-HSA-5663202	Diseases of signal transduction by growth factor receptors and second messengers	3/58	433/10899	0.406897	0.557992	0.545505	KDM7A/PIM1/RAP1A	3
R-HSA-8953897	Cellular responses to stimuli	5/58	798/10899	0.421085	0.560615	0.54807	GSTA1/H2AC8/MEF2C/NPRL2/RPA1	5
R-HSA-5689603	UCH proteinases	1/58	102/10899	0.421199	0.560615	0.54807	H2AC8	1
R-HSA-9755511	KEAP1-NFE2L2 pathway	1/58	102/10899	0.421199	0.560615	0.54807	GSTA1	1
R-HSA-112315	Transmission across Chemical Synapses	2/58	270/10899	0.423062	0.560615	0.54807	PRKAR2B/TSPAN7	2
R-HSA-975138	TRAF6 mediated induction of NFkB and MAP kinases upon TLR7/8 or 9 activation	1/58	103/10899	0.424308	0.560615	0.54807	MEF2C	1
R-HSA-975155	MyD88 dependent cascade initiated on endosome	1/58	104/10899	0.427401	0.560615	0.54807	MEF2C	1
R-HSA-3247509	Chromatin modifying enzymes	2/58	274/10899	0.430433	0.560615	0.54807	H2AC8/KDM7A	2
R-HSA-4839726	Chromatin organization	2/58	274/10899	0.430433	0.560615	0.54807	H2AC8/KDM7A	2
R-HSA-168164	Toll Like Receptor 3 (TLR3) Cascade	1/58	105/10899	0.430477	0.560615	0.54807	MEF2C	1
R-HSA-168181	Toll Like Receptor 7/8 (TLR7/8) Cascade	1/58	105/10899	0.430477	0.560615	0.54807	MEF2C	1
R-HSA-2187338	Visual phototransduction	1/58	105/10899	0.430477	0.560615	0.54807	GUCA1C	1
R-HSA-9645723	Diseases of programmed cell death	1/58	105/10899	0.430477	0.560615	0.54807	H2AC8	1
R-HSA-5250913	Positive epigenetic regulation of rRNA expression	1/58	106/10899	0.433537	0.560615	0.54807	H2AC8	1
R-HSA-5578749	Transcriptional regulation by small RNAs	1/58	106/10899	0.433537	0.560615	0.54807	H2AC8	1
R-HSA-427413	NoRC negatively regulates rRNA expression	1/58	107/10899	0.436582	0.560615	0.54807	H2AC8	1
R-HSA-72306	tRNA processing	1/58	107/10899	0.436582	0.560615	0.54807	RPP40	1
R-HSA-168138	Toll Like Receptor 9 (TLR9) Cascade	1/58	108/10899	0.43961	0.560615	0.54807	MEF2C	1
R-HSA-6785807	Interleukin-4 and Interleukin-13 signaling	1/58	108/10899	0.43961	0.560615	0.54807	PIM1	1
R-HSA-8957275	Post-translational protein phosphorylation	1/58	108/10899	0.43961	0.560615	0.54807	C3	1
R-HSA-9748784	Drug ADME	1/58	108/10899	0.43961	0.560615	0.54807	GSTA1	1
R-HSA-156580	Phase II - Conjugation of compounds	1/58	109/10899	0.442622	0.560615	0.54807	GSTA1	1
R-HSA-1912422	Pre-NOTCH Expression and Processing	1/58	109/10899	0.442622	0.560615	0.54807	H2AC8	1
R-HSA-166166	MyD88-independent TLR4 cascade	1/58	110/10899	0.445618	0.560615	0.54807	MEF2C	1
R-HSA-5250941	Negative epigenetic regulation of rRNA expression	1/58	110/10899	0.445618	0.560615	0.54807	H2AC8	1
R-HSA-73854	RNA Polymerase I Promoter Clearance	1/58	110/10899	0.445618	0.560615	0.54807	H2AC8	1
R-HSA-937061	TRIF(TICAM1)-mediated TLR4 signaling	1/58	110/10899	0.445618	0.560615	0.54807	MEF2C	1
R-HSA-5173105	O-linked glycosylation	1/58	111/10899	0.448598	0.560615	0.54807	B3GNT7	1
R-HSA-5696398	Nucleotide Excision Repair	1/58	111/10899	0.448598	0.560615	0.54807	RPA1	1
R-HSA-977225	Amyloid fiber formation	1/58	111/10899	0.448598	0.560615	0.54807	H2AC8	1
R-HSA-2559582	Senescence-Associated Secretory Phenotype (SASP)	1/58	112/10899	0.451562	0.560615	0.54807	H2AC8	1
R-HSA-73864	RNA Polymerase I Transcription	1/58	112/10899	0.451562	0.560615	0.54807	H2AC8	1
R-HSA-166058	MyD88:MAL(TIRAP) cascade initiated on plasma membrane	1/58	113/10899	0.454511	0.560615	0.54807	MEF2C	1
R-HSA-168188	Toll Like Receptor TLR6:TLR2 Cascade	1/58	113/10899	0.454511	0.560615	0.54807	MEF2C	1
R-HSA-5610787	Hedgehog 'off' state	1/58	113/10899	0.454511	0.560615	0.54807	PRKAR2B	1
R-HSA-500792	GPCR ligand binding	3/58	467/10899	0.455417	0.560615	0.54807	C3/CXCL12/NPY1R	3
R-HSA-168179	Toll Like Receptor TLR1:TLR2 Cascade	1/58	116/10899	0.463265	0.565317	0.552667	MEF2C	1
R-HSA-181438	Toll Like Receptor 2 (TLR2) Cascade	1/58	116/10899	0.463265	0.565317	0.552667	MEF2C	1
R-HSA-9610379	HCMV Late Events	1/58	116/10899	0.463265	0.565317	0.552667	H2AC8	1
R-HSA-69620	Cell Cycle Checkpoints	2/58	293/10899	0.464768	0.565513	0.552858	BLM/RPA1	2
R-HSA-1989781	PPARA activates gene expression	1/58	117/10899	0.466152	0.565562	0.552906	ALAS1	1
R-HSA-400206	Regulation of lipid metabolism by PPARalpha	1/58	119/10899	0.47188	0.570866	0.558092	ALAS1	1
R-HSA-69239	Synthesis of DNA	1/58	121/10899	0.477548	0.574422	0.561568	RPA1	1
R-HSA-8878166	Transcriptional regulation by RUNX2	1/58	121/10899	0.477548	0.574422	0.561568	MAF	1
R-HSA-5653656	Vesicle-mediated transport	4/58	673/10899	0.485081	0.576316	0.563419	COL3A1/MAN1A1/RAB14/STX10	4
R-HSA-1630316	Glycosaminoglycan metabolism	1/58	124/10899	0.485938	0.576316	0.563419	B3GNT7	1
R-HSA-196849	Metabolism of water-soluble vitamins and cofactors	1/58	124/10899	0.485938	0.576316	0.563419	ENPP2	1
R-HSA-9007101	Rab regulation of trafficking	1/58	124/10899	0.485938	0.576316	0.563419	RAB14	1
R-HSA-8953854	Metabolism of RNA	4/58	675/10899	0.487431	0.576316	0.563419	GAR1/RPP40/TNFSF13/ZFP36	4
R-HSA-2559580	Oxidative Stress Induced Senescence	1/58	125/10899	0.488705	0.576316	0.563419	H2AC8	1
R-HSA-381426	Regulation of Insulin-like Growth Factor (IGF) transport and uptake by Insulin-like Growth Factor Binding Proteins (IGFBPs)	1/58	125/10899	0.488705	0.576316	0.563419	C3	1
R-HSA-983168	Antigen processing: Ubiquitination & Proteasome degradation	2/58	309/10899	0.492755	0.579469	0.566502	ASB5/MYLIP	2
R-HSA-1483206	Glycerophospholipid biosynthesis	1/58	129/10899	0.499628	0.585914	0.572803	GPD1	1
R-HSA-8939236	RUNX1 regulates transcription of genes involved in differentiation of HSCs	1/58	130/10899	0.502322	0.587438	0.574293	H2AC8	1
R-HSA-69206	G1/S Transition	1/58	131/10899	0.505003	0.588937	0.575758	RPA1	1
R-HSA-9609690	HCMV Early Events	1/58	135/10899	0.515583	0.599615	0.586197	H2AC8	1
R-HSA-202733	Cell surface interactions at the vascular wall	1/58	137/10899	0.52079	0.603671	0.590162	TSPAN7	1
R-HSA-195258	RHO GTPase Effectors	2/58	327/10899	0.523155	0.603671	0.590162	H2AC8/RHOD	2
R-HSA-211000	Gene Silencing by RNA	1/58	138/10899	0.523373	0.603671	0.590162	H2AC8	1
R-HSA-1474228	Degradation of the extracellular matrix	1/58	140/10899	0.528497	0.606259	0.592693	COL3A1	1
R-HSA-5663220	RHO GTPases Activate Formins	1/58	140/10899	0.528497	0.606259	0.592693	RHOD	1
R-HSA-3214847	HATs acetylate histones	1/58	142/10899	0.533567	0.608758	0.595135	H2AC8	1
R-HSA-68875	Mitotic Prophase	1/58	142/10899	0.533567	0.608758	0.595135	H2AC8	1
R-HSA-68867	Assembly of the pre-replicative complex	1/58	143/10899	0.536082	0.609974	0.596324	H2AC8	1
R-HSA-166016	Toll Like Receptor 4 (TLR4) Cascade	1/58	146/10899	0.543547	0.615143	0.601378	MEF2C	1
R-HSA-73887	Death Receptor Signalling	1/58	146/10899	0.543547	0.615143	0.601378	RTN4R	1
R-HSA-212165	Epigenetic regulation of gene expression	1/58	149/10899	0.550894	0.61847	0.60463	H2AC8	1
R-HSA-453279	Mitotic G1 phase and G1/S transition	1/58	149/10899	0.550894	0.61847	0.60463	RPA1	1
R-HSA-5358351	Signaling by Hedgehog	1/58	149/10899	0.550894	0.61847	0.60463	PRKAR2B	1
R-HSA-8957322	Metabolism of steroids	1/58	154/10899	0.562882	0.630248	0.616144	HSD17B14	1
R-HSA-9711097	Cellular response to starvation	1/58	156/10899	0.567588	0.633506	0.61933	NPRL2	1
R-HSA-422475	Axon guidance	3/58	552/10899	0.568801	0.633506	0.61933	COL3A1/CXCL12/EPHA5	3
R-HSA-9609646	HCMV Infection	1/58	160/10899	0.576852	0.640778	0.626439	H2AC8	1
R-HSA-69242	S Phase	1/58	163/10899	0.583672	0.646647	0.632176	RPA1	1
R-HSA-168898	Toll-like Receptor Cascades	1/58	168/10899	0.594799	0.655524	0.640855	MEF2C	1
R-HSA-983231	Factors involved in megakaryocyte development and platelet production	1/58	168/10899	0.594799	0.655524	0.640855	PRKAR2B	1
R-HSA-9675108	Nervous system development	3/58	577/10899	0.599417	0.65889	0.644145	COL3A1/CXCL12/EPHA5	3
R-HSA-983169	Class I MHC mediated antigen processing & presentation	2/58	381/10899	0.606992	0.665478	0.650587	ASB5/MYLIP	2
R-HSA-6791226	Major pathway of rRNA processing in the nucleolus and cytosol	1/58	184/10899	0.628477	0.687244	0.671865	RPP40	1
R-HSA-948021	Transport to the Golgi and subsequent modification	1/58	185/10899	0.630488	0.687657	0.672269	MAN1A1	1
R-HSA-196854	Metabolism of vitamins and cofactors	1/58	190/10899	0.640384	0.696645	0.681056	ENPP2	1
R-HSA-112316	Neuronal System	2/58	410/10899	0.647322	0.701428	0.685732	PRKAR2B/TSPAN7	2
R-HSA-9711123	Cellular response to chemical stress	1/58	194/10899	0.648113	0.701428	0.685732	GSTA1	1
R-HSA-109582	Hemostasis	3/58	621/10899	0.649879	0.701536	0.685837	PRKAR2B/RAP1A/TSPAN7	3
R-HSA-2559583	Cellular Senescence	1/58	197/10899	0.653802	0.703966	0.688213	H2AC8	1
R-HSA-68886	M Phase	2/58	418/10899	0.657871	0.70654	0.690729	H2AC8/PRKAR2B	2
R-HSA-199991	Membrane Trafficking	3/58	634/10899	0.663926	0.711229	0.695313	MAN1A1/RAB14/STX10	3
R-HSA-68877	Mitotic Prometaphase	1/58	204/10899	0.666728	0.712417	0.696475	PRKAR2B	1
R-HSA-397014	Muscle contraction	1/58	205/10899	0.668535	0.71254	0.696595	TPM2	1
R-HSA-416476	G alpha (q) signalling events	1/58	216/10899	0.687791	0.731213	0.71485	RGS5	1
R-HSA-376176	Signaling by ROBO receptors	1/58	218/10899	0.691172	0.732956	0.716554	CXCL12	1
R-HSA-5689880	Ub-specific processing proteases	1/58	220/10899	0.694517	0.734653	0.718213	H2AC8	1
R-HSA-211859	Biological oxidations	1/58	222/10899	0.697827	0.736304	0.719827	GSTA1	1
R-HSA-201681	TCF dependent signaling in response to WNT	1/58	233/10899	0.715409	0.752968	0.736118	H2AC8	1
R-HSA-157118	Signaling by NOTCH	1/58	236/10899	0.720027	0.755938	0.739022	H2AC8	1
R-HSA-449147	Signaling by Interleukins	2/58	473/10899	0.72382	0.756622	0.73969	MEF2C/PIM1	2
R-HSA-8878171	Transcriptional regulation by RUNX1	1/58	239/10899	0.724571	0.756622	0.73969	H2AC8	1
R-HSA-8951664	Neddylation	1/58	240/10899	0.726069	0.756622	0.73969	ASB5	1
R-HSA-76002	Platelet activation, signaling and aggregation	1/58	263/10899	0.758408	0.78837	0.770728	RAP1A	1
R-HSA-5673001	RAF/MAP kinase cascade	1/58	280/10899	0.779869	0.808682	0.790585	RAP1A	1
R-HSA-5684996	MAPK1/MAPK3 signaling	1/58	286/10899	0.786987	0.814058	0.795841	RAP1A	1
R-HSA-71387	Metabolism of carbohydrates	1/58	295/10899	0.797242	0.822644	0.804235	B3GNT7	1
R-HSA-5688426	Deubiquitination	1/58	298/10899	0.800551	0.824039	0.805599	H2AC8	1
R-HSA-1474244	Extracellular matrix organization	1/58	300/10899	0.802727	0.824264	0.805819	COL3A1	1
R-HSA-446203	Asparagine N-linked glycosylation	1/58	304/10899	0.807011	0.826646	0.808147	MAN1A1	1
R-HSA-9006925	Intracellular signaling by second messengers	1/58	309/10899	0.812237	0.82998	0.811406	PRKAR2B	1
R-HSA-5683057	MAPK family signaling cascades	1/58	325/10899	0.828042	0.844082	0.825193	RAP1A	1
R-HSA-195721	Signaling by WNT	1/58	332/10899	0.834539	0.848649	0.829658	H2AC8	1
R-HSA-9709957	Sensory Perception	2/58	619/10899	0.849495	0.861776	0.842492	GUCA1C/OR5H1	2
R-HSA-9752946	Expression and translocation of olfactory receptors	1/58	388/10899	0.878525	0.889084	0.869188	OR5H1	1
R-HSA-381753	Olfactory Signaling Pathway	1/58	396/10899	0.883786	0.892264	0.872297	OR5H1	1
R-HSA-194315	Signaling by Rho GTPases	2/58	707/10899	0.897911	0.904355	0.884118	H2AC8/RHOD	2
R-HSA-9716542	Signaling by Rho GTPases, Miro GTPases and RHOBTB3	2/58	723/10899	0.905015	0.909334	0.888986	H2AC8/RHOD	2
R-HSA-382551	Transport of small molecules	2/58	729/10899	0.90756	0.909721	0.889363	MYLIP/PRKAR2B	2
R-HSA-9012999	RHO GTPase cycle	1/58	449/10899	0.913408	0.913408	0.892968	RHOD	1

## Sheet: A1M_vs_A1T2
ID	Description	GeneRatio	BgRatio	pvalue	p.adjust	qvalue	geneID	Count
R-HSA-2151201	Transcriptional activation of mitochondrial biogenesis	6/159	56/10899	0.000155903	0.0926062	0.0907518	ALAS1/ESRRA/IDH2/MEF2C/MEF2D/NR1D1	6
R-HSA-1592230	Mitochondrial biogenesis	6/159	95/10899	0.00261903	0.633789	0.621098	ALAS1/ESRRA/IDH2/MEF2C/MEF2D/NR1D1	6
R-HSA-400253	Circadian Clock	5/159	70/10899	0.00350181	0.633789	0.621098	BHLHE41/KLF15/MEF2C/MEF2D/NR1D1	5
R-HSA-8848021	Signaling by PTK6	4/159	54/10899	0.00783157	0.633789	0.621098	ARAP1/EPAS1/RASA1/SOCS3	4
R-HSA-9006927	Signaling by Non-Receptor Tyrosine Kinases	4/159	54/10899	0.00783157	0.633789	0.621098	ARAP1/EPAS1/RASA1/SOCS3	4
R-HSA-525793	Myogenesis	3/159	30/10899	0.00926724	0.633789	0.621098	MEF2A/MEF2C/MEF2D	3
R-HSA-1234158	Regulation of gene expression by Hypoxia-inducible Factor	2/159	11/10899	0.0106692	0.633789	0.621098	CITED2/EPAS1	2
R-HSA-264870	Caspase-mediated cleavage of cytoskeletal proteins	2/159	12/10899	0.0126814	0.633789	0.621098	CASP6/CASP7	2
R-HSA-9709570	Impaired BRCA2 binding to RAD51	3/159	35/10899	0.0141695	0.633789	0.621098	BLM/EXO1/RPA1	3
R-HSA-5685938	HDR through Single Strand Annealing (SSA)	3/159	37/10899	0.0164702	0.633789	0.621098	BLM/EXO1/RPA1	3
R-HSA-5358565	Mismatch repair (MMR) directed by MSH2:MSH6 (MutSalpha)	2/159	14/10899	0.0171547	0.633789	0.621098	EXO1/RPA1	2
R-HSA-5358606	Mismatch repair (MMR) directed by MSH2:MSH3 (MutSbeta)	2/159	14/10899	0.0171547	0.633789	0.621098	EXO1/RPA1	2
R-HSA-5358508	Mismatch Repair	2/159	15/10899	0.0196064	0.633789	0.621098	EXO1/RPA1	2
R-HSA-5693616	Presynaptic phase of homologous DNA pairing and strand exchange	3/159	40/10899	0.0202911	0.633789	0.621098	BLM/EXO1/RPA1	3
R-HSA-8957275	Post-translational protein phosphorylation	5/159	108/10899	0.0207962	0.633789	0.621098	AFP/AHSG/APOA2/C3/CSF1	5
R-HSA-9675136	Diseases of DNA Double-Strand Break Repair	3/159	41/10899	0.021664	0.633789	0.621098	BLM/EXO1/RPA1	3
R-HSA-9701190	Defective homologous recombination repair (HRR) due to BRCA2 loss of function	3/159	41/10899	0.021664	0.633789	0.621098	BLM/EXO1/RPA1	3
R-HSA-110312	Translesion synthesis by REV1	2/159	16/10899	0.0221954	0.633789	0.621098	MAD2L2/RPA1	2
R-HSA-6807505	RNA polymerase II transcribes snRNA genes	4/159	74/10899	0.022802	0.633789	0.621098	INTS12/INTS5/INTS9/RPRD1B	4
R-HSA-5693579	Homologous DNA Pairing and Strand Exchange	3/159	43/10899	0.0245586	0.633789	0.621098	BLM/EXO1/RPA1	3
R-HSA-199220	Vitamin B5 (pantothenate) metabolism	2/159	17/10899	0.024917	0.633789	0.621098	ENPP2/VNN2	2
R-HSA-5655862	Translesion synthesis by POLK	2/159	17/10899	0.024917	0.633789	0.621098	MAD2L2/RPA1	2
R-HSA-5656121	Translesion synthesis by POLI	2/159	17/10899	0.024917	0.633789	0.621098	MAD2L2/RPA1	2
R-HSA-1989781	PPARA activates gene expression	5/159	117/10899	0.0281987	0.633789	0.621098	ALAS1/APOA2/CDK19/ESRRA/NR1D1	5
R-HSA-400206	Regulation of lipid metabolism by PPARalpha	5/159	119/10899	0.0300437	0.633789	0.621098	ALAS1/APOA2/CDK19/ESRRA/NR1D1	5
R-HSA-174414	Processive synthesis on the C-strand of the telomere	2/159	19/10899	0.0307413	0.633789	0.621098	BLM/RPA1	2
R-HSA-5423646	Aflatoxin activation and detoxification	2/159	19/10899	0.0307413	0.633789	0.621098	ACY3/AKR7A2	2
R-HSA-9707616	Heme signaling	3/159	47/10899	0.0309426	0.633789	0.621098	MEF2C/MEF2D/NR1D1	3
R-HSA-977606	Regulation of Complement cascade	3/159	47/10899	0.0309426	0.633789	0.621098	C1QB/C3/VTN	3
R-HSA-111471	Apoptotic factor-mediated response	2/159	20/10899	0.0338354	0.648331	0.635348	CASP7/GSDMD	2
R-HSA-6804115	TP53 regulates transcription of additional cell cycle genes whose exact role in the p53 pathway remain uncertain	2/159	20/10899	0.0338354	0.648331	0.635348	CDC25C/PLAGL1	2
R-HSA-381426	Regulation of Insulin-like Growth Factor (IGF) transport and uptake by Insulin-like Growth Factor Binding Proteins (IGFBPs)	5/159	125/10899	0.0360287	0.652991	0.639915	AFP/AHSG/APOA2/C3/CSF1	5
R-HSA-180786	Extension of Telomeres	3/159	51/10899	0.0381124	0.652991	0.639915	BLM/GAR1/RPA1	3
R-HSA-9675135	Diseases of DNA repair	3/159	51/10899	0.0381124	0.652991	0.639915	BLM/EXO1/RPA1	3
R-HSA-198753	ERK/MAPK targets	2/159	22/10899	0.0403672	0.652991	0.639915	MEF2A/MEF2C	2
R-HSA-9006934	Signaling by Receptor Tyrosine Kinases	13/159	522/10899	0.0416722	0.652991	0.639915	COL6A1/CSK/CXCL12/FGFBP1/FLRT3/MEF2A/MEF2C/MEF2D/NTF3/RANBP9/RAP1A/RASA1/TCIRG1	13
R-HSA-166663	Initial triggering of complement	2/159	23/10899	0.043797	0.652991	0.639915	C1QB/C3	2
R-HSA-6804756	Regulation of TP53 Activity through Phosphorylation	4/159	92/10899	0.0453991	0.652991	0.639915	BLM/EXO1/RPA1/TAF10	4
R-HSA-166520	Signaling by NTRKs	5/159	134/10899	0.0462991	0.652991	0.639915	MEF2A/MEF2C/MEF2D/NTF3/RAP1A	5
R-HSA-9709603	Impaired BRCA2 binding to PALB2	2/159	24/10899	0.0473309	0.652991	0.639915	BLM/EXO1	2
R-HSA-69473	G2/M DNA damage checkpoint	4/159	94/10899	0.0484724	0.652991	0.639915	BLM/CDC25C/EXO1/RPA1	4
R-HSA-9701192	Defective HDR through Homologous Recombination (HRR) due to BRCA1 loss-of-function	2/159	25/10899	0.0509652	0.652991	0.639915	BLM/EXO1	2
R-HSA-9701193	Defective HDR through Homologous Recombination (HRR) due to PALB2 loss of function	2/159	25/10899	0.0509652	0.652991	0.639915	BLM/EXO1	2
R-HSA-9704331	Defective HDR through Homologous Recombination Repair (HRR) due to PALB2 loss of BRCA1 binding function	2/159	25/10899	0.0509652	0.652991	0.639915	BLM/EXO1	2
R-HSA-9704646	Defective HDR through Homologous Recombination Repair (HRR) due to PALB2 loss of BRCA2/RAD51/RAD51C binding function	2/159	25/10899	0.0509652	0.652991	0.639915	BLM/EXO1	2
R-HSA-166658	Complement cascade	3/159	58/10899	0.0525024	0.652991	0.639915	C1QB/C3/VTN	3
R-HSA-9660826	Purinergic signaling in leishmaniasis infection	2/159	26/10899	0.0546963	0.652991	0.639915	C3/GSDMD	2
R-HSA-9664424	Cell recruitment (pro-inflammatory response)	2/159	26/10899	0.0546963	0.652991	0.639915	C3/GSDMD	2
R-HSA-1368108	BMAL1:CLOCK,NPAS2 activates circadian gene expression	2/159	27/10899	0.0585206	0.652991	0.639915	BHLHE41/KLF15	2
R-HSA-189445	Metabolism of porphyrins	2/159	27/10899	0.0585206	0.652991	0.639915	ALAS1/GSTA1	2
R-HSA-354192	Integrin signaling	2/159	27/10899	0.0585206	0.652991	0.639915	CSK/RAP1A	2
R-HSA-5693554	Resolution of D-loop Structures through Synthesis-Dependent Strand Annealing (SDSA)	2/159	27/10899	0.0585206	0.652991	0.639915	BLM/EXO1	2
R-HSA-198725	Nuclear Events (kinase and transcription factor activation)	3/159	61/10899	0.0593628	0.652991	0.639915	MEF2A/MEF2C/MEF2D	3
R-HSA-6790901	rRNA modification in the nucleus and cytosol	3/159	61/10899	0.0593628	0.652991	0.639915	GAR1/TSR3/UTP15	3
R-HSA-1483191	Synthesis of PC	2/159	28/10899	0.0624346	0.662253	0.648992	LPCAT1/SLC44A5	2
R-HSA-2022854	Keratan sulfate biosynthesis	2/159	28/10899	0.0624346	0.662253	0.648992	B3GNT7/OGN	2
R-HSA-1852241	Organelle biogenesis and maintenance	8/159	296/10899	0.0681941	0.710654	0.696423	ALAS1/ESRRA/IDH2/MEF2C/MEF2D/NR1D1/RP2/TMEM216	8
R-HSA-450282	MAPK targets/ Nuclear events mediated by MAP kinases	2/159	31/10899	0.0746817	0.764843	0.749527	MEF2A/MEF2C	2
R-HSA-5685942	HDR through Homologous Recombination (HRR)	3/159	68/10899	0.0768987	0.7742	0.758697	BLM/EXO1/RPA1	3
R-HSA-3700989	Transcriptional Regulation by TP53	9/159	362/10899	0.0829638	0.785562	0.769831	BLM/CASP6/CDC25C/COX16/EXO1/ING2/PLAGL1/RPA1/TAF10	9
R-HSA-5633007	Regulation of TP53 Activity	5/159	160/10899	0.0848409	0.785562	0.769831	BLM/EXO1/ING2/RPA1/TAF10	5
R-HSA-187037	Signaling by NTRK1 (TRKA)	4/159	115/10899	0.0874057	0.785562	0.769831	MEF2A/MEF2C/MEF2D/RAP1A	4
R-HSA-1638074	Keratan sulfate/keratin metabolism	2/159	34/10899	0.0876187	0.785562	0.769831	B3GNT7/OGN	2
R-HSA-174417	Telomere C-strand (Lagging Strand) Synthesis	2/159	34/10899	0.0876187	0.785562	0.769831	BLM/RPA1	2
R-HSA-5693568	Resolution of D-loop Structures through Holliday Junction Intermediates	2/159	34/10899	0.0876187	0.785562	0.769831	BLM/EXO1	2
R-HSA-5693537	Resolution of D-Loop Structures	2/159	35/10899	0.0920702	0.785562	0.769831	BLM/EXO1	2
R-HSA-6802948	Signaling by high-kinase activity BRAF mutants	2/159	36/10899	0.0965864	0.785562	0.769831	CSK/RAP1A	2
R-HSA-3000178	ECM proteoglycans	3/159	76/10899	0.0993674	0.785562	0.769831	COL6A1/MUSK/VTN	3
R-HSA-176187	Activation of ATR in response to replication stress	2/159	37/10899	0.101164	0.785562	0.769831	CDC25C/RPA1	2
R-HSA-111465	Apoptotic cleavage of cellular proteins	2/159	38/10899	0.105802	0.785562	0.769831	CASP6/CASP7	2
R-HSA-211859	Biological oxidations	6/159	222/10899	0.106221	0.785562	0.769831	ACY3/AKR7A2/GSTA1/N6AMT1/NQO2/SULT1C4	6
R-HSA-110313	Translesion synthesis by Y family DNA polymerases bypasses lesions on DNA template	2/159	39/10899	0.110495	0.785562	0.769831	MAD2L2/RPA1	2
R-HSA-76009	Platelet Aggregation (Plug Formation)	2/159	39/10899	0.110495	0.785562	0.769831	CSK/RAP1A	2
R-HSA-1461957	Beta defensins	2/159	40/10899	0.115243	0.785562	0.769831	DEFB1/DEFB129	2
R-HSA-1483166	Synthesis of PA	2/159	40/10899	0.115243	0.785562	0.769831	GPD1/LPCAT1	2
R-HSA-5674135	MAP2K and MAPK activation	2/159	40/10899	0.115243	0.785562	0.769831	CSK/RAP1A	2
R-HSA-6783310	Fanconi Anemia Pathway	2/159	40/10899	0.115243	0.785562	0.769831	FANCG/RPA1	2
R-HSA-216083	Integrin cell surface interactions	3/159	85/10899	0.127377	0.785562	0.769831	COL6A1/ITGB2/VTN	3
R-HSA-5696395	Formation of Incision Complex in GG-NER	2/159	43/10899	0.129784	0.785562	0.769831	RNF111/RPA1	2
R-HSA-9656223	Signaling by RAF1 mutants	2/159	43/10899	0.129784	0.785562	0.769831	CSK/RAP1A	2
R-HSA-6811438	Intra-Golgi traffic	2/159	44/10899	0.134722	0.785562	0.769831	COG5/MAN1A1	2
R-HSA-975634	Retinoid metabolism and transport	2/159	44/10899	0.134722	0.785562	0.769831	APOA2/BCO1	2
R-HSA-190377	FGFR2b ligand binding and activation	1/159	10/10899	0.136724	0.785562	0.769831	FGFBP1	1
R-HSA-193697	p75NTR regulates axonogenesis	1/159	10/10899	0.136724	0.785562	0.769831	RTN4R	1
R-HSA-2470946	Cohesin Loading onto Chromatin	1/159	10/10899	0.136724	0.785562	0.769831	NIPBL	1
R-HSA-3215018	Processing and activation of SUMO	1/159	10/10899	0.136724	0.785562	0.769831	RWDD3	1
R-HSA-419812	Calcitonin-like ligand receptors	1/159	10/10899	0.136724	0.785562	0.769831	RAMP2	1
R-HSA-8963888	Chylomicron assembly	1/159	10/10899	0.136724	0.785562	0.769831	APOA2	1
R-HSA-8963901	Chylomicron remodeling	1/159	10/10899	0.136724	0.785562	0.769831	APOA2	1
R-HSA-9702518	STAT5 activation downstream of FLT3 ITD mutants	1/159	10/10899	0.136724	0.785562	0.769831	PIM1	1
R-HSA-975578	Reactions specific to the complex N-glycan synthesis pathway	1/159	10/10899	0.136724	0.785562	0.769831	FUT8	1
R-HSA-8854214	TBC/RABGAPs	2/159	46/10899	0.144722	0.785562	0.769831	RAB11B/RAB35	2
R-HSA-1059683	Interleukin-6 signaling	1/159	11/10899	0.149329	0.785562	0.769831	SOCS3	1
R-HSA-2586552	Signaling by Leptin	1/159	11/10899	0.149329	0.785562	0.769831	SOCS3	1
R-HSA-5661231	Metallothioneins bind metals	1/159	11/10899	0.149329	0.785562	0.769831	MT1G	1
R-HSA-75072	mRNA Editing	1/159	11/10899	0.149329	0.785562	0.769831	APOBEC3B	1
R-HSA-8851805	MET activates RAS signaling	1/159	11/10899	0.149329	0.785562	0.769831	RANBP9	1
R-HSA-8875555	MET activates RAP1 and RAC1	1/159	11/10899	0.149329	0.785562	0.769831	RAP1A	1
R-HSA-8934903	Receptor Mediated Mitophagy	1/159	11/10899	0.149329	0.785562	0.769831	MAP1LC3A	1
R-HSA-9664873	Pexophagy	1/159	11/10899	0.149329	0.785562	0.769831	EPAS1	1
R-HSA-6802946	Signaling by moderate kinase activity BRAF mutants	2/159	47/10899	0.149779	0.785562	0.769831	CSK/RAP1A	2
R-HSA-6802949	Signaling by RAS mutants	2/159	47/10899	0.149779	0.785562	0.769831	CSK/RAP1A	2
R-HSA-6802955	Paradoxical activation of RAF signaling by kinase inactive BRAF	2/159	47/10899	0.149779	0.785562	0.769831	CSK/RAP1A	2
R-HSA-9649948	Signaling downstream of RAS mutants	2/159	47/10899	0.149779	0.785562	0.769831	CSK/RAP1A	2
R-HSA-6791312	TP53 Regulates Transcription of Cell Cycle Genes	2/159	48/10899	0.154871	0.785562	0.769831	CDC25C/PLAGL1	2
R-HSA-6806667	Metabolism of fat-soluble vitamins	2/159	48/10899	0.154871	0.785562	0.769831	APOA2/BCO1	2
R-HSA-73893	DNA Damage Bypass	2/159	48/10899	0.154871	0.785562	0.769831	MAD2L2/RPA1	2
R-HSA-6811440	Retrograde transport at the Trans-Golgi-Network	2/159	49/10899	0.159996	0.785562	0.769831	COG5/STX10	2
R-HSA-170968	Frs2-mediated activation	1/159	12/10899	0.161752	0.785562	0.769831	RAP1A	1
R-HSA-3371511	HSF1 activation	1/159	12/10899	0.161752	0.785562	0.769831	RPA1	1
R-HSA-6803207	TP53 Regulates Transcription of Caspase Activators and Caspases	1/159	12/10899	0.161752	0.785562	0.769831	CASP6	1
R-HSA-8866907	Activation of the TFAP2 (AP-2) family of transcription factors	1/159	12/10899	0.161752	0.785562	0.769831	CITED2	1
R-HSA-1461973	Defensins	2/159	50/10899	0.165152	0.785562	0.769831	DEFB1/DEFB129	2
R-HSA-5693607	Processing of DNA double-strand break ends	3/159	97/10899	0.168447	0.785562	0.769831	BLM/EXO1/RPA1	3
R-HSA-111461	Cytochrome c-mediated apoptotic response	1/159	13/10899	0.173994	0.785562	0.769831	CASP7	1
R-HSA-1237044	Erythrocytes take up carbon dioxide and release oxygen	1/159	13/10899	0.173994	0.785562	0.769831	AQP1	1
R-HSA-1480926	O2/CO2 exchange in erythrocytes	1/159	13/10899	0.173994	0.785562	0.769831	AQP1	1
R-HSA-2022857	Keratan sulfate degradation	1/159	13/10899	0.173994	0.785562	0.769831	OGN	1
R-HSA-2564830	Cytosolic iron-sulfur cluster assembly	1/159	13/10899	0.173994	0.785562	0.769831	ABCB7	1
R-HSA-432047	Passive transport by Aquaporins	1/159	13/10899	0.173994	0.785562	0.769831	AQP1	1
R-HSA-68884	Mitotic Telophase/Cytokinesis	1/159	13/10899	0.173994	0.785562	0.769831	NIPBL	1
R-HSA-75035	Chk1/Chk2(Cds1) mediated inactivation of Cyclin B:Cdk1 complex	1/159	13/10899	0.173994	0.785562	0.769831	CDC25C	1
R-HSA-9768759	Regulation of NPAS4 gene expression	1/159	13/10899	0.173994	0.785562	0.769831	KCNIP3	1
R-HSA-383280	Nuclear Receptor transcription pathway	2/159	52/10899	0.17555	0.785562	0.769831	ESRRA/NR1D1	2
R-HSA-75153	Apoptotic execution phase	2/159	52/10899	0.17555	0.785562	0.769831	CASP6/CASP7	2
R-HSA-156581	Methylation	1/159	14/10899	0.186059	0.785562	0.769831	N6AMT1	1
R-HSA-166786	Creation of C4 and C2 activators	1/159	14/10899	0.186059	0.785562	0.769831	C1QB	1
R-HSA-169893	Prolonged ERK activation events	1/159	14/10899	0.186059	0.785562	0.769831	RAP1A	1
R-HSA-189451	Heme biosynthesis	1/159	14/10899	0.186059	0.785562	0.769831	ALAS1	1
R-HSA-3322077	Glycogen synthesis	1/159	14/10899	0.186059	0.785562	0.769831	GYS1	1
R-HSA-5660526	Response to metal ions	1/159	14/10899	0.186059	0.785562	0.769831	MT1G	1
R-HSA-69166	Removal of the Flap Intermediate	1/159	14/10899	0.186059	0.785562	0.769831	RPA1	1
R-HSA-877312	Regulation of IFNG signaling	1/159	14/10899	0.186059	0.785562	0.769831	SOCS3	1
R-HSA-8849471	PTK6 Regulates RHO GTPases, RAS GTPase and MAP kinases	1/159	14/10899	0.186059	0.785562	0.769831	RASA1	1
R-HSA-109606	Intrinsic Pathway for Apoptosis	2/159	55/10899	0.191331	0.785562	0.769831	CASP7/GSDMD	2
R-HSA-71406	Pyruvate metabolism and Citric Acid (TCA) cycle	2/159	55/10899	0.191331	0.785562	0.769831	IDH2/PDK4	2
R-HSA-9639288	Amino acids regulate mTORC1	2/159	55/10899	0.191331	0.785562	0.769831	NPRL2/TCIRG1	2
R-HSA-2187338	Visual phototransduction	3/159	105/10899	0.197695	0.785562	0.769831	APOA2/BCO1/GUCA1C	3
R-HSA-189483	Heme degradation	1/159	15/10899	0.197948	0.785562	0.769831	GSTA1	1
R-HSA-2162123	Synthesis of Prostaglandins (PG) and Thromboxanes (TX)	1/159	15/10899	0.197948	0.785562	0.769831	HPGD	1
R-HSA-2214320	Anchoring fibril formation	1/159	15/10899	0.197948	0.785562	0.769831	TLL1	1
R-HSA-354194	GRB2:SOS provides linkage to MAPK signaling for Integrins	1/159	15/10899	0.197948	0.785562	0.769831	RAP1A	1
R-HSA-372708	p130Cas linkage to MAPK signaling for integrins	1/159	15/10899	0.197948	0.785562	0.769831	RAP1A	1
R-HSA-69183	Processive synthesis on the lagging strand	1/159	15/10899	0.197948	0.785562	0.769831	RPA1	1
R-HSA-75892	Platelet Adhesion to exposed collagen	1/159	15/10899	0.197948	0.785562	0.769831	FCER1G	1
R-HSA-9706369	Negative regulation of FLT3	1/159	15/10899	0.197948	0.785562	0.769831	CSK	1
R-HSA-186797	Signaling by PDGF	2/159	58/10899	0.207293	0.785562	0.769831	COL6A1/RASA1	2
R-HSA-6785807	Interleukin-4 and Interleukin-13 signaling	3/159	108/10899	0.208967	0.785562	0.769831	ITGB2/PIM1/SOCS3	3
R-HSA-156711	Polo-like kinase mediated events	1/159	16/10899	0.209665	0.785562	0.769831	CDC25C	1
R-HSA-204174	Regulation of pyruvate dehydrogenase (PDH) complex	1/159	16/10899	0.209665	0.785562	0.769831	PDK4	1
R-HSA-2730905	Role of LAT2/NTAL/LAB on calcium mobilization	1/159	16/10899	0.209665	0.785562	0.769831	FCER1G	1
R-HSA-3229121	Glycogen storage diseases	1/159	16/10899	0.209665	0.785562	0.769831	GYS1	1
R-HSA-392517	Rap1 signalling	1/159	16/10899	0.209665	0.785562	0.769831	RAP1A	1
R-HSA-418038	Nucleotide-like (purinergic) receptors	1/159	16/10899	0.209665	0.785562	0.769831	ADORA2B	1
R-HSA-418457	cGMP effects	1/159	16/10899	0.209665	0.785562	0.769831	PDE2A	1
R-HSA-8866427	VLDLR internalisation and degradation	1/159	16/10899	0.209665	0.785562	0.769831	MYLIP	1
R-HSA-9614657	FOXO-mediated transcription of cell death genes	1/159	16/10899	0.209665	0.785562	0.769831	CITED2	1
R-HSA-9703648	Signaling by FLT3 ITD and TKD mutants	1/159	16/10899	0.209665	0.785562	0.769831	PIM1	1
R-HSA-156580	Phase II - Conjugation of compounds	3/159	109/10899	0.212757	0.785562	0.769831	GSTA1/N6AMT1/SULT1C4	3
R-HSA-174437	Removal of the Flap Intermediate from the C-strand	1/159	17/10899	0.221212	0.785562	0.769831	RPA1	1
R-HSA-180292	GAB1 signalosome	1/159	17/10899	0.221212	0.785562	0.769831	CSK	1
R-HSA-416993	Trafficking of GluR2-containing AMPA receptors	1/159	17/10899	0.221212	0.785562	0.769831	TSPAN7	1
R-HSA-9018677	Biosynthesis of DHA-derived SPMs	1/159	17/10899	0.221212	0.785562	0.769831	HPGD	1
R-HSA-9034015	Signaling by NTRK3 (TRKC)	1/159	17/10899	0.221212	0.785562	0.769831	NTF3	1
R-HSA-9617828	FOXO-mediated transcription of cell cycle genes	1/159	17/10899	0.221212	0.785562	0.769831	BTG1	1
R-HSA-2022090	Assembly of collagen fibrils and other multimeric structures	2/159	61/10899	0.223389	0.785562	0.769831	COL6A1/TLL1	2
R-HSA-69481	G2/M Checkpoints	4/159	167/10899	0.227058	0.785562	0.769831	BLM/CDC25C/EXO1/RPA1	4
R-HSA-157579	Telomere Maintenance	3/159	113/10899	0.228059	0.785562	0.769831	BLM/GAR1/RPA1	3
R-HSA-8986944	Transcriptional Regulation by MECP2	2/159	62/10899	0.228778	0.785562	0.769831	MEF2C/PVALB	2
R-HSA-168898	Toll-like Receptor Cascades	4/159	168/10899	0.230174	0.785562	0.769831	GSDMD/ITGB2/MEF2A/MEF2C	4
R-HSA-2243919	Crosslinking of collagen fibrils	1/159	18/10899	0.232591	0.785562	0.769831	TLL1	1
R-HSA-6804114	TP53 Regulates Transcription of Genes Involved in G2 Cell Cycle Arrest	1/159	18/10899	0.232591	0.785562	0.769831	CDC25C	1
R-HSA-450294	MAP kinase activation	2/159	64/10899	0.23958	0.785562	0.769831	MEF2A/MEF2C	2
R-HSA-110320	Translesion Synthesis by POLH	1/159	19/10899	0.243805	0.785562	0.769831	RPA1	1
R-HSA-1482925	Acyl chain remodelling of PG	1/159	19/10899	0.243805	0.785562	0.769831	LPCAT1	1
R-HSA-190872	Transport of connexons to the plasma membrane	1/159	19/10899	0.243805	0.785562	0.769831	GJB2	1
R-HSA-8963898	Plasma lipoprotein assembly	1/159	19/10899	0.243805	0.785562	0.769831	APOA2	1
R-HSA-9018678	Biosynthesis of specialized proresolving mediators (SPMs)	1/159	19/10899	0.243805	0.785562	0.769831	HPGD	1
R-HSA-9703465	Signaling by FLT3 fusion proteins	1/159	19/10899	0.243805	0.785562	0.769831	PIM1	1
R-HSA-8873719	RAB geranylgeranylation	2/159	65/10899	0.244991	0.785562	0.769831	RAB11B/RAB35	2
R-HSA-9614085	FOXO-mediated transcription	2/159	65/10899	0.244991	0.785562	0.769831	BTG1/CITED2	2
R-HSA-190241	FGFR2 ligand binding and activation	1/159	20/10899	0.254856	0.785562	0.769831	FGFBP1	1
R-HSA-2022870	Chondroitin sulfate biosynthesis	1/159	20/10899	0.254856	0.785562	0.769831	CHST15	1
R-HSA-388844	Receptor-type tyrosine-protein phosphatases	1/159	20/10899	0.254856	0.785562	0.769831	SLITRK4	1
R-HSA-69186	Lagging Strand Synthesis	1/159	20/10899	0.254856	0.785562	0.769831	RPA1	1
R-HSA-9603798	Class I peroxisomal membrane protein import	1/159	20/10899	0.254856	0.785562	0.769831	PXMP2	1
R-HSA-1650814	Collagen biosynthesis and modifying enzymes	2/159	67/10899	0.255827	0.785562	0.769831	COL6A1/TLL1	2
R-HSA-6802952	Signaling by BRAF and RAF1 fusions	2/159	67/10899	0.255827	0.785562	0.769831	CSK/RAP1A	2
R-HSA-189200	Cellular hexose transport	1/159	21/10899	0.265746	0.785562	0.769831	SLC2A8	1
R-HSA-5218921	VEGFR2 mediated cell proliferation	1/159	21/10899	0.265746	0.785562	0.769831	RASA1	1
R-HSA-5651801	PCNA-Dependent Long Patch Base Excision Repair	1/159	21/10899	0.265746	0.785562	0.769831	RPA1	1
R-HSA-5686938	Regulation of TLR by endogenous ligand	1/159	21/10899	0.265746	0.785562	0.769831	GSDMD	1
R-HSA-1630316	Glycosaminoglycan metabolism	3/159	124/10899	0.271079	0.785562	0.769831	B3GNT7/CHST15/OGN	3
R-HSA-6798695	Neutrophil degranulation	9/159	482/10899	0.271126	0.785562	0.769831	AHSG/C3/CRISPLD2/FCER1G/GSDMD/ITGB2/LPCAT1/RAP1A/TCIRG1	9
R-HSA-1474244	Extracellular matrix organization	6/159	300/10899	0.273833	0.785562	0.769831	ADAM15/COL6A1/ITGB2/MUSK/TLL1/VTN	6
R-HSA-202427	Phosphorylation of CD3 and TCR zeta chains	1/159	22/10899	0.276479	0.785562	0.769831	CSK	1
R-HSA-392154	Nitric oxide stimulates guanylate cyclase	1/159	22/10899	0.276479	0.785562	0.769831	PDE2A	1
R-HSA-5205685	PINK1-PRKN Mediated Mitophagy	1/159	22/10899	0.276479	0.785562	0.769831	MAP1LC3A	1
R-HSA-71403	Citric acid cycle (TCA cycle)	1/159	22/10899	0.276479	0.785562	0.769831	IDH2	1
R-HSA-8862803	Deregulated CDK5 triggers multiple neurodegenerative pathways in Alzheimer's disease models	1/159	22/10899	0.276479	0.785562	0.769831	CDC25C	1
R-HSA-8863678	Neurodegenerative Diseases	1/159	22/10899	0.276479	0.785562	0.769831	CDC25C	1
R-HSA-448424	Interleukin-17 signaling	2/159	72/10899	0.282937	0.785562	0.769831	MEF2A/MEF2C	2
R-HSA-909733	Interferon alpha/beta signaling	2/159	72/10899	0.282937	0.785562	0.769831	IFIT2/SOCS3	2
R-HSA-171319	Telomere Extension By Telomerase	1/159	23/10899	0.287055	0.785562	0.769831	GAR1	1
R-HSA-389948	PD-1 signaling	1/159	23/10899	0.287055	0.785562	0.769831	CSK	1
R-HSA-73980	RNA Polymerase III Transcription Termination	1/159	23/10899	0.287055	0.785562	0.769831	NFIX	1
R-HSA-9013422	RHOBTB1 GTPase cycle	1/159	23/10899	0.287055	0.785562	0.769831	RBBP6	1
R-HSA-556833	Metabolism of lipids	13/159	743/10899	0.288309	0.785562	0.769831	ALAS1/APOA2/CDK19/CSNK1G2/ESRRA/FABP7/GPD1/HPGD/LPCAT1/MTMR8/NR1D1/PPT2/SLC44A5	13
R-HSA-1483206	Glycerophospholipid biosynthesis	3/159	129/10899	0.290941	0.785562	0.769831	GPD1/LPCAT1/SLC44A5	3
R-HSA-174824	Plasma lipoprotein assembly, remodeling, and clearance	2/159	74/10899	0.293765	0.785562	0.769831	APOA2/MYLIP	2
R-HSA-2990846	SUMOylation	4/159	188/10899	0.294369	0.785562	0.769831	BLM/ING2/RPA1/RWDD3	4
R-HSA-983168	Antigen processing: Ubiquitination & Proteasome degradation	6/159	309/10899	0.296511	0.785562	0.769831	ASB5/MYLIP/RBBP6/RNF111/RNF19B/SOCS3	6
R-HSA-156584	Cytosolic sulfonation of small molecules	1/159	24/10899	0.297478	0.785562	0.769831	SULT1C4	1
R-HSA-163560	Triglyceride catabolism	1/159	24/10899	0.297478	0.785562	0.769831	FABP7	1
R-HSA-449836	Other interleukin signaling	1/159	24/10899	0.297478	0.785562	0.769831	CSF1	1
R-HSA-452723	Transcriptional regulation of pluripotent stem cells	1/159	24/10899	0.297478	0.785562	0.769831	EPAS1	1
R-HSA-6783589	Interleukin-6 family signaling	1/159	24/10899	0.297478	0.785562	0.769831	SOCS3	1
R-HSA-8940973	RUNX2 regulates osteoblast differentiation	1/159	24/10899	0.297478	0.785562	0.769831	MAF	1
R-HSA-9748787	Azathioprine ADME	1/159	24/10899	0.297478	0.785562	0.769831	GSTA1	1
R-HSA-982772	Growth hormone receptor signaling	1/159	24/10899	0.297478	0.785562	0.769831	SOCS3	1
R-HSA-1234174	Cellular response to hypoxia	2/159	75/10899	0.299172	0.785562	0.769831	CITED2/EPAS1	2
R-HSA-196854	Metabolism of vitamins and cofactors	4/159	190/10899	0.300935	0.785562	0.769831	APOA2/BCO1/ENPP2/VNN2	4
R-HSA-5693567	HDR through Homologous Recombination (HRR) or Single Strand Annealing (SSA)	3/159	132/10899	0.302913	0.785562	0.769831	BLM/EXO1/RPA1	3
R-HSA-1187000	Fertilization	1/159	25/10899	0.307749	0.785562	0.769831	CATSPER1	1
R-HSA-5696397	Gap-filling DNA repair synthesis and ligation in GG-NER	1/159	25/10899	0.307749	0.785562	0.769831	RPA1	1
R-HSA-69273	Cyclin A/B1/B2 associated events during G2/M transition	1/159	25/10899	0.307749	0.785562	0.769831	CDC25C	1
R-HSA-9006115	Signaling by NTRK2 (TRKB)	1/159	25/10899	0.307749	0.785562	0.769831	NTF3	1
R-HSA-9013508	NOTCH3 Intracellular Domain Regulates Transcription	1/159	25/10899	0.307749	0.785562	0.769831	FABP7	1
R-HSA-9705462	Inactivation of CSF3 (G-CSF) signaling	1/159	25/10899	0.307749	0.785562	0.769831	SOCS3	1
R-HSA-9734009	Defective Intrinsic Pathway for Apoptosis	1/159	25/10899	0.307749	0.785562	0.769831	CDC25C	1
R-HSA-3108214	SUMOylation of DNA damage response and repair proteins	2/159	77/10899	0.309965	0.785562	0.769831	BLM/RPA1	2
R-HSA-8868773	rRNA processing in the nucleus and cytosol	4/159	194/10899	0.314118	0.785562	0.769831	GAR1/RPP40/TSR3/UTP15	4
R-HSA-422356	Regulation of insulin secretion	2/159	78/10899	0.315349	0.785562	0.769831	RAP1A/SYT5	2
R-HSA-110373	Resolution of AP sites via the multiple-nucleotide patch replacement pathway	1/159	26/10899	0.317871	0.785562	0.769831	RPA1	1
R-HSA-912694	Regulation of IFNA/IFNB signaling	1/159	26/10899	0.317871	0.785562	0.769831	SOCS3	1
R-HSA-975576	N-glycan antennae elongation in the medial/trans-Golgi	1/159	26/10899	0.317871	0.785562	0.769831	FUT8	1
R-HSA-6806834	Signaling by MET	2/159	79/10899	0.320725	0.785562	0.769831	RANBP9/RAP1A	2
R-HSA-202733	Cell surface interactions at the vascular wall	3/159	137/10899	0.322912	0.785562	0.769831	FCER1G/ITGB2/TSPAN7	3
R-HSA-5693538	Homology Directed Repair	3/159	138/10899	0.326915	0.785562	0.769831	BLM/EXO1/RPA1	3
R-HSA-3000170	Syndecan interactions	1/159	27/10899	0.327846	0.785562	0.769831	VTN	1
R-HSA-5621480	Dectin-2 family	1/159	27/10899	0.327846	0.785562	0.769831	FCER1G	1
R-HSA-77387	Insulin receptor recycling	1/159	27/10899	0.327846	0.785562	0.769831	TCIRG1	1
R-HSA-8982491	Glycogen metabolism	1/159	27/10899	0.327846	0.785562	0.769831	GYS1	1
R-HSA-9648002	RAS processing	1/159	27/10899	0.327846	0.785562	0.769831	ABHD17C	1
R-HSA-9663891	Selective autophagy	2/159	81/10899	0.331444	0.785562	0.769831	EPAS1/MAP1LC3A	2
R-HSA-1474228	Degradation of the extracellular matrix	3/159	140/10899	0.334921	0.785562	0.769831	ADAM15/COL6A1/TLL1	3
R-HSA-1482788	Acyl chain remodelling of PC	1/159	28/10899	0.337676	0.785562	0.769831	LPCAT1	1
R-HSA-5620971	Pyroptosis	1/159	28/10899	0.337676	0.785562	0.769831	GSDMD	1
R-HSA-9682385	FLT3 signaling in disease	1/159	28/10899	0.337676	0.785562	0.769831	PIM1	1
R-HSA-73886	Chromosome Maintenance	3/159	141/10899	0.338922	0.785562	0.769831	BLM/GAR1/RPA1	3
R-HSA-1474165	Reproduction	3/159	143/10899	0.346921	0.785562	0.769831	BLM/CATSPER1/RPA1	3
R-HSA-72312	rRNA processing	4/159	204/10899	0.34727	0.785562	0.769831	GAR1/RPP40/TSR3/UTP15	4
R-HSA-186763	Downstream signal transduction	1/159	29/10899	0.347364	0.785562	0.769831	RASA1	1
R-HSA-5205647	Mitophagy	1/159	29/10899	0.347364	0.785562	0.769831	MAP1LC3A	1
R-HSA-5669034	TNFs bind their physiological receptors	1/159	29/10899	0.347364	0.785562	0.769831	TNFSF13	1
R-HSA-5683826	Surfactant metabolism	1/159	29/10899	0.347364	0.785562	0.769831	ADORA2B	1
R-HSA-9753281	Paracetamol ADME	1/159	29/10899	0.347364	0.785562	0.769831	SULT1C4	1
R-HSA-381340	Transcriptional regulation of white adipocyte differentiation	2/159	84/10899	0.347433	0.785562	0.769831	CDK19/CEBPA	2
R-HSA-5696399	Global Genome Nucleotide Excision Repair (GG-NER)	2/159	84/10899	0.347433	0.785562	0.769831	RNF111/RPA1	2
R-HSA-6802957	Oncogenic MAPK signaling	2/159	84/10899	0.347433	0.785562	0.769831	CSK/RAP1A	2
R-HSA-110314	Recognition of DNA damage by PCNA-containing replication complex	1/159	30/10899	0.35691	0.785562	0.769831	RPA1	1
R-HSA-2173795	Downregulation of SMAD2/3:SMAD4 transcriptional activity	1/159	30/10899	0.35691	0.785562	0.769831	RNF111	1
R-HSA-3928663	EPHA-mediated growth cone collapse	1/159	30/10899	0.35691	0.785562	0.769831	EPHA5	1
R-HSA-6804758	Regulation of TP53 Activity through Acetylation	1/159	30/10899	0.35691	0.785562	0.769831	ING2	1
R-HSA-9674555	Signaling by CSF3 (G-CSF)	1/159	30/10899	0.35691	0.785562	0.769831	SOCS3	1
R-HSA-912446	Meiotic recombination	2/159	86/10899	0.358023	0.785562	0.769831	BLM/RPA1	2
R-HSA-166016	Toll Like Receptor 4 (TLR4) Cascade	3/159	146/10899	0.358903	0.785562	0.769831	ITGB2/MEF2A/MEF2C	3
R-HSA-190236	Signaling by FGFR	2/159	87/10899	0.363296	0.785562	0.769831	FGFBP1/FLRT3	2
R-HSA-2122948	Activated NOTCH1 Transmits Signal to the Nucleus	1/159	31/10899	0.366318	0.785562	0.769831	DLK1	1
R-HSA-389661	Glyoxylate metabolism and glycine degradation	1/159	31/10899	0.366318	0.785562	0.769831	PXMP2	1
R-HSA-399719	Trafficking of AMPA receptors	1/159	31/10899	0.366318	0.785562	0.769831	TSPAN7	1
R-HSA-399721	Glutamate binding, activation of AMPA receptors and synaptic plasticity	1/159	31/10899	0.366318	0.785562	0.769831	TSPAN7	1
R-HSA-4641262	Disassembly of the destruction complex and recruitment of AXIN to the membrane	1/159	31/10899	0.366318	0.785562	0.769831	CSNK1G2	1
R-HSA-5654687	Downstream signaling of activated FGFR1	1/159	31/10899	0.366318	0.785562	0.769831	FLRT3	1
R-HSA-70268	Pyruvate metabolism	1/159	31/10899	0.366318	0.785562	0.769831	PDK4	1
R-HSA-917977	Transferrin endocytosis and recycling	1/159	31/10899	0.366318	0.785562	0.769831	TCIRG1	1
R-HSA-73894	DNA Repair	6/159	336/10899	0.366344	0.785562	0.769831	BLM/EXO1/FANCG/MAD2L2/RNF111/RPA1	6
R-HSA-1483257	Phospholipid metabolism	4/159	212/10899	0.373857	0.785562	0.769831	GPD1/LPCAT1/MTMR8/SLC44A5	4
R-HSA-1251985	Nuclear signaling by ERBB4	1/159	32/10899	0.375588	0.785562	0.769831	CXCL12	1
R-HSA-2871796	FCERI mediated MAPK activation	1/159	32/10899	0.375588	0.785562	0.769831	FCER1G	1
R-HSA-5656169	Termination of translesion DNA synthesis	1/159	32/10899	0.375588	0.785562	0.769831	RPA1	1
R-HSA-69190	DNA strand elongation	1/159	32/10899	0.375588	0.785562	0.769831	RPA1	1
R-HSA-73863	RNA Polymerase I Transcription Termination	1/159	32/10899	0.375588	0.785562	0.769831	TAF1A	1
R-HSA-8941326	RUNX2 regulates bone development	1/159	32/10899	0.375588	0.785562	0.769831	MAF	1
R-HSA-1474290	Collagen formation	2/159	90/10899	0.379013	0.788022	0.772242	COL6A1/TLL1	2
R-HSA-2559585	Oncogene Induced Senescence	1/159	33/10899	0.384724	0.788022	0.772242	ETS2	1
R-HSA-2871809	FCERI mediated Ca+2 mobilization	1/159	33/10899	0.384724	0.788022	0.772242	FCER1G	1
R-HSA-4085001	Sialic acid metabolism	1/159	33/10899	0.384724	0.788022	0.772242	NANP	1
R-HSA-68962	Activation of the pre-replicative complex	1/159	33/10899	0.384724	0.788022	0.772242	RPA1	1
R-HSA-8963899	Plasma lipoprotein remodeling	1/159	33/10899	0.384724	0.788022	0.772242	APOA2	1
R-HSA-5673001	RAF/MAP kinase cascade	5/159	280/10899	0.38801	0.789417	0.773609	ABHD17C/CSK/RANBP9/RAP1A/RASA1	5
R-HSA-2682334	EPH-Ephrin signaling	2/159	92/10899	0.389402	0.789417	0.773609	EPHA5/RASA1	2
R-HSA-187687	Signalling to ERKs	1/159	34/10899	0.393728	0.789417	0.773609	RAP1A	1
R-HSA-5663084	Diseases of carbohydrate metabolism	1/159	34/10899	0.393728	0.789417	0.773609	GYS1	1
R-HSA-9634815	Transcriptional Regulation by NPAS4	1/159	34/10899	0.393728	0.789417	0.773609	KCNIP3	1
R-HSA-3214815	HDACs deacetylate histones	2/159	94/10899	0.399715	0.789417	0.773609	H2AC12/HMG20B	2
R-HSA-418555	G alpha (s) signalling events	3/159	157/10899	0.40251	0.789417	0.773609	ADORA2B/PDE2A/RAMP2	3
R-HSA-114604	GPVI-mediated activation cascade	1/159	35/10899	0.4026	0.789417	0.773609	FCER1G	1
R-HSA-9706574	RHOBTB GTPase Cycle	1/159	35/10899	0.4026	0.789417	0.773609	RBBP6	1
R-HSA-6803157	Antimicrobial peptides	2/159	95/10899	0.404841	0.789417	0.773609	DEFB1/DEFB129	2
R-HSA-5684996	MAPK1/MAPK3 signaling	5/159	286/10899	0.405433	0.789417	0.773609	ABHD17C/CSK/RANBP9/RAP1A/RASA1	5
R-HSA-1222556	ROS and RNS production in phagocytes	1/159	36/10899	0.411343	0.789417	0.773609	TCIRG1	1
R-HSA-156590	Glutathione conjugation	1/159	36/10899	0.411343	0.789417	0.773609	GSTA1	1
R-HSA-190861	Gap junction assembly	1/159	36/10899	0.411343	0.789417	0.773609	GJB2	1
R-HSA-2173796	SMAD2/SMAD3:SMAD4 heterotrimer regulates transcription	1/159	36/10899	0.411343	0.789417	0.773609	RNF111	1
R-HSA-390522	Striated Muscle Contraction	1/159	36/10899	0.411343	0.789417	0.773609	TPM2	1
R-HSA-168142	Toll Like Receptor 10 (TLR10) Cascade	2/159	97/10899	0.415031	0.789417	0.773609	MEF2A/MEF2C	2
R-HSA-168176	Toll Like Receptor 5 (TLR5) Cascade	2/159	97/10899	0.415031	0.789417	0.773609	MEF2A/MEF2C	2
R-HSA-193704	p75 NTR receptor-mediated signalling	2/159	97/10899	0.415031	0.789417	0.773609	ARHGEF35/RTN4R	2
R-HSA-975871	MyD88 cascade initiated on plasma membrane	2/159	97/10899	0.415031	0.789417	0.773609	MEF2A/MEF2C	2
R-HSA-2129379	Molecules associated with elastic fibres	1/159	37/10899	0.419959	0.789417	0.773609	VTN	1
R-HSA-2514859	Inactivation, recovery and regulation of the phototransduction cascade	1/159	37/10899	0.419959	0.789417	0.773609	GUCA1C	1
R-HSA-5689901	Metalloprotease DUBs	1/159	37/10899	0.419959	0.789417	0.773609	H2AC12	1
R-HSA-8964043	Plasma lipoprotein clearance	1/159	37/10899	0.419959	0.789417	0.773609	MYLIP	1
R-HSA-8979227	Triglyceride metabolism	1/159	37/10899	0.419959	0.789417	0.773609	FABP7	1
R-HSA-9694548	Maturation of spike protein	1/159	37/10899	0.419959	0.789417	0.773609	FUT8	1
R-HSA-2514856	The phototransduction cascade	1/159	38/10899	0.42845	0.790371	0.774543	GUCA1C	1
R-HSA-420499	Class C/3 (Metabotropic glutamate/pheromone receptors)	1/159	38/10899	0.42845	0.790371	0.774543	CASR	1
R-HSA-75105	Fatty acyl-CoA biosynthesis	1/159	38/10899	0.42845	0.790371	0.774543	PPT2	1
R-HSA-8864260	Transcriptional regulation by the AP-2 (TFAP2) family of transcription factors	1/159	38/10899	0.42845	0.790371	0.774543	CITED2	1
R-HSA-9013407	RHOH GTPase cycle	1/159	38/10899	0.42845	0.790371	0.774543	CSK	1
R-HSA-9607240	FLT3 Signaling	1/159	38/10899	0.42845	0.790371	0.774543	CSK	1
R-HSA-9658195	Leishmania infection	3/159	164/10899	0.429841	0.790481	0.774652	ADORA2B/C3/GSDMD	3
R-HSA-73933	Resolution of Abasic Sites (AP sites)	1/159	39/10899	0.436817	0.792371	0.776504	RPA1	1
R-HSA-9031628	NGF-stimulated transcription	1/159	39/10899	0.436817	0.792371	0.776504	MEF2D	1
R-HSA-5689603	UCH proteinases	2/159	102/10899	0.440117	0.792371	0.776504	FOXK1/H2AC12	2
R-HSA-975138	TRAF6 mediated induction of NFkB and MAP kinases upon TLR7/8 or 9 activation	2/159	103/10899	0.445065	0.792371	0.776504	MEF2A/MEF2C	2
R-HSA-5693532	DNA Double-Strand Break Repair	3/159	168/10899	0.445263	0.792371	0.776504	BLM/EXO1/RPA1	3
R-HSA-975155	MyD88 dependent cascade initiated on endosome	2/159	104/10899	0.449988	0.792371	0.776504	MEF2A/MEF2C	2
R-HSA-3560782	Diseases associated with glycosaminoglycan metabolism	1/159	41/10899	0.453188	0.792371	0.776504	OGN	1
R-HSA-5696400	Dual Incision in GG-NER	1/159	41/10899	0.453188	0.792371	0.776504	RPA1	1
R-HSA-74158	RNA Polymerase III Transcription	1/159	41/10899	0.453188	0.792371	0.776504	NFIX	1
R-HSA-749476	RNA Polymerase III Abortive And Retractive Initiation	1/159	41/10899	0.453188	0.792371	0.776504	NFIX	1
R-HSA-8875878	MET promotes cell motility	1/159	41/10899	0.453188	0.792371	0.776504	RAP1A	1
R-HSA-168164	Toll Like Receptor 3 (TLR3) Cascade	2/159	105/10899	0.454887	0.792371	0.776504	MEF2A/MEF2C	2
R-HSA-168181	Toll Like Receptor 7/8 (TLR7/8) Cascade	2/159	105/10899	0.454887	0.792371	0.776504	MEF2A/MEF2C	2
R-HSA-163841	Gamma carboxylation, hypusine formation and arylsulfatase activation	1/159	42/10899	0.461196	0.792371	0.776504	DOHH	1
R-HSA-381676	Glucagon-like Peptide-1 (GLP1) regulates insulin secretion	1/159	42/10899	0.461196	0.792371	0.776504	RAP1A	1
R-HSA-3928662	EPHB-mediated forward signaling	1/159	42/10899	0.461196	0.792371	0.776504	RASA1	1
R-HSA-419037	NCAM1 interactions	1/159	42/10899	0.461196	0.792371	0.776504	COL6A1	1
R-HSA-8955332	Carboxyterminal post-translational modifications of tubulin	1/159	42/10899	0.461196	0.792371	0.776504	NICN1	1
R-HSA-8951664	Neddylation	4/159	240/10899	0.465605	0.792371	0.776504	ASB5/EPAS1/SOCS3/UBD	4
R-HSA-432040	Vasopressin regulates renal water homeostasis via Aquaporins	1/159	43/10899	0.469086	0.792371	0.776504	AQP1	1
R-HSA-5362517	Signaling by Retinoic Acid	1/159	43/10899	0.469086	0.792371	0.776504	PDK4	1
R-HSA-9660821	ADORA2B mediated anti-inflammatory cytokines production	1/159	43/10899	0.469086	0.792371	0.776504	ADORA2B	1
R-HSA-163685	Integration of energy metabolism	2/159	108/10899	0.469434	0.792371	0.776504	RAP1A/SYT5	2
R-HSA-168138	Toll Like Receptor 9 (TLR9) Cascade	2/159	108/10899	0.469434	0.792371	0.776504	MEF2A/MEF2C	2
R-HSA-9748784	Drug ADME	2/159	108/10899	0.469434	0.792371	0.776504	GSTA1/SULT1C4	2
R-HSA-1566948	Elastic fibre formation	1/159	44/10899	0.476862	0.792371	0.776504	VTN	1
R-HSA-1660661	Sphingolipid de novo biosynthesis	1/159	44/10899	0.476862	0.792371	0.776504	CSNK1G2	1
R-HSA-5633008	TP53 Regulates Transcription of Cell Death Genes	1/159	44/10899	0.476862	0.792371	0.776504	CASP6	1
R-HSA-8948216	Collagen chain trimerization	1/159	44/10899	0.476862	0.792371	0.776504	COL6A1	1
R-HSA-166166	MyD88-independent TLR4 cascade	2/159	110/10899	0.479003	0.792371	0.776504	MEF2A/MEF2C	2
R-HSA-937061	TRIF(TICAM1)-mediated TLR4 signaling	2/159	110/10899	0.479003	0.792371	0.776504	MEF2A/MEF2C	2
R-HSA-1428517	The citric acid (TCA) cycle and respiratory electron transport	3/159	178/10899	0.48307	0.792371	0.776504	COX16/IDH2/PDK4	3
R-HSA-983169	Class I MHC mediated antigen processing & presentation	6/159	381/10899	0.48339	0.792371	0.776504	ASB5/MYLIP/RBBP6/RNF111/RNF19B/SOCS3	6
R-HSA-5696398	Nucleotide Excision Repair	2/159	111/10899	0.483748	0.792371	0.776504	RNF111/RPA1	2
R-HSA-3899300	SUMOylation of transcription cofactors	1/159	45/10899	0.484525	0.792371	0.776504	ING2	1
R-HSA-445355	Smooth Muscle Contraction	1/159	45/10899	0.484525	0.792371	0.776504	TPM2	1
R-HSA-109581	Apoptosis	3/159	180/10899	0.490488	0.792371	0.776504	CASP6/CASP7/GSDMD	3
R-HSA-166058	MyD88:MAL(TIRAP) cascade initiated on plasma membrane	2/159	113/10899	0.493159	0.792371	0.776504	MEF2A/MEF2C	2
R-HSA-168188	Toll Like Receptor TLR6:TLR2 Cascade	2/159	113/10899	0.493159	0.792371	0.776504	MEF2A/MEF2C	2
R-HSA-418594	G alpha (i) signalling events	5/159	318/10899	0.496701	0.792371	0.776504	C3/CASR/CXCL12/NPY1R/RGS5	5
R-HSA-3108232	SUMO E3 ligases SUMOylate target proteins	3/159	182/10899	0.497854	0.792371	0.776504	BLM/ING2/RPA1	3
R-HSA-167161	HIV Transcription Initiation	1/159	47/10899	0.499517	0.792371	0.776504	TAF10	1
R-HSA-167162	RNA Polymerase II HIV Promoter Escape	1/159	47/10899	0.499517	0.792371	0.776504	TAF10	1
R-HSA-190828	Gap junction trafficking	1/159	47/10899	0.499517	0.792371	0.776504	GJB2	1
R-HSA-6783783	Interleukin-10 signaling	1/159	47/10899	0.499517	0.792371	0.776504	CSF1	1
R-HSA-73762	RNA Polymerase I Transcription Initiation	1/159	47/10899	0.499517	0.792371	0.776504	TAF1A	1
R-HSA-73776	RNA Polymerase II Promoter Escape	1/159	47/10899	0.499517	0.792371	0.776504	TAF10	1
R-HSA-73779	RNA Polymerase II Transcription Pre-Initiation And Promoter Opening	1/159	47/10899	0.499517	0.792371	0.776504	TAF10	1
R-HSA-75953	RNA Polymerase II Transcription Initiation	1/159	47/10899	0.499517	0.792371	0.776504	TAF10	1
R-HSA-76042	RNA Polymerase II Transcription Initiation And Promoter Clearance	1/159	47/10899	0.499517	0.792371	0.776504	TAF10	1
R-HSA-9024446	NR1H2 and NR1H3-mediated signaling	1/159	47/10899	0.499517	0.792371	0.776504	MYLIP	1
R-HSA-8953897	Cellular responses to stimuli	12/159	798/10899	0.500234	0.792371	0.776504	CITED2/COX16/EPAS1/ETS2/GSTA1/MEF2C/MEF2D/MT1G/NPRL2/NR1D1/RPA1/TCIRG1	12
R-HSA-168179	Toll Like Receptor TLR1:TLR2 Cascade	2/159	116/10899	0.507072	0.798942	0.782943	MEF2A/MEF2C	2
R-HSA-181438	Toll Like Receptor 2 (TLR2) Cascade	2/159	116/10899	0.507072	0.798942	0.782943	MEF2A/MEF2C	2
R-HSA-948021	Transport to the Golgi and subsequent modification	3/159	185/10899	0.508804	0.79955	0.783539	COG5/FUT8/MAN1A1	3
R-HSA-157858	Gap junction trafficking and regulation	1/159	49/10899	0.514076	0.80205	0.785989	GJB2	1
R-HSA-9012852	Signaling by NOTCH3	1/159	49/10899	0.514076	0.80205	0.785989	FABP7	1
R-HSA-5683057	MAPK family signaling cascades	5/159	325/10899	0.516037	0.80205	0.785989	ABHD17C/CSK/RANBP9/RAP1A/RASA1	5
R-HSA-1500620	Meiosis	2/159	118/10899	0.51621	0.80205	0.785989	BLM/RPA1	2
R-HSA-1483249	Inositol phosphate metabolism	1/159	50/10899	0.521197	0.80205	0.785989	IPMK	1
R-HSA-177929	Signaling by EGFR	1/159	50/10899	0.521197	0.80205	0.785989	CSK	1
R-HSA-1793185	Chondroitin sulfate/dermatan sulfate metabolism	1/159	50/10899	0.521197	0.80205	0.785989	CHST15	1
R-HSA-5654736	Signaling by FGFR1	1/159	50/10899	0.521197	0.80205	0.785989	FLRT3	1
R-HSA-2173793	Transcriptional activity of SMAD2/SMAD3:SMAD4 heterotrimer	1/159	51/10899	0.528215	0.802668	0.786594	RNF111	1
R-HSA-3928665	EPH-ephrin mediated repulsion of cells	1/159	51/10899	0.528215	0.802668	0.786594	EPHA5	1
R-HSA-5620920	Cargo trafficking to the periciliary membrane	1/159	51/10899	0.528215	0.802668	0.786594	RP2	1
R-HSA-5617472	Activation of anterior HOX genes in hindbrain development during early embryogenesis	2/159	121/10899	0.529707	0.802668	0.786594	HOXD4/MAFB	2
R-HSA-5619507	Activation of HOX genes during differentiation	2/159	121/10899	0.529707	0.802668	0.786594	HOXD4/MAFB	2
R-HSA-8878166	Transcriptional regulation by RUNX2	2/159	121/10899	0.529707	0.802668	0.786594	ESRRA/MAF	2
R-HSA-445717	Aquaporin-mediated transport	1/159	52/10899	0.53513	0.808822	0.792625	AQP1	1
R-HSA-76002	Platelet activation, signaling and aggregation	4/159	263/10899	0.537313	0.810061	0.79384	AHSG/CSK/FCER1G/RAP1A	4
R-HSA-449147	Signaling by Interleukins	7/159	473/10899	0.539336	0.810328	0.794102	CSF1/GSDMD/ITGB2/MEF2A/MEF2C/PIM1/SOCS3	7
R-HSA-1660499	Synthesis of PIPs at the plasma membrane	1/159	53/10899	0.541944	0.810328	0.794102	MTMR8	1
R-HSA-196849	Metabolism of water-soluble vitamins and cofactors	2/159	124/10899	0.542947	0.810328	0.794102	ENPP2/VNN2	2
R-HSA-9007101	Rab regulation of trafficking	2/159	124/10899	0.542947	0.810328	0.794102	RAB11B/RAB35	2
R-HSA-9013405	RHOD GTPase cycle	1/159	54/10899	0.548659	0.814758	0.798443	EFHD2	1
R-HSA-9662361	Sensory processing of sound by outer hair cells of the cochlea	1/159	54/10899	0.548659	0.814758	0.798443	TWF2	1
R-HSA-5578775	Ion homeostasis	1/159	56/10899	0.561797	0.825339	0.808812	SLN	1
R-HSA-375276	Peptide ligand-binding receptors	3/159	201/10899	0.565011	0.825339	0.808812	C3/CXCL12/NPY1R	3
R-HSA-5218859	Regulated Necrosis	1/159	57/10899	0.568222	0.825339	0.808812	GSDMD	1
R-HSA-6784531	tRNA processing in the nucleus	1/159	57/10899	0.568222	0.825339	0.808812	RPP40	1
R-HSA-936837	Ion transport by P-type ATPases	1/159	57/10899	0.568222	0.825339	0.808812	SLN	1
R-HSA-9694635	Translation of Structural Proteins	1/159	57/10899	0.568222	0.825339	0.808812	FUT8	1
R-HSA-6811442	Intra-Golgi and retrograde Golgi-to-ER traffic	3/159	202/10899	0.568394	0.825339	0.808812	COG5/MAN1A1/STX10	3
R-HSA-3247509	Chromatin modifying enzymes	4/159	274/10899	0.569892	0.825339	0.808812	H2AC12/HMG20B/SUV39H2/TAF10	4
R-HSA-4839726	Chromatin organization	4/159	274/10899	0.569892	0.825339	0.808812	H2AC12/HMG20B/SUV39H2/TAF10	4
R-HSA-1236394	Signaling by ERBB4	1/159	58/10899	0.574555	0.825339	0.808812	CXCL12	1
R-HSA-917937	Iron uptake and transport	1/159	58/10899	0.574555	0.825339	0.808812	TCIRG1	1
R-HSA-5576891	Cardiac conduction	2/159	132/10899	0.576985	0.825339	0.808812	KCNIP3/SLN	2
R-HSA-397014	Muscle contraction	3/159	205/10899	0.578446	0.825339	0.808812	KCNIP3/SLN/TPM2	3
R-HSA-388396	GPCR downstream signalling	9/159	633/10899	0.580712	0.825339	0.808812	ADORA2B/ARHGEF35/C3/CASR/CXCL12/NPY1R/PDE2A/RAMP2/RGS5	9
R-HSA-193648	NRAGE signals death through JNK	1/159	59/10899	0.580794	0.825339	0.808812	ARHGEF35	1
R-HSA-2142753	Arachidonic acid metabolism	1/159	59/10899	0.580794	0.825339	0.808812	HPGD	1
R-HSA-3000171	Non-integrin membrane-ECM interactions	1/159	59/10899	0.580794	0.825339	0.808812	VTN	1
R-HSA-380108	Chemokine receptors bind chemokines	1/159	59/10899	0.580794	0.825339	0.808812	CXCL12	1
R-HSA-198933	Immunoregulatory interactions between a Lymphoid and a non-Lymphoid cell	2/159	134/10899	0.585202	0.829618	0.813005	C3/ITGB2	2
R-HSA-1632852	Macroautophagy	2/159	136/10899	0.593301	0.839098	0.822295	EPAS1/MAP1LC3A	2
R-HSA-5357801	Programmed Cell Death	3/159	210/10899	0.594872	0.839321	0.822514	CASP6/CASP7/GSDMD	3
R-HSA-2262752	Cellular responses to stress	11/159	784/10899	0.598506	0.842446	0.825576	CITED2/COX16/EPAS1/ETS2/GSTA1/MEF2C/MEF2D/NPRL2/NR1D1/RPA1/TCIRG1	11
R-HSA-375165	NCAM signaling for neurite out-growth	1/159	63/10899	0.604857	0.845377	0.828448	COL6A1	1
R-HSA-446219	Synthesis of substrates in N-glycan biosythesis	1/159	63/10899	0.604857	0.845377	0.828448	NANP	1
R-HSA-913709	O-linked glycosylation of mucins	1/159	63/10899	0.604857	0.845377	0.828448	B3GNT7	1
R-HSA-1268020	Mitochondrial protein import	1/159	64/10899	0.610655	0.847498	0.830527	GFER	1
R-HSA-1442490	Collagen degradation	1/159	64/10899	0.610655	0.847498	0.830527	COL6A1	1
R-HSA-9707564	Cytoprotection by HMOX1	1/159	64/10899	0.610655	0.847498	0.830527	COX16	1
R-HSA-6782210	Gap-filling DNA repair synthesis and ligation in TC-NER	1/159	65/10899	0.616369	0.852176	0.835111	RPA1	1
R-HSA-3214847	HATs acetylate histones	2/159	142/10899	0.616895	0.852176	0.835111	H2AC12/TAF10	2
R-HSA-1280215	Cytokine Signaling in Immune system	10/159	725/10899	0.619532	0.852764	0.835687	CSF1/CSK/GSDMD/IFIT2/ITGB2/MEF2A/MEF2C/PIM1/SOCS3/TNFSF13	10
R-HSA-1234176	Oxygen-dependent proline hydroxylation of Hypoxia-inducible Factor Alpha	1/159	66/10899	0.621999	0.852764	0.835687	EPAS1	1
R-HSA-6782135	Dual incision in TC-NER	1/159	66/10899	0.621999	0.852764	0.835687	RPA1	1
R-HSA-69620	Cell Cycle Checkpoints	4/159	293/10899	0.623063	0.852764	0.835687	BLM/CDC25C/EXO1/RPA1	4
R-HSA-71387	Metabolism of carbohydrates	4/159	295/10899	0.628416	0.858113	0.84093	B3GNT7/CHST15/GYS1/OGN	4
R-HSA-73887	Death Receptor Signalling	2/159	146/10899	0.632037	0.858471	0.841281	ARHGEF35/RTN4R	2
R-HSA-427359	SIRT1 negatively regulates rRNA expression	1/159	68/10899	0.633014	0.858471	0.841281	TAF1A	1
R-HSA-5658442	Regulation of RAS by GAPs	1/159	68/10899	0.633014	0.858471	0.841281	RASA1	1
R-HSA-3371453	Regulation of HSF1-mediated heat shock response	1/159	69/10899	0.638402	0.859888	0.842669	RPA1	1
R-HSA-388841	Costimulation by the CD28 family	1/159	69/10899	0.638402	0.859888	0.842669	CSK	1
R-HSA-9662360	Sensory processing of sound by inner hair cells of the cochlea	1/159	69/10899	0.638402	0.859888	0.842669	TWF2	1
R-HSA-167172	Transcription of the HIV genome	1/159	70/10899	0.64371	0.863124	0.84584	TAF10	1
R-HSA-9772573	Late SARS-CoV-2 Infection Events	1/159	70/10899	0.64371	0.863124	0.84584	FUT8	1
R-HSA-3214841	PKMTs methylate histone lysines	1/159	71/10899	0.648942	0.868051	0.850669	SUV39H2	1
R-HSA-9612973	Autophagy	2/159	151/10899	0.650308	0.868051	0.850669	EPAS1/MAP1LC3A	2
R-HSA-446203	Asparagine N-linked glycosylation	4/159	304/10899	0.651908	0.868236	0.85085	COG5/FUT8/MAN1A1/NANP	4
R-HSA-5654738	Signaling by FGFR2	1/159	73/10899	0.659176	0.873997	0.856496	FGFBP1	1
R-HSA-8939902	Regulation of RUNX2 expression and activity	1/159	73/10899	0.659176	0.873997	0.856496	ESRRA	1
R-HSA-1980143	Signaling by NOTCH1	1/159	74/10899	0.664182	0.878673	0.861078	DLK1	1
R-HSA-9711097	Cellular response to starvation	2/159	156/10899	0.667856	0.88157	0.863917	NPRL2/TCIRG1	2
R-HSA-204998	Cell death signalling via NRAGE, NRIF and NADE	1/159	76/10899	0.673975	0.885136	0.867411	ARHGEF35	1
R-HSA-9659379	Sensory processing of sound	1/159	76/10899	0.673975	0.885136	0.867411	TWF2	1
R-HSA-8852276	The role of GTSE1 in G2/M progression after G2 checkpoint	1/159	77/10899	0.678765	0.885136	0.867411	FKBPL	1
R-HSA-500792	GPCR ligand binding	6/159	467/10899	0.681879	0.885136	0.867411	ADORA2B/C3/CASR/CXCL12/NPY1R/RAMP2	6
R-HSA-446193	Biosynthesis of the N-glycan precursor (dolichol lipid-linked oligosaccharide, LLO) and transfer to a nascent protein	1/159	78/10899	0.683484	0.885136	0.867411	NANP	1
R-HSA-3214858	RMTs methylate histone arginines	1/159	79/10899	0.688135	0.885136	0.867411	H2AC12	1
R-HSA-6781827	Transcription-Coupled Nucleotide Excision Repair (TC-NER)	1/159	79/10899	0.688135	0.885136	0.867411	RPA1	1
R-HSA-74752	Signaling by Insulin receptor	1/159	79/10899	0.688135	0.885136	0.867411	TCIRG1	1
R-HSA-9662851	Anti-inflammatory response favouring Leishmania parasite infection	1/159	79/10899	0.688135	0.885136	0.867411	ADORA2B	1
R-HSA-9664433	Leishmania parasite growth and survival	1/159	79/10899	0.688135	0.885136	0.867411	ADORA2B	1
R-HSA-9759194	Nuclear events mediated by NFE2L2	1/159	79/10899	0.688135	0.885136	0.867411	GSTA1	1
R-HSA-9609507	Protein localization	2/159	163/10899	0.69123	0.885136	0.867411	GFER/PXMP2	2
R-HSA-109582	Hemostasis	8/159	621/10899	0.691761	0.885136	0.867411	AHSG/CSK/FCER1G/HMG20B/ITGB2/PDE2A/RAP1A/TSPAN7	8
R-HSA-416482	G alpha (12/13) signalling events	1/159	80/10899	0.692718	0.885136	0.867411	ARHGEF35	1
R-HSA-1280218	Adaptive Immune System	10/159	769/10899	0.692909	0.885136	0.867411	ASB5/C3/CSK/ITGB2/MYLIP/RAP1A/RBBP6/RNF111/RNF19B/SOCS3	10
R-HSA-674695	RNA Polymerase II Pre-transcription Events	1/159	81/10899	0.697234	0.888749	0.870952	TAF10	1
R-HSA-168928	DDX58/IFIH1-mediated induction of interferon-alpha/beta	1/159	82/10899	0.701684	0.890599	0.872765	DHX58	1
R-HSA-2871837	FCERI mediated NF-kB activation	1/159	82/10899	0.701684	0.890599	0.872765	FCER1G	1
R-HSA-1483255	PI Metabolism	1/159	84/10899	0.71039	0.899488	0.881476	MTMR8	1
R-HSA-372790	Signaling by GPCR	9/159	708/10899	0.71297	0.899488	0.881476	ADORA2B/ARHGEF35/C3/CASR/CXCL12/NPY1R/PDE2A/RAMP2/RGS5	9
R-HSA-425366	Transport of bile salts and organic acids, metal ions and amine compounds	1/159	85/10899	0.714648	0.899488	0.881476	SLC44A5	1
R-HSA-6794362	Protein-protein interactions at synapses	1/159	86/10899	0.718843	0.899488	0.881476	SLITRK4	1
R-HSA-5368286	Mitochondrial translation initiation	1/159	87/10899	0.722978	0.899488	0.881476	MRPL54	1
R-HSA-5389840	Mitochondrial translation elongation	1/159	87/10899	0.722978	0.899488	0.881476	MRPL54	1
R-HSA-5419276	Mitochondrial translation termination	1/159	87/10899	0.722978	0.899488	0.881476	MRPL54	1
R-HSA-5628897	TP53 Regulates Metabolic Genes	1/159	87/10899	0.722978	0.899488	0.881476	COX16	1
R-HSA-373076	Class A/1 (Rhodopsin-like receptors)	4/159	335/10899	0.725115	0.899488	0.881476	ADORA2B/C3/CXCL12/NPY1R	4
R-HSA-418346	Platelet homeostasis	1/159	88/10899	0.727051	0.899488	0.881476	PDE2A	1
R-HSA-450531	Regulation of mRNA stability by proteins that bind AU-rich elements	1/159	88/10899	0.727051	0.899488	0.881476	TNFSF13	1
R-HSA-9013404	RAC2 GTPase cycle	1/159	88/10899	0.727051	0.899488	0.881476	NHS	1
R-HSA-3371556	Cellular response to heat stress	1/159	89/10899	0.731066	0.899488	0.881476	RPA1	1
R-HSA-8978868	Fatty acid metabolism	2/159	177/10899	0.733933	0.899488	0.881476	HPGD/PPT2	2
R-HSA-428157	Sphingolipid metabolism	1/159	90/10899	0.735021	0.899488	0.881476	CSNK1G2	1
R-HSA-8876198	RAB GEFs exchange GTP for GDP on RABs	1/159	90/10899	0.735021	0.899488	0.881476	RAB35	1
R-HSA-9616222	Transcriptional regulation of granulopoiesis	1/159	90/10899	0.735021	0.899488	0.881476	CEBPA	1
R-HSA-5250924	B-WICH complex positively regulates rRNA expression	1/159	91/10899	0.738919	0.899488	0.881476	TAF1A	1
R-HSA-73772	RNA Polymerase I Promoter Escape	1/159	91/10899	0.738919	0.899488	0.881476	TAF1A	1
R-HSA-163125	Post-translational modification: synthesis of GPI-anchored proteins	1/159	92/10899	0.74276	0.899488	0.881476	VNN2	1
R-HSA-73884	Base Excision Repair	1/159	92/10899	0.74276	0.899488	0.881476	RPA1	1
R-HSA-877300	Interferon gamma signaling	1/159	92/10899	0.74276	0.899488	0.881476	SOCS3	1
R-HSA-170834	Signaling by TGF-beta Receptor Complex	1/159	93/10899	0.746545	0.899488	0.881476	RNF111	1
R-HSA-5368287	Mitochondrial translation	1/159	93/10899	0.746545	0.899488	0.881476	MRPL54	1
R-HSA-72764	Eukaryotic Translation Termination	1/159	93/10899	0.746545	0.899488	0.881476	N6AMT1	1
R-HSA-9013423	RAC3 GTPase cycle	1/159	94/10899	0.750274	0.901098	0.883054	NHS	1
R-HSA-6791226	Major pathway of rRNA processing in the nucleolus and cytosol	2/159	184/10899	0.753349	0.901098	0.883054	RPP40/UTP15	2
R-HSA-373080	Class B/2 (Secretin family receptors)	1/159	95/10899	0.753949	0.901098	0.883054	RAMP2	1
R-HSA-5625740	RHO GTPases activate PKNs	1/159	95/10899	0.753949	0.901098	0.883054	CDC25C	1
R-HSA-9013149	RAC1 GTPase cycle	2/159	185/10899	0.756022	0.901761	0.883703	ARAP1/NHS	2
R-HSA-983712	Ion channel transport	2/159	186/10899	0.75867	0.903106	0.885021	SLN/TCIRG1	2
R-HSA-5620912	Anchoring of the basal body to the plasma membrane	1/159	98/10899	0.764654	0.908409	0.890218	TMEM216	1
R-HSA-4420097	VEGFA-VEGFR2 Pathway	1/159	99/10899	0.768119	0.908889	0.890689	RASA1	1
R-HSA-9679191	Potential therapeutics for SARS	1/159	99/10899	0.768119	0.908889	0.890689	HMG20B	1
R-HSA-6807878	COPI-mediated anterograde transport	1/159	101/10899	0.774896	0.910466	0.892234	COG5	1
R-HSA-5668541	TNFR2 non-canonical NF-kB pathway	1/159	102/10899	0.778211	0.910466	0.892234	TNFSF13	1
R-HSA-9755511	KEAP1-NFE2L2 pathway	1/159	102/10899	0.778211	0.910466	0.892234	GSTA1	1
R-HSA-9711123	Cellular response to chemical stress	2/159	194/10899	0.778975	0.910466	0.892234	COX16/GSTA1	2
R-HSA-382556	ABC-family proteins mediated transport	1/159	103/10899	0.781477	0.910466	0.892234	ABCB7	1
R-HSA-611105	Respiratory electron transport	1/159	103/10899	0.781477	0.910466	0.892234	COX16	1
R-HSA-69275	G2/M Transition	2/159	196/10899	0.783814	0.910466	0.892234	CDC25C/FKBPL	2
R-HSA-9645723	Diseases of programmed cell death	1/159	105/10899	0.787867	0.910466	0.892234	CDC25C	1
R-HSA-453274	Mitotic G2-G2/M phases	2/159	198/10899	0.78856	0.910466	0.892234	CDC25C/FKBPL	2
R-HSA-9012999	RHO GTPase cycle	5/159	449/10899	0.789793	0.910466	0.892234	ARAP1/CSK/EFHD2/NHS/RBBP6	5
R-HSA-211945	Phase I - Functionalization of compounds	1/159	106/10899	0.790991	0.910466	0.892234	NQO2	1
R-HSA-5250913	Positive epigenetic regulation of rRNA expression	1/159	106/10899	0.790991	0.910466	0.892234	TAF1A	1
R-HSA-8856825	Cargo recognition for clathrin-mediated endocytosis	1/159	106/10899	0.790991	0.910466	0.892234	SLC2A8	1
R-HSA-913531	Interferon Signaling	2/159	200/10899	0.793215	0.910466	0.892234	IFIT2/SOCS3	2
R-HSA-427413	NoRC negatively regulates rRNA expression	1/159	107/10899	0.79407	0.910466	0.892234	TAF1A	1
R-HSA-72306	tRNA processing	1/159	107/10899	0.79407	0.910466	0.892234	RPP40	1
R-HSA-5617833	Cilium Assembly	2/159	201/10899	0.795508	0.910466	0.892234	RP2/TMEM216	2
R-HSA-194138	Signaling by VEGF	1/159	108/10899	0.797104	0.910538	0.892305	RASA1	1
R-HSA-5250941	Negative epigenetic regulation of rRNA expression	1/159	110/10899	0.80304	0.913606	0.895312	TAF1A	1
R-HSA-73854	RNA Polymerase I Promoter Clearance	1/159	110/10899	0.80304	0.913606	0.895312	TAF1A	1
R-HSA-5173105	O-linked glycosylation	1/159	111/10899	0.805942	0.913606	0.895312	B3GNT7	1
R-HSA-977225	Amyloid fiber formation	1/159	111/10899	0.805942	0.913606	0.895312	TSPAN15	1
R-HSA-73864	RNA Polymerase I Transcription	1/159	112/10899	0.808803	0.915102	0.896778	TAF1A	1
R-HSA-5688426	Deubiquitination	3/159	298/10899	0.814563	0.919868	0.901448	FOXK1/H2AC12/TAF10	3
R-HSA-9006931	Signaling by Nuclear Receptors	3/159	299/10899	0.816343	0.920129	0.901703	CXCL12/MYLIP/PDK4	3
R-HSA-9610379	HCMV Late Events	1/159	116/10899	0.81983	0.922309	0.90384	H2AC12	1
R-HSA-422475	Axon guidance	6/159	552/10899	0.82263	0.923709	0.905212	COL6A1/CXCL12/EPHA5/FLRT3/RANBP9/RASA1	6
R-HSA-199991	Membrane Trafficking	7/159	634/10899	0.825041	0.92385	0.90535	COG5/GJB2/MAN1A1/RAB11B/RAB35/SLC2A8/STX10	7
R-HSA-416476	G alpha (q) signalling events	2/159	216/10899	0.827317	0.92385	0.90535	CASR/RGS5	2
R-HSA-373760	L1CAM interactions	1/159	119/10899	0.827684	0.92385	0.90535	RANBP9	1
R-HSA-202403	TCR signaling	1/159	120/10899	0.830226	0.92385	0.90535	CSK	1
R-HSA-376176	Signaling by ROBO receptors	2/159	218/10899	0.831207	0.92385	0.90535	CXCL12/FLRT3	2
R-HSA-69239	Synthesis of DNA	1/159	121/10899	0.83273	0.92385	0.90535	RPA1	1
R-HSA-5689880	Ub-specific processing proteases	2/159	220/10899	0.835018	0.92385	0.90535	H2AC12/TAF10	2
R-HSA-9006936	Signaling by TGFB family members	1/159	122/10899	0.835198	0.92385	0.90535	RNF111	1
R-HSA-382551	Transport of small molecules	8/159	729/10899	0.842727	0.930446	0.911814	ABCB7/APOA2/AQP1/MYLIP/SLC2A8/SLC44A5/SLN/TCIRG1	8
R-HSA-163200	Respiratory electron transport, ATP synthesis by chemiosmotic coupling, and heat production by uncoupling proteins.	1/159	127/10899	0.847003	0.933432	0.914741	COX16	1
R-HSA-114608	Platelet degranulation	1/159	129/10899	0.851487	0.935582	0.916847	AHSG	1
R-HSA-9675108	Nervous system development	6/159	577/10899	0.853182	0.935582	0.916847	COL6A1/CXCL12/EPHA5/FLRT3/RANBP9/RASA1	6
R-HSA-8939236	RUNX1 regulates transcription of genes involved in differentiation of HSCs	1/159	130/10899	0.853679	0.935582	0.916847	LMO1	1
R-HSA-69206	G1/S Transition	1/159	131/10899	0.85584	0.936223	0.917475	RPA1	1
R-HSA-2454202	Fc epsilon receptor (FCERI) signaling	1/159	134/10899	0.862133	0.937403	0.918632	FCER1G	1
R-HSA-76005	Response to elevated platelet cytosolic Ca2+	1/159	134/10899	0.862133	0.937403	0.918632	AHSG	1
R-HSA-157118	Signaling by NOTCH	2/159	236/10899	0.862827	0.937403	0.918632	DLK1/FABP7	2
R-HSA-9609690	HCMV Early Events	1/159	135/10899	0.864169	0.937403	0.918632	H2AC12	1
R-HSA-162599	Late Phase of HIV Life Cycle	1/159	136/10899	0.866175	0.937403	0.918632	TAF10	1
R-HSA-8878171	Transcriptional regulation by RUNX1	2/159	239/10899	0.867541	0.937403	0.918632	LMO1/SOCS3	2
R-HSA-5653656	Vesicle-mediated transport	7/159	673/10899	0.867966	0.937403	0.918632	COG5/GJB2/MAN1A1/RAB11B/RAB35/SLC2A8/STX10	7
R-HSA-8953854	Metabolism of RNA	7/159	675/10899	0.869915	0.937803	0.919024	APOBEC3B/GAR1/RBM42/RPP40/TNFSF13/TSR3/UTP15	7
R-HSA-5621481	C-type lectin receptors (CLRs)	1/159	142/10899	0.87761	0.942066	0.923201	FCER1G	1
R-HSA-3781865	Diseases of glycosylation	1/159	143/10899	0.879419	0.942066	0.923201	OGN	1
R-HSA-5668914	Diseases of metabolism	2/159	249/10899	0.882206	0.942066	0.923201	GYS1/OGN	2
R-HSA-425407	SLC-mediated transmembrane transport	2/159	250/10899	0.883587	0.942066	0.923201	SLC2A8/SLC44A5	2
R-HSA-8856828	Clathrin-mediated endocytosis	1/159	146/10899	0.884688	0.942066	0.923201	SLC2A8	1
R-HSA-1640170	Cell Cycle	7/159	692/10899	0.885554	0.942066	0.923201	BLM/CDC25C/EXO1/FKBPL/GAR1/NIPBL/RPA1	7
R-HSA-8980692	RHOA GTPase cycle	1/159	147/10899	0.886393	0.942066	0.923201	ARAP1	1
R-HSA-162587	HIV Life Cycle	1/159	149/10899	0.889729	0.942066	0.923201	TAF10	1
R-HSA-212165	Epigenetic regulation of gene expression	1/159	149/10899	0.889729	0.942066	0.923201	TAF1A	1
R-HSA-453279	Mitotic G1 phase and G1/S transition	1/159	149/10899	0.889729	0.942066	0.923201	RPA1	1
R-HSA-9018519	Estrogen-dependent gene expression	1/159	150/10899	0.89136	0.942113	0.923248	CXCL12	1
R-HSA-446652	Interleukin-1 family signaling	1/159	153/10899	0.89611	0.945314	0.926384	GSDMD	1
R-HSA-199977	ER to Golgi Anterograde Transport	1/159	154/10899	0.897647	0.945314	0.926384	COG5	1
R-HSA-9013148	CDC42 GTPase cycle	1/159	155/10899	0.899162	0.945314	0.926384	ARAP1	1
R-HSA-69002	DNA Replication Pre-Initiation	1/159	160/10899	0.906407	0.949569	0.930555	RPA1	1
R-HSA-9609646	HCMV Infection	1/159	160/10899	0.906407	0.949569	0.930555	H2AC12	1
R-HSA-69242	S Phase	1/159	163/10899	0.910504	0.952182	0.933114	RPA1	1
R-HSA-983231	Factors involved in megakaryocyte development and platelet production	1/159	168/10899	0.916938	0.957226	0.938057	HMG20B	1
R-HSA-72766	Translation	2/159	291/10899	0.928879	0.96799	0.948606	MRPL54/N6AMT1	2
R-HSA-72163	mRNA Splicing - Major Pathway	1/159	185/10899	0.935567	0.973252	0.953763	RBM42	1
R-HSA-69306	DNA Replication	1/159	188/10899	0.938394	0.974486	0.954972	RPA1	1
R-HSA-72172	mRNA Splicing	1/159	193/10899	0.942834	0.977388	0.957816	RBM42	1
R-HSA-2559583	Cellular Senescence	1/159	197/10899	0.946155	0.979122	0.959515	ETS2	1
R-HSA-194315	Signaling by Rho GTPases	6/159	707/10899	0.950643	0.980289	0.960659	ARAP1/CDC25C/CSK/EFHD2/NHS/RBBP6	6
R-HSA-9709957	Sensory Perception	5/159	619/10899	0.951941	0.980289	0.960659	APOA2/BCO1/GUCA1C/OR5H1/TWF2	5
R-HSA-112314	Neurotransmitter receptors and postsynaptic signal transmission	1/159	205/10899	0.952234	0.980289	0.960659	TSPAN7	1
R-HSA-5663202	Diseases of signal transduction by growth factor receptors and second messengers	3/159	433/10899	0.954938	0.981372	0.96172	CSK/PIM1/RAP1A	3
R-HSA-9716542	Signaling by Rho GTPases, Miro GTPases and RHOBTB3	6/159	723/10899	0.957317	0.982118	0.962452	ARAP1/CDC25C/CSK/EFHD2/NHS/RBBP6	6
R-HSA-8939211	ESR-mediated signaling	1/159	223/10899	0.963531	0.986788	0.967028	CXCL12	1
R-HSA-69278	Cell Cycle, Mitotic	4/159	561/10899	0.966884	0.98689	0.967128	CDC25C/FKBPL/NIPBL/RPA1	4
R-HSA-162906	HIV Infection	1/159	231/10899	0.967657	0.98689	0.967128	TAF10	1
R-HSA-201681	TCF dependent signaling in response to WNT	1/159	233/10899	0.968614	0.98689	0.967128	CSNK1G2	1
R-HSA-72203	Processing of Capped Intron-Containing Pre-mRNA	1/159	246/10899	0.974184	0.990865	0.971024	RBM42	1
R-HSA-112315	Transmission across Chemical Synapses	1/159	270/10899	0.982012	0.996632	0.976675	TSPAN7	1
R-HSA-112316	Neuronal System	2/159	410/10899	0.984282	0.996632	0.976675	SLITRK4/TSPAN7	2
R-HSA-9679506	SARS-CoV Infections	2/159	413/10899	0.984887	0.996632	0.976675	FUT8/HMG20B	2
R-HSA-9694516	SARS-CoV-2 Infection	1/159	298/10899	0.988211	0.998097	0.97811	FUT8	1
R-HSA-195258	RHO GTPase Effectors	1/159	327/10899	0.992399	0.998097	0.97811	CDC25C	1
R-HSA-195721	Signaling by WNT	1/159	332/10899	0.992954	0.998097	0.97811	CSNK1G2	1
R-HSA-71291	Metabolism of amino acids and derivatives	1/159	374/10899	0.996277	0.998097	0.97811	PXMP2	1
R-HSA-9752946	Expression and translocation of olfactory receptors	1/159	388/10899	0.996992	0.998097	0.97811	OR5H1	1
R-HSA-381753	Olfactory Signaling Pathway	1/159	396/10899	0.997338	0.998097	0.97811	OR5H1	1
R-HSA-68886	M Phase	1/159	418/10899	0.998097	0.998097	0.97811	NIPBL	1

## Sheet: A1M_vs_A1T3
ID	Description	GeneRatio	BgRatio	pvalue	p.adjust	qvalue	geneID	Count
R-HSA-5669034	TNFs bind their physiological receptors	3/54	29/10899	0.000383507	0.122722	0.114649	TNFRSF11B/TNFSF13/TNFSF9	3
R-HSA-180786	Extension of Telomeres	3/54	51/10899	0.00202393	0.249833	0.233397	BLM/GAR1/RPA1	3
R-HSA-2151201	Transcriptional activation of mitochondrial biogenesis	3/54	56/10899	0.00264747	0.249833	0.233397	ALAS1/MEF2C/NCOA1	3
R-HSA-9617828	FOXO-mediated transcription of cell cycle genes	2/54	17/10899	0.0031244	0.249833	0.233397	BTG1/KLF4	2
R-HSA-174414	Processive synthesis on the C-strand of the telomere	2/54	19/10899	0.00390364	0.249833	0.233397	BLM/RPA1	2
R-HSA-166663	Initial triggering of complement	2/54	23/10899	0.00570287	0.304153	0.284143	C1QB/C3	2
R-HSA-381340	Transcriptional regulation of white adipocyte differentiation	3/54	84/10899	0.00825619	0.31432	0.293641	CEBPA/KLF4/NCOA1	3
R-HSA-1592230	Mitochondrial biogenesis	3/54	95/10899	0.011545	0.31432	0.293641	ALAS1/MEF2C/NCOA1	3
R-HSA-174417	Telomere C-strand (Lagging Strand) Synthesis	2/54	34/10899	0.0122137	0.31432	0.293641	BLM/RPA1	2
R-HSA-9709570	Impaired BRCA2 binding to RAD51	2/54	35/10899	0.0129131	0.31432	0.293641	BLM/RPA1	2
R-HSA-5668541	TNFR2 non-canonical NF-kB pathway	3/54	102/10899	0.0139787	0.31432	0.293641	TNFRSF11B/TNFSF13/TNFSF9	3
R-HSA-5685938	HDR through Single Strand Annealing (SSA)	2/54	37/10899	0.0143632	0.31432	0.293641	BLM/RPA1	2
R-HSA-5693616	Presynaptic phase of homologous DNA pairing and strand exchange	2/54	40/10899	0.0166637	0.31432	0.293641	BLM/RPA1	2
R-HSA-375276	Peptide ligand-binding receptors	4/54	201/10899	0.0173188	0.31432	0.293641	C3/CXCL12/NPY1R/SAA1	4
R-HSA-9675136	Diseases of DNA Double-Strand Break Repair	2/54	41/10899	0.0174632	0.31432	0.293641	BLM/RPA1	2
R-HSA-9701190	Defective homologous recombination repair (HRR) due to BRCA2 loss of function	2/54	41/10899	0.0174632	0.31432	0.293641	BLM/RPA1	2
R-HSA-157579	Telomere Maintenance	3/54	113/10899	0.0183515	0.31432	0.293641	BLM/GAR1/RPA1	3
R-HSA-5693579	Homologous DNA Pairing and Strand Exchange	2/54	43/10899	0.0191103	0.31432	0.293641	BLM/RPA1	2
R-HSA-418594	G alpha (i) signalling events	5/54	318/10899	0.0201724	0.31432	0.293641	C3/CXCL12/NPY1R/RGS5/SAA1	5
R-HSA-1483257	Phospholipid metabolism	4/54	212/10899	0.0206312	0.31432	0.293641	GPD1/MTMR8/RAB14/SLC44A5	4
R-HSA-9024446	NR1H2 and NR1H3-mediated signaling	2/54	47/10899	0.0225918	0.31432	0.293641	MYLIP/NCOA1	2
R-HSA-9707616	Heme signaling	2/54	47/10899	0.0225918	0.31432	0.293641	MEF2C/NCOA1	2
R-HSA-977606	Regulation of Complement cascade	2/54	47/10899	0.0225918	0.31432	0.293641	C1QB/C3	2
R-HSA-9675135	Diseases of DNA repair	2/54	51/10899	0.026314	0.340728	0.318311	BLM/RPA1	2
R-HSA-1660499	Synthesis of PIPs at the plasma membrane	2/54	53/10899	0.0282621	0.340728	0.318311	MTMR8/RAB14	2
R-HSA-556833	Metabolism of lipids	8/54	743/10899	0.0287981	0.340728	0.318311	ACADS/ALAS1/GPD1/HSD17B14/MTMR8/NCOA1/RAB14/SLC44A5	8
R-HSA-73886	Chromosome Maintenance	3/54	141/10899	0.0325529	0.340728	0.318311	BLM/GAR1/RPA1	3
R-HSA-166658	Complement cascade	2/54	58/10899	0.033376	0.340728	0.318311	C1QB/C3	2
R-HSA-388396	GPCR downstream signalling	7/54	633/10899	0.0356173	0.340728	0.318311	C3/CXCL12/NPY1R/PDE7B/RAMP2/RGS5/SAA1	7
R-HSA-198725	Nuclear Events (kinase and transcription factor activation)	2/54	61/10899	0.0366051	0.340728	0.318311	EGR1/MEF2C	2
R-HSA-8986944	Transcriptional Regulation by MECP2	2/54	62/10899	0.0377073	0.340728	0.318311	MEF2C/PVALB	2
R-HSA-9614085	FOXO-mediated transcription	2/54	65/10899	0.0410897	0.340728	0.318311	BTG1/KLF4	2
R-HSA-5685942	HDR through Homologous Recombination (HRR)	2/54	68/10899	0.0445823	0.340728	0.318311	BLM/RPA1	2
R-HSA-400253	Circadian Clock	2/54	70/10899	0.0469701	0.340728	0.318311	MEF2C/NCOA1	2
R-HSA-418889	Caspase activation via Dependence Receptors in the absence of ligand	1/54	10/10899	0.0484752	0.340728	0.318311	DAPK3	1
R-HSA-419812	Calcitonin-like ligand receptors	1/54	10/10899	0.0484752	0.340728	0.318311	RAMP2	1
R-HSA-77286	mitochondrial fatty acid beta-oxidation of saturated fatty acids	1/54	11/10899	0.053194	0.340728	0.318311	ACADS	1
R-HSA-8851805	MET activates RAS signaling	1/54	11/10899	0.053194	0.340728	0.318311	RANBP9	1
R-HSA-3108214	SUMOylation of DNA damage response and repair proteins	2/54	77/10899	0.0556838	0.340728	0.318311	BLM/RPA1	2
R-HSA-264870	Caspase-mediated cleavage of cytoskeletal proteins	1/54	12/10899	0.0578897	0.340728	0.318311	CASP6	1
R-HSA-3371511	HSF1 activation	1/54	12/10899	0.0578897	0.340728	0.318311	RPA1	1
R-HSA-6803207	TP53 Regulates Transcription of Caspase Activators and Caspases	1/54	12/10899	0.0578897	0.340728	0.318311	CASP6	1
R-HSA-372790	Signaling by GPCR	7/54	708/10899	0.0589543	0.340728	0.318311	C3/CXCL12/NPY1R/PDE7B/RAMP2/RGS5/SAA1	7
R-HSA-3108232	SUMO E3 ligases SUMOylate target proteins	3/54	182/10899	0.0611564	0.340728	0.318311	BLM/NCOA1/RPA1	3
R-HSA-879415	Advanced glycosylation endproduct receptor signaling	1/54	13/10899	0.0625626	0.340728	0.318311	SAA1	1
R-HSA-1483255	PI Metabolism	2/54	84/10899	0.0649166	0.340728	0.318311	MTMR8/RAB14	2
R-HSA-2990846	SUMOylation	3/54	188/10899	0.0660811	0.340728	0.318311	BLM/NCOA1/RPA1	3
R-HSA-166786	Creation of C4 and C2 activators	1/54	14/10899	0.0672128	0.340728	0.318311	C1QB	1
R-HSA-189451	Heme biosynthesis	1/54	14/10899	0.0672128	0.340728	0.318311	ALAS1	1
R-HSA-5358565	Mismatch repair (MMR) directed by MSH2:MSH6 (MutSalpha)	1/54	14/10899	0.0672128	0.340728	0.318311	RPA1	1
R-HSA-5358606	Mismatch repair (MMR) directed by MSH2:MSH3 (MutSbeta)	1/54	14/10899	0.0672128	0.340728	0.318311	RPA1	1
R-HSA-69166	Removal of the Flap Intermediate	1/54	14/10899	0.0672128	0.340728	0.318311	RPA1	1
R-HSA-912446	Meiotic recombination	2/54	86/10899	0.0676436	0.340728	0.318311	BLM/RPA1	2
R-HSA-193807	Synthesis of bile acids and bile salts via 27-hydroxycholesterol	1/54	15/10899	0.0718403	0.340728	0.318311	NCOA1	1
R-HSA-5358508	Mismatch Repair	1/54	15/10899	0.0718403	0.340728	0.318311	RPA1	1
R-HSA-69183	Processive synthesis on the lagging strand	1/54	15/10899	0.0718403	0.340728	0.318311	RPA1	1
R-HSA-6804756	Regulation of TP53 Activity through Phosphorylation	2/54	92/10899	0.0760474	0.340728	0.318311	BLM/RPA1	2
R-HSA-110312	Translesion synthesis by REV1	1/54	16/10899	0.0764453	0.340728	0.318311	RPA1	1
R-HSA-8866427	VLDLR internalisation and degradation	1/54	16/10899	0.0764453	0.340728	0.318311	MYLIP	1
R-HSA-69473	G2/M DNA damage checkpoint	2/54	94/10899	0.0789197	0.340728	0.318311	BLM/RPA1	2
R-HSA-500792	GPCR ligand binding	5/54	467/10899	0.0804827	0.340728	0.318311	C3/CXCL12/NPY1R/RAMP2/SAA1	5
R-HSA-174437	Removal of the Flap Intermediate from the C-strand	1/54	17/10899	0.0810278	0.340728	0.318311	RPA1	1
R-HSA-196299	Beta-catenin phosphorylation cascade	1/54	17/10899	0.0810278	0.340728	0.318311	FRAT2	1
R-HSA-199220	Vitamin B5 (pantothenate) metabolism	1/54	17/10899	0.0810278	0.340728	0.318311	ENPP2	1
R-HSA-5655862	Translesion synthesis by POLK	1/54	17/10899	0.0810278	0.340728	0.318311	RPA1	1
R-HSA-5656121	Translesion synthesis by POLI	1/54	17/10899	0.0810278	0.340728	0.318311	RPA1	1
R-HSA-168142	Toll Like Receptor 10 (TLR10) Cascade	2/54	97/10899	0.0832915	0.340728	0.318311	MEF2C/SAA1	2
R-HSA-168176	Toll Like Receptor 5 (TLR5) Cascade	2/54	97/10899	0.0832915	0.340728	0.318311	MEF2C/SAA1	2
R-HSA-5693607	Processing of DNA double-strand break ends	2/54	97/10899	0.0832915	0.340728	0.318311	BLM/RPA1	2
R-HSA-975871	MyD88 cascade initiated on plasma membrane	2/54	97/10899	0.0832915	0.340728	0.318311	MEF2C/SAA1	2
R-HSA-373076	Class A/1 (Rhodopsin-like receptors)	4/54	335/10899	0.0837229	0.340728	0.318311	C3/CXCL12/NPY1R/SAA1	4
R-HSA-1368082	RORA activates gene expression	1/54	18/10899	0.0855881	0.340728	0.318311	NCOA1	1
R-HSA-159418	Recycling of bile acids and salts	1/54	18/10899	0.0855881	0.340728	0.318311	NCOA1	1
R-HSA-73780	RNA Polymerase III Chain Elongation	1/54	18/10899	0.0855881	0.340728	0.318311	POLR3GL	1
R-HSA-110320	Translesion Synthesis by POLH	1/54	19/10899	0.0901261	0.340728	0.318311	RPA1	1
R-HSA-190872	Transport of connexons to the plasma membrane	1/54	19/10899	0.0901261	0.340728	0.318311	GJB2	1
R-HSA-422085	Synthesis, secretion, and deacylation of Ghrelin	1/54	19/10899	0.0901261	0.340728	0.318311	KLF4	1
R-HSA-975138	TRAF6 mediated induction of NFkB and MAP kinases upon TLR7/8 or 9 activation	2/54	103/10899	0.0922516	0.340728	0.318311	MEF2C/SAA1	2
R-HSA-975155	MyD88 dependent cascade initiated on endosome	2/54	104/10899	0.0937718	0.340728	0.318311	MEF2C/SAA1	2
[truncated: 241 more rows]

## Sheet: A1M_vs_A1T4
ID	Description	GeneRatio	BgRatio	pvalue	p.adjust	qvalue	geneID	Count
[truncated: 655 more rows]

## Sheet: A2M_vs_A2T1
ID	Description	GeneRatio	BgRatio	pvalue	p.adjust	qvalue	geneID	Count
[truncated: 429 more rows]

[truncated: 3 more sheets: A2M_vs_A2T2, A2M_vs_A2T3, A2M_vs_A2T4]
