# Supplementary material for: A new scaffold-free tumoroid model provides a robust preclinical tool to investigate invasion and drug response in Renal Cell Carcinoma
Source: Cell Death Dis. 2023 Sep 22;14(9):622. doi: 10.1038/s41419-023-06133-z (PMC10517165; doi:10.1038/s41419-023-06133-z)
Supplement: Supplementary file 4 — Supplementary Table 2 [file 41419_2023_6133_MOESM4_ESM.xlsx]

## Sheet: results_genes_diff_mouse
comparaison	over_under	genes	log2FC
A1M_vs_A1T1	over-expressed	Actn3	5.75062
A1M_vs_A1T1	over-expressed	Cd74	10.8625
A1M_vs_A1T1	over-expressed	Fndc5	5.19211
A1M_vs_A1T1	over-expressed	Btla	5.33431
A1M_vs_A1T1	over-expressed	Apobec2	7.62834
A1M_vs_A1T1	over-expressed	Eif4ebp3	6.73662
A1M_vs_A1T1	over-expressed	Clec4a1	4.7128
A1M_vs_A1T1	over-expressed	Clec4b1	5.36108
A1M_vs_A1T1	over-expressed	Arl5c	5.47903
A1M_vs_A1T1	over-expressed	Cd19	6.67188
A1M_vs_A1T1	over-expressed	Atp2a1	8.35966
A1M_vs_A1T1	over-expressed	Cidea	8.29775
A1M_vs_A1T1	over-expressed	Cib2	5.08358
A1M_vs_A1T1	over-expressed	C3	4.67132
A1M_vs_A1T1	over-expressed	Cdo1	4.84393
A1M_vs_A1T1	over-expressed	Cldn5	6.87729
A1M_vs_A1T1	over-expressed	Fbxo22	5.27632
A1M_vs_A1T1	over-expressed	Birc3	4.94547
A1M_vs_A1T1	over-expressed	4930470H14Rik	5.3048
A1M_vs_A1T1	over-expressed	Fcrl1	5.38694
A1M_vs_A1T1	over-expressed	Aif1	8.36344
A1M_vs_A1T1	over-expressed	Epsti1	5.25738
A1M_vs_A1T1	over-expressed	Cmya5	4.65588
A1M_vs_A1T1	over-expressed	Bin2	4.68408
A1M_vs_A1T1	over-expressed	Clec2d	5.80931
A1M_vs_A1T1	over-expressed	Actn2	6.61971
A1M_vs_A1T1	over-expressed	Ccr6	5.95374
A1M_vs_A1T1	over-expressed	Bank1	4.74001
A1M_vs_A1T1	over-expressed	Adm	4.65954
A1M_vs_A1T1	over-expressed	Ckm	8.07954
A1M_vs_A1T1	over-expressed	Ampd1	5.09713
A1M_vs_A1T1	over-expressed	Car3	6.47087
A1M_vs_A1T1	over-expressed	AW112010	6.09688
A1M_vs_A1T1	over-expressed	Cd3d	4.96868
A1M_vs_A1T1	over-expressed	Camp	6.77971
A1M_vs_A1T1	over-expressed	Ckmt2	5.43592
A1M_vs_A1T1	over-expressed	Cox6a2	6.39014
A1M_vs_A1T1	over-expressed	Gbp7	5.05313
A1M_vs_A1T1	over-expressed	Cdkn2aipnl	5.04933
A1M_vs_A1T1	over-expressed	F630028O10Rik	4.80472
A1M_vs_A1T1	over-expressed	Dnase1l3	5.19122
A1M_vs_A1T1	over-expressed	Ccl11	4.72378
A1M_vs_A1T1	over-expressed	Ccl12	7.63365
A1M_vs_A1T1	over-expressed	Fcer2a	5.38097
A1M_vs_A1T1	over-expressed	Cox7a1	5.4412
A1M_vs_A1T1	over-expressed	Derl3	5.9106
A1M_vs_A1T1	over-expressed	Cd7	5.29108
A1M_vs_A1T1	over-expressed	Cd79a	9.52619
A1M_vs_A1T1	over-expressed	G0s2	5.21315
A1M_vs_A1T1	over-expressed	Dgat2	6.41158
A1M_vs_A1T1	over-expressed	Cr2	4.69948
A1M_vs_A1T1	over-expressed	Acta1	8.25809
A1M_vs_A1T1	over-expressed	Amy1	4.82628
A1M_vs_A1T1	over-expressed	Ankrd23	4.67966
A1M_vs_A1T1	over-expressed	Cd79b	6.92983
A1M_vs_A1T1	over-expressed	Ccr2	6.20295
A1M_vs_A1T1	over-expressed	Cxcl13	7.2122
A1M_vs_A1T1	over-expressed	Dusp2	5.18252
A1M_vs_A1T1	over-expressed	Clec10a	4.88104
A1M_vs_A1T1	over-expressed	Eno3	6.66524
A1M_vs_A1T1	over-expressed	Ccl24	7.16619
A1M_vs_A1T1	over-expressed	Atp1a2	5.74112
A1M_vs_A1T1	over-expressed	Cyp2e1	4.91169
A1M_vs_A1T1	over-expressed	Cox8b	7.18616
A1M_vs_A1T1	over-expressed	Des	5.10223
A1M_vs_A1T1	over-expressed	Fcmr	6.51648
A1M_vs_A1T1	over-expressed	A530040E14Rik	5.41036
A1M_vs_A1T1	over-expressed	Casq1	7.67554
A1M_vs_A1T1	over-expressed	Ccl5	9.95963
A1M_vs_A1T1	over-expressed	5430431A17Rik	4.81082
A1M_vs_A1T1	over-expressed	Art2a	6.33269
A1M_vs_A1T1	over-expressed	Alox15	5.98766
A1M_vs_A1T1	over-expressed	Iigp1	4.9713
A1M_vs_A1T1	over-expressed	Glycam1	6.99186
A1M_vs_A1T1	over-expressed	Ifi44	4.66478
A1M_vs_A1T1	over-expressed	Phf11a	4.76137
A1M_vs_A1T1	over-expressed	Pnpla3	5.08757
A1M_vs_A1T1	over-expressed	Lck	5.05315
A1M_vs_A1T1	over-expressed	Mzb1	9.98496
A1M_vs_A1T1	over-expressed	Kcnj8	5.12644
A1M_vs_A1T1	over-expressed	Il33	7.09981
A1M_vs_A1T1	over-expressed	Lrg1	5.40367
A1M_vs_A1T1	over-expressed	H2-DMb1	7.73971
A1M_vs_A1T1	over-expressed	Nkg7	7.06919
A1M_vs_A1T1	over-expressed	H2-Ob	5.14288
A1M_vs_A1T1	over-expressed	H2-Ab1	5.79325
A1M_vs_A1T1	over-expressed	Pou2af1	7.23407
A1M_vs_A1T1	over-expressed	Mybpc1	6.41286
A1M_vs_A1T1	over-expressed	H2-Aa	7.95833
A1M_vs_A1T1	over-expressed	H2-Eb1	6.83957
A1M_vs_A1T1	over-expressed	Myoz2	5.65441
A1M_vs_A1T1	over-expressed	Myot	6.95131
A1M_vs_A1T1	over-expressed	Macrod1	5.87292
A1M_vs_A1T1	over-expressed	Msl1	4.97176
A1M_vs_A1T1	over-expressed	Hck	6.01946
A1M_vs_A1T1	over-expressed	Ly6d	7.69349
A1M_vs_A1T1	over-expressed	Ifrd2	4.71889
A1M_vs_A1T1	over-expressed	Gimap8	5.08431
A1M_vs_A1T1	over-expressed	Gimap4	7.25633
A1M_vs_A1T1	over-expressed	Ly6c2	7.4941
A1M_vs_A1T1	over-expressed	Gimap6	4.784
A1M_vs_A1T1	over-expressed	Gimap3	5.80475
A1M_vs_A1T1	over-expressed	Mybpc2	7.02799
A1M_vs_A1T1	over-expressed	Lyl1	5.50651
A1M_vs_A1T1	over-expressed	Nostrin	4.91364
A1M_vs_A1T1	over-expressed	Hba-a1	7.4531
A1M_vs_A1T1	over-expressed	Mylpf	9.10124
A1M_vs_A1T1	over-expressed	Prps1	4.83822
A1M_vs_A1T1	over-expressed	Ltb	7.24175
A1M_vs_A1T1	over-expressed	Ms4a1	4.77242
A1M_vs_A1T1	over-expressed	Ms4a4c	6.53944
A1M_vs_A1T1	over-expressed	Pglyrp1	6.24554
A1M_vs_A1T1	over-expressed	Gzma	5.45846
A1M_vs_A1T1	over-expressed	Ntrk1	4.89972
A1M_vs_A1T1	over-expressed	Kdr	5.17995
A1M_vs_A1T1	over-expressed	Myoz1	7.45512
A1M_vs_A1T1	over-expressed	Pml	4.72218
A1M_vs_A1T1	over-expressed	Inmt	5.41801
A1M_vs_A1T1	over-expressed	Mb	8.11483
A1M_vs_A1T1	over-expressed	Itgb7	5.57947
A1M_vs_A1T1	over-expressed	Lyve1	6.97963
A1M_vs_A1T1	over-expressed	Ldb3	5.28462
A1M_vs_A1T1	over-expressed	Map4k1	5.04129
A1M_vs_A1T1	over-expressed	Mcrip2	5.09062
A1M_vs_A1T1	over-expressed	Ppp1r3c	4.67336
A1M_vs_A1T1	over-expressed	Jaml	4.97022
A1M_vs_A1T1	over-expressed	H4c8	5.67718
A1M_vs_A1T1	over-expressed	Myh2	6.43208
A1M_vs_A1T1	over-expressed	Myh4	7.33105
A1M_vs_A1T1	over-expressed	Ngp	6.40282
A1M_vs_A1T1	over-expressed	Hrc	5.59922
A1M_vs_A1T1	over-expressed	Myl3	7.50563
A1M_vs_A1T1	over-expressed	Jchain	9.74498
A1M_vs_A1T1	over-expressed	Mcemp1	6.00293
A1M_vs_A1T1	over-expressed	Ldb2	4.92838
A1M_vs_A1T1	over-expressed	Gja4	5.16927
A1M_vs_A1T1	over-expressed	Pf4	7.94412
A1M_vs_A1T1	over-expressed	Nmrk2	6.10494
A1M_vs_A1T1	over-expressed	Pdk4	4.74113
A1M_vs_A1T1	over-expressed	Igtp	5.51417
A1M_vs_A1T1	over-expressed	Icam2	6.41994
A1M_vs_A1T1	over-expressed	Myl1	8.61632
A1M_vs_A1T1	over-expressed	Gm26787	5.781
A1M_vs_A1T1	over-expressed	H2-Oa	7.34871
A1M_vs_A1T1	over-expressed	Pla2g2d	7.54471
A1M_vs_A1T1	over-expressed	H2-Ea	7.51403
A1M_vs_A1T1	over-expressed	Pgam2	7.84355
A1M_vs_A1T1	over-expressed	Pilra	4.72442
A1M_vs_A1T1	over-expressed	Prg4	5.202
A1M_vs_A1T1	over-expressed	Ifitm1	5.31141
A1M_vs_A1T1	over-expressed	Ifitm6	5.94937
A1M_vs_A1T1	over-expressed	Marco	8.29161
A1M_vs_A1T1	over-expressed	Myl2	6.9996
A1M_vs_A1T1	over-expressed	Prg2	7.14656
A1M_vs_A1T1	over-expressed	Ikzf1	4.70215
A1M_vs_A1T1	over-expressed	Pdk2	5.55368
A1M_vs_A1T1	over-expressed	H19	7.38523
A1M_vs_A1T1	over-expressed	Neb	5.31985
A1M_vs_A1T1	over-expressed	Tnfrsf13c	6.00725
A1M_vs_A1T1	over-expressed	Rnaseh2c	5.32029
A1M_vs_A1T1	over-expressed	Retnla	9.19205
A1M_vs_A1T1	over-expressed	Retnlg	7.6425
A1M_vs_A1T1	over-expressed	Ucp1	8.22333
A1M_vs_A1T1	over-expressed	Tcap	9.60795
A1M_vs_A1T1	over-expressed	Sln	8.72927
A1M_vs_A1T1	over-expressed	Pygm	6.35972
A1M_vs_A1T1	over-expressed	Xirp2	5.23363
A1M_vs_A1T1	over-expressed	Tapbpl	4.70392
A1M_vs_A1T1	over-expressed	Serpina1b	7.59259
A1M_vs_A1T1	over-expressed	Sp140	4.81554
A1M_vs_A1T1	over-expressed	Rnase6	5.29687
A1M_vs_A1T1	over-expressed	Srl	5.24412
A1M_vs_A1T1	over-expressed	Tnfrsf13b	5.26356
A1M_vs_A1T1	over-expressed	Tnnc1	7.56798
A1M_vs_A1T1	over-expressed	Tfap2d	8.96513
A1M_vs_A1T1	over-expressed	Rgcc	6.69684
A1M_vs_A1T1	over-expressed	Ramp2	5.80124
A1M_vs_A1T1	over-expressed	Timd4	6.23166
A1M_vs_A1T1	over-expressed	Pvalb	5.80208
A1M_vs_A1T1	over-expressed	Wdfy4	4.67695
A1M_vs_A1T1	over-expressed	Ptprcap	7.44457
A1M_vs_A1T1	over-expressed	Tbc1d10c	5.4364
A1M_vs_A1T1	over-expressed	Tmem52	5.12787
A1M_vs_A1T1	over-expressed	Tmem38a	4.85393
A1M_vs_A1T1	over-expressed	Thrsp	5.14046
A1M_vs_A1T1	over-expressed	Tmsb15b1	4.79989
A1M_vs_A1T1	over-expressed	Tnnt1	6.37539
A1M_vs_A1T1	over-expressed	Sox18	4.91217
A1M_vs_A1T1	over-expressed	Vpreb3	7.11111
A1M_vs_A1T1	over-expressed	Zfp982	4.77664
A1M_vs_A1T1	over-expressed	Slfn5	5.18625
A1M_vs_A1T1	over-expressed	S100a8	5.36326
A1M_vs_A1T1	over-expressed	S100a9	10.1615
A1M_vs_A1T1	over-expressed	Rab35	4.85156
A1M_vs_A1T1	over-expressed	S1pr4	5.08495
A1M_vs_A1T1	over-expressed	Slc2a4	5.59862
A1M_vs_A1T1	over-expressed	Ttn	4.72669
A1M_vs_A1T1	over-expressed	Tlr1	4.68169
A1M_vs_A1T1	over-expressed	Ubd	8.01395
A1M_vs_A1T1	over-expressed	Slpi	8.98929
A1M_vs_A1T1	over-expressed	Tnnc2	9.82525
A1M_vs_A1T1	over-expressed	Rpl3l	6.27687
A1M_vs_A1T1	over-expressed	Rhbdd3	4.71994
A1M_vs_A1T1	over-expressed	Siglech	4.66645
A1M_vs_A1T1	over-expressed	Tnni2	8.78747
A1M_vs_A1T1	over-expressed	Tnnt3	8.34022
A1M_vs_A1T1	under-expressed	Dsg4	-4.8493
A1M_vs_A1T1	under-expressed	1700016C15Rik	-6.10547
A1M_vs_A1T1	under-expressed	3200001D21Rik	-4.75952
A1M_vs_A1T1	under-expressed	Col10a1	-5.28744
A1M_vs_A1T1	under-expressed	Fut4-ps1	-5.00226
A1M_vs_A1T1	under-expressed	Ctsk	-5.05949
A1M_vs_A1T1	under-expressed	Fbln2	-4.7005
A1M_vs_A1T1	under-expressed	Efna5	-5.1198
A1M_vs_A1T1	under-expressed	Akr1c18	-5.82044
A1M_vs_A1T1	under-expressed	Crabp2	-9.27715
A1M_vs_A1T1	under-expressed	Cldn16	-4.72172
A1M_vs_A1T1	under-expressed	F2rl2	-4.94272
A1M_vs_A1T1	under-expressed	Ctxn1	-5.81458
A1M_vs_A1T1	under-expressed	1600027J07Rik	-5.95178
A1M_vs_A1T1	under-expressed	Cthrc1	-6.82221
A1M_vs_A1T1	under-expressed	Gdf15	-5.05128
A1M_vs_A1T1	under-expressed	Fgf21	-6.15892
A1M_vs_A1T1	under-expressed	Cck	-7.04665
A1M_vs_A1T1	under-expressed	Atp6v0d2	-6.84131
A1M_vs_A1T1	under-expressed	3300005D01Rik	-6.83548
A1M_vs_A1T1	under-expressed	Cldn4	-5.87437
A1M_vs_A1T1	under-expressed	Cldn3	-6.66565
A1M_vs_A1T1	under-expressed	Dok5	-5.42986
A1M_vs_A1T1	under-expressed	Ncam1	-4.9936
A1M_vs_A1T1	under-expressed	Mfap5	-4.92777
A1M_vs_A1T1	under-expressed	Gm10635	-4.64433
A1M_vs_A1T1	under-expressed	Gm10267	-7.35903
A1M_vs_A1T1	under-expressed	Mnd1-ps	-4.90314
A1M_vs_A1T1	under-expressed	Gpnmb	-7.0099
A1M_vs_A1T1	under-expressed	Mmp7	-5.42032
A1M_vs_A1T1	under-expressed	Npy	-5.05189
A1M_vs_A1T1	under-expressed	Ndufa4l2	-5.79154
A1M_vs_A1T1	under-expressed	Lmo1	-4.64292
A1M_vs_A1T1	under-expressed	Gm5478	-4.84125
A1M_vs_A1T1	under-expressed	Inhba	-5.63534
A1M_vs_A1T1	under-expressed	Mmp19	-4.82746
A1M_vs_A1T1	under-expressed	Muc1	-5.26051
A1M_vs_A1T1	under-expressed	Pdgfrl	-5.22385
A1M_vs_A1T1	under-expressed	Il11	-5.9499
A1M_vs_A1T1	under-expressed	Pdpn	-4.8882
A1M_vs_A1T1	under-expressed	Prr9	-6.91368
A1M_vs_A1T1	under-expressed	Hoxa6	-4.73082
A1M_vs_A1T1	under-expressed	Mmp12	-6.66128
A1M_vs_A1T1	under-expressed	Nog	-6.01897
A1M_vs_A1T1	under-expressed	Htr2b	-5.1673
A1M_vs_A1T1	under-expressed	Olfr998	-4.69098
A1M_vs_A1T1	under-expressed	Zfy2	-5.29781
A1M_vs_A1T1	under-expressed	Srpx2	-5.34437
A1M_vs_A1T1	under-expressed	Spp1	-7.05108
A1M_vs_A1T1	under-expressed	Stk38l	-4.72171
A1M_vs_A1T1	under-expressed	Smim22	-5.35087
A1M_vs_A1T1	under-expressed	Rab25	-4.79176
A1M_vs_A1T1	under-expressed	Ralyl	-4.66269
A1M_vs_A1T1	under-expressed	Timp1	-6.82539
A1M_vs_A1T1	under-expressed	Rasl2-9	-5.23822
A1M_vs_A1T1	under-expressed	Sppl2c	-4.83774
A1M_vs_A1T1	under-expressed	Sprr1a	-5.56017
A1M_vs_A1T1	under-expressed	Sprr2f	-5.23545
A1M_vs_A1T1	under-expressed	Sprr2g	-5.14187
A1M_vs_A1T1	under-expressed	Zfp663	-5.47276
A1M_vs_A1T1	under-expressed	Tob1	-4.74969
A1M_vs_A1T1	under-expressed	Tnfrsf26	-4.79928
A1M_vs_A1T2	over-expressed	Actn3	7.58501
A1M_vs_A1T2	over-expressed	Cd74	10.8625
A1M_vs_A1T2	over-expressed	Fam122a	5.40486
A1M_vs_A1T2	over-expressed	Batf	5.22248
A1M_vs_A1T2	over-expressed	Fndc5	5.19211
A1M_vs_A1T2	over-expressed	Btla	5.33431
A1M_vs_A1T2	over-expressed	Apobec2	7.62834
A1M_vs_A1T2	over-expressed	Clec4a3	6.86414
A1M_vs_A1T2	over-expressed	Clec4b1	5.36108
A1M_vs_A1T2	over-expressed	Arl5c	5.47903
A1M_vs_A1T2	over-expressed	Creld2	7.31496
A1M_vs_A1T2	over-expressed	Dcps	5.47034
A1M_vs_A1T2	over-expressed	Cd19	6.67188
A1M_vs_A1T2	over-expressed	Atp2a1	10.0109
A1M_vs_A1T2	over-expressed	Ehd1	6.44154
A1M_vs_A1T2	over-expressed	C1ra	6.39322
A1M_vs_A1T2	over-expressed	Cidea	8.29775
A1M_vs_A1T2	over-expressed	Bckdhb	5.47716
A1M_vs_A1T2	over-expressed	Alkbh7	5.14453
A1M_vs_A1T2	over-expressed	Cdo1	7.31077
A1M_vs_A1T2	over-expressed	Cldn5	6.87729
A1M_vs_A1T2	over-expressed	Coq8a	6.11492
A1M_vs_A1T2	over-expressed	Acyp2	6.89961
A1M_vs_A1T2	over-expressed	Cd5l	6.09922
A1M_vs_A1T2	over-expressed	4930470H14Rik	5.3048
A1M_vs_A1T2	over-expressed	Fcrl1	5.38694
A1M_vs_A1T2	over-expressed	Ap4s1	6.05897
A1M_vs_A1T2	over-expressed	Fam111a	5.4552
A1M_vs_A1T2	over-expressed	Cyp4b1	6.40282
A1M_vs_A1T2	over-expressed	Epsti1	5.25738
A1M_vs_A1T2	over-expressed	Abhd17b	5.50428
A1M_vs_A1T2	over-expressed	Adipoq	8.18615
A1M_vs_A1T2	over-expressed	Clec2d	5.80931
A1M_vs_A1T2	over-expressed	Actn2	6.61971
A1M_vs_A1T2	over-expressed	Ces1d	5.88411
A1M_vs_A1T2	over-expressed	Ccr6	5.95374
A1M_vs_A1T2	over-expressed	Ckm	8.84738
A1M_vs_A1T2	over-expressed	Cdk2ap2	7.44254
A1M_vs_A1T2	over-expressed	Car3	5.15557
A1M_vs_A1T2	over-expressed	Apoc1	8.3363
A1M_vs_A1T2	over-expressed	C1qa	5.56432
A1M_vs_A1T2	over-expressed	Ak3	5.6474
A1M_vs_A1T2	over-expressed	Camp	6.77971
A1M_vs_A1T2	over-expressed	Ckmt2	8.89792
A1M_vs_A1T2	over-expressed	Cfp	7.92612
A1M_vs_A1T2	over-expressed	Ccnq	5.3048
A1M_vs_A1T2	over-expressed	Cox6a2	5.52234
A1M_vs_A1T2	over-expressed	Cited2	5.41229
A1M_vs_A1T2	over-expressed	Dnase1l3	7.15119
A1M_vs_A1T2	over-expressed	Babam1	5.77875
A1M_vs_A1T2	over-expressed	Bst2	6.65958
A1M_vs_A1T2	over-expressed	Cyp20a1	5.27873
A1M_vs_A1T2	over-expressed	Ccl12	7.63365
A1M_vs_A1T2	over-expressed	Cxcl12	5.25959
A1M_vs_A1T2	over-expressed	Fcor	7.91649
A1M_vs_A1T2	over-expressed	Fcer2a	5.38097
A1M_vs_A1T2	over-expressed	Derl3	5.9106
A1M_vs_A1T2	over-expressed	Cd7	5.29108
A1M_vs_A1T2	over-expressed	Cd79a	9.52619
A1M_vs_A1T2	over-expressed	Dpt	7.00732
A1M_vs_A1T2	over-expressed	Cr2	5.63607
A1M_vs_A1T2	over-expressed	AI662270	6.37045
A1M_vs_A1T2	over-expressed	Acta1	9.31588
A1M_vs_A1T2	over-expressed	Arhgap45	5.67306
A1M_vs_A1T2	over-expressed	Ankrd23	7.38466
A1M_vs_A1T2	over-expressed	Abhd17a	5.89304
A1M_vs_A1T2	over-expressed	9130221H12Rik	6.03983
A1M_vs_A1T2	over-expressed	Cd79b	9.56264
A1M_vs_A1T2	over-expressed	Ccr2	6.20295
A1M_vs_A1T2	over-expressed	Cxcl13	10.114
A1M_vs_A1T2	over-expressed	Dusp2	5.18252
A1M_vs_A1T2	over-expressed	Arrdc1	5.26964
A1M_vs_A1T2	over-expressed	Eno3	9.92253
A1M_vs_A1T2	over-expressed	Atp1a2	5.74112
A1M_vs_A1T2	over-expressed	Cyp2e1	7.06541
A1M_vs_A1T2	over-expressed	Cox8b	12.5907
A1M_vs_A1T2	over-expressed	Des	7.41437
A1M_vs_A1T2	over-expressed	Fcmr	6.51648
A1M_vs_A1T2	over-expressed	A530040E14Rik	5.41036
A1M_vs_A1T2	over-expressed	1600014C10Rik	5.7214
A1M_vs_A1T2	over-expressed	Fcna	6.88589
A1M_vs_A1T2	over-expressed	Bmyc	7.0545
A1M_vs_A1T2	over-expressed	Casq1	7.67554
A1M_vs_A1T2	over-expressed	Ccl5	9.95963
A1M_vs_A1T2	over-expressed	Egln2	5.33265
A1M_vs_A1T2	over-expressed	Art2a	6.33269
A1M_vs_A1T2	over-expressed	Alox15	5.98766
A1M_vs_A1T2	over-expressed	Egfl7	6.7327
A1M_vs_A1T2	over-expressed	Agpat2	7.1418
A1M_vs_A1T2	over-expressed	Gchfr	7.52186
A1M_vs_A1T2	over-expressed	Cytip	5.23692
A1M_vs_A1T2	over-expressed	2900093K20Rik	5.54522
A1M_vs_A1T2	over-expressed	Mzt2	5.52458
A1M_vs_A1T2	over-expressed	Ppp1r1a	6.46374
A1M_vs_A1T2	over-expressed	Glycam1	10.895
A1M_vs_A1T2	over-expressed	Hfe	5.30401
A1M_vs_A1T2	over-expressed	Hmgn5	5.44862
A1M_vs_A1T2	over-expressed	Gstk1	6.0849
A1M_vs_A1T2	over-expressed	Mzb1	9.98496
A1M_vs_A1T2	over-expressed	Kcnj8	5.12644
A1M_vs_A1T2	over-expressed	Nexn	5.28556
A1M_vs_A1T2	over-expressed	Mif4gd	6.4106
A1M_vs_A1T2	over-expressed	H2-DMb2	7.86231
A1M_vs_A1T2	over-expressed	Lrg1	8.05611
A1M_vs_A1T2	over-expressed	H2-DMb1	7.73971
A1M_vs_A1T2	over-expressed	Nkg7	7.06919
A1M_vs_A1T2	over-expressed	H2-Ob	5.14288
A1M_vs_A1T2	over-expressed	H2-Ab1	6.29468
A1M_vs_A1T2	over-expressed	Pou2af1	7.23407
A1M_vs_A1T2	over-expressed	Mybpc1	6.41286
A1M_vs_A1T2	over-expressed	H2-Aa	11.1025
A1M_vs_A1T2	over-expressed	H2-Eb1	10.868
A1M_vs_A1T2	over-expressed	Otulin	5.41894
A1M_vs_A1T2	over-expressed	Myoz2	5.65441
A1M_vs_A1T2	over-expressed	Orm1	5.95068
A1M_vs_A1T2	over-expressed	Myot	6.95131
A1M_vs_A1T2	over-expressed	Macrod1	5.87292
A1M_vs_A1T2	over-expressed	Prkar2b	5.46085
A1M_vs_A1T2	over-expressed	Hck	6.01946
A1M_vs_A1T2	over-expressed	Ly6d	7.69349
A1M_vs_A1T2	over-expressed	Gimap9	5.53833
A1M_vs_A1T2	over-expressed	Gimap4	7.25633
A1M_vs_A1T2	over-expressed	Ly6c2	7.4941
A1M_vs_A1T2	over-expressed	Gimap1	5.34496
A1M_vs_A1T2	over-expressed	Gimap3	5.80475
A1M_vs_A1T2	over-expressed	Mybpc2	7.02799
A1M_vs_A1T2	over-expressed	Lyl1	5.50651
A1M_vs_A1T2	over-expressed	Gm1673	6.03598
A1M_vs_A1T2	over-expressed	Hba-a1	7.4531
A1M_vs_A1T2	over-expressed	Hba-a2	6.96264
A1M_vs_A1T2	over-expressed	Mylpf	8.65584
A1M_vs_A1T2	over-expressed	Mlycd	5.43863
A1M_vs_A1T2	over-expressed	Ltb	7.24175
A1M_vs_A1T2	over-expressed	Med30	5.22803
A1M_vs_A1T2	over-expressed	Ms4a1	6.54072
A1M_vs_A1T2	over-expressed	Ms4a4c	6.53944
A1M_vs_A1T2	over-expressed	Ms4a6c	7.87574
A1M_vs_A1T2	over-expressed	Ms4a6b	5.56802
A1M_vs_A1T2	over-expressed	Pglyrp1	6.24554
A1M_vs_A1T2	over-expressed	Klhl41	5.90806
A1M_vs_A1T2	over-expressed	Mcub	5.20085
A1M_vs_A1T2	over-expressed	Mrps34	5.4225
A1M_vs_A1T2	over-expressed	Gzma	5.45846
A1M_vs_A1T2	over-expressed	Nfkb2	5.14126
A1M_vs_A1T2	over-expressed	Myoz1	7.45512
A1M_vs_A1T2	over-expressed	Inmt	5.41801
A1M_vs_A1T2	over-expressed	Mb	5.85471
A1M_vs_A1T2	over-expressed	H2ax	5.24463
A1M_vs_A1T2	over-expressed	Isg20	5.63212
A1M_vs_A1T2	over-expressed	Itgb7	5.57947
A1M_vs_A1T2	over-expressed	Lyve1	6.97963
A1M_vs_A1T2	over-expressed	Gemin7	5.26641
A1M_vs_A1T2	over-expressed	Ifi47	6.11543
A1M_vs_A1T2	over-expressed	Mmrn2	5.23223
A1M_vs_A1T2	over-expressed	Ldb3	5.28462
A1M_vs_A1T2	over-expressed	Mapkapk2	5.2659
A1M_vs_A1T2	over-expressed	H4c8	5.67718
A1M_vs_A1T2	over-expressed	Lmcd1	5.38848
A1M_vs_A1T2	over-expressed	Gm36161	7.18159
A1M_vs_A1T2	over-expressed	Gsdmd	6.06891
A1M_vs_A1T2	over-expressed	Nr1h3	5.62759
A1M_vs_A1T2	over-expressed	Mmut	5.33784
A1M_vs_A1T2	over-expressed	Myh2	6.43208
A1M_vs_A1T2	over-expressed	Myh4	6.97944
A1M_vs_A1T2	over-expressed	Ngp	6.40282
A1M_vs_A1T2	over-expressed	Hrc	5.59922
A1M_vs_A1T2	over-expressed	Mlf1	5.91741
A1M_vs_A1T2	over-expressed	Plvap	6.21291
A1M_vs_A1T2	over-expressed	Nfkbie	5.71764
A1M_vs_A1T2	over-expressed	Myl3	7.50563
A1M_vs_A1T2	over-expressed	Gltp	5.93591
A1M_vs_A1T2	over-expressed	Jchain	9.33197
A1M_vs_A1T2	over-expressed	Irf8	5.99874
A1M_vs_A1T2	over-expressed	Map7d1	5.49567
A1M_vs_A1T2	over-expressed	Gja4	5.16927
A1M_vs_A1T2	over-expressed	Klhdc3	5.38957
A1M_vs_A1T2	over-expressed	Hspb6	6.46234
A1M_vs_A1T2	over-expressed	Pnrc1	7.14656
A1M_vs_A1T2	over-expressed	Nmrk2	6.10494
A1M_vs_A1T2	over-expressed	Myl1	10.8146
A1M_vs_A1T2	over-expressed	Gm26787	5.781
A1M_vs_A1T2	over-expressed	H2-Oa	7.34871
A1M_vs_A1T2	over-expressed	Pla2g2d	7.54471
A1M_vs_A1T2	over-expressed	Pltp	6.19166
A1M_vs_A1T2	over-expressed	H2-Ea	6.65636
A1M_vs_A1T2	over-expressed	Ppp1cc	5.68651
A1M_vs_A1T2	over-expressed	Il1b	6.27142
A1M_vs_A1T2	over-expressed	Pgam2	6.46781
A1M_vs_A1T2	over-expressed	Lmo2	5.59014
A1M_vs_A1T2	over-expressed	Ifi202b	5.63317
A1M_vs_A1T2	over-expressed	Prg4	5.202
A1M_vs_A1T2	over-expressed	Marco	8.29161
A1M_vs_A1T2	over-expressed	Gnb2	5.15602
A1M_vs_A1T2	over-expressed	Myl2	6.9996
A1M_vs_A1T2	over-expressed	Prg2	7.14656
A1M_vs_A1T2	over-expressed	Mrps12	5.53432
A1M_vs_A1T2	over-expressed	Pdk2	5.55368
A1M_vs_A1T2	over-expressed	H19	7.38523
A1M_vs_A1T2	over-expressed	Tnfrsf13c	6.00725
A1M_vs_A1T2	over-expressed	Rnaseh2c	5.32029
A1M_vs_A1T2	over-expressed	Thap11	5.15247
A1M_vs_A1T2	over-expressed	Yeats4	5.31766
A1M_vs_A1T2	over-expressed	Twf2	5.87326
A1M_vs_A1T2	over-expressed	Retnla	9.19205
A1M_vs_A1T2	over-expressed	Retnlg	7.6425
A1M_vs_A1T2	over-expressed	Ucp1	8.22333
A1M_vs_A1T2	over-expressed	Rpp38	5.2748
A1M_vs_A1T2	over-expressed	Psmb9	6.78817
A1M_vs_A1T2	over-expressed	Tap1	5.23266
A1M_vs_A1T2	over-expressed	Zfp970	5.35068
A1M_vs_A1T2	over-expressed	Zfp212	5.62748
A1M_vs_A1T2	over-expressed	Sln	8.72927
A1M_vs_A1T2	over-expressed	Pygm	5.19668
A1M_vs_A1T2	over-expressed	Rbp7	6.78746
A1M_vs_A1T2	over-expressed	Steap4	5.51858
A1M_vs_A1T2	over-expressed	Smpx	6.55888
A1M_vs_A1T2	over-expressed	Xirp2	5.23363
A1M_vs_A1T2	over-expressed	Rab24	5.17414
A1M_vs_A1T2	over-expressed	Ubald2	6.02523
A1M_vs_A1T2	over-expressed	Septin1	5.24717
A1M_vs_A1T2	over-expressed	Rnase6	5.29687
A1M_vs_A1T2	over-expressed	Serpina3g	7.52322
A1M_vs_A1T2	over-expressed	Serpina3n	6.03861
A1M_vs_A1T2	over-expressed	Srl	5.24412
A1M_vs_A1T2	over-expressed	Tnfrsf13b	5.26356
A1M_vs_A1T2	over-expressed	Tnnc1	7.56798
A1M_vs_A1T2	over-expressed	Tfap2d	5.43251
A1M_vs_A1T2	over-expressed	Tgfbi	7.02484
A1M_vs_A1T2	over-expressed	Rtp4	5.3775
A1M_vs_A1T2	over-expressed	Smagp	5.2698
A1M_vs_A1T2	over-expressed	Ramp2	5.80124
A1M_vs_A1T2	over-expressed	Prxl2b	6.4125
A1M_vs_A1T2	over-expressed	Timd4	6.23166
A1M_vs_A1T2	over-expressed	Pvalb	5.65542
A1M_vs_A1T2	over-expressed	Tbc1d10c	5.4364
A1M_vs_A1T2	over-expressed	Tmem52	5.12787
A1M_vs_A1T2	over-expressed	Tcea3	6.20912
A1M_vs_A1T2	over-expressed	Vegfb	5.41361
A1M_vs_A1T2	over-expressed	Rps19bp1	5.35457
A1M_vs_A1T2	over-expressed	Tmem38a	7.01599
A1M_vs_A1T2	over-expressed	Smim15	5.19363
A1M_vs_A1T2	over-expressed	Smyd2	5.27076
A1M_vs_A1T2	over-expressed	Thrsp	9.56036
A1M_vs_A1T2	over-expressed	Tnnt1	6.37539
A1M_vs_A1T2	over-expressed	Tradd	5.74552
A1M_vs_A1T2	over-expressed	Rp9	5.65923
A1M_vs_A1T2	over-expressed	Rangrf	5.13195
A1M_vs_A1T2	over-expressed	Utp3	5.691
A1M_vs_A1T2	over-expressed	Vpreb3	7.11111
A1M_vs_A1T2	over-expressed	Rasip1	5.68144
A1M_vs_A1T2	over-expressed	S100a9	10.1615
A1M_vs_A1T2	over-expressed	Slc36a2	5.17042
A1M_vs_A1T2	over-expressed	Wbp1	6.01748
A1M_vs_A1T2	over-expressed	Tmod4	6.38191
A1M_vs_A1T2	over-expressed	Trp53inp1	5.29412
A1M_vs_A1T2	over-expressed	Slc2a4	5.59862
A1M_vs_A1T2	over-expressed	Rgs5	6.49249
A1M_vs_A1T2	over-expressed	Ubd	8.01395
A1M_vs_A1T2	over-expressed	Slpi	7.86331
A1M_vs_A1T2	over-expressed	Tcta	5.64894
A1M_vs_A1T2	over-expressed	Tnnc2	13.1906
A1M_vs_A1T2	over-expressed	Scn1b	5.8064
A1M_vs_A1T2	over-expressed	Rpl3l	6.27687
A1M_vs_A1T2	over-expressed	Scimp	6.13209
A1M_vs_A1T2	over-expressed	Tnni2	11.3659
A1M_vs_A1T2	over-expressed	Tnnt3	7.90698
A1M_vs_A1T2	over-expressed	Sell	5.15265
A1M_vs_A1T2	over-expressed	Zbp1	6.24051
A1M_vs_A1T2	under-expressed	1700016C15Rik	-6.76283
A1M_vs_A1T2	under-expressed	Defb29	-5.51461
A1M_vs_A1T2	under-expressed	Col4a3	-5.12549
A1M_vs_A1T2	under-expressed	Fbln2	-5.2011
A1M_vs_A1T2	under-expressed	Crabp2	-9.55283
A1M_vs_A1T2	under-expressed	Cthrc1	-7.40589
A1M_vs_A1T2	under-expressed	Gc	-6.09132
A1M_vs_A1T2	under-expressed	Atp6v0d2	-7.49746
A1M_vs_A1T2	under-expressed	Cldn6	-5.61515
A1M_vs_A1T2	under-expressed	Cldn4	-5.79961
A1M_vs_A1T2	under-expressed	Cldn3	-5.65036
A1M_vs_A1T2	under-expressed	Ccl3	-5.35063
A1M_vs_A1T2	under-expressed	Mfap5	-5.71658
A1M_vs_A1T2	under-expressed	Gm10267	-5.84796
A1M_vs_A1T2	under-expressed	Mnd1-ps	-5.61927
A1M_vs_A1T2	under-expressed	Gpnmb	-7.48127
A1M_vs_A1T2	under-expressed	Npy	-5.73249
A1M_vs_A1T2	under-expressed	Ndufa4l2	-6.57487
A1M_vs_A1T2	under-expressed	Inhba	-5.71719
A1M_vs_A1T2	under-expressed	Pdgfrl	-5.73185
A1M_vs_A1T2	under-expressed	Prr9	-7.71804
A1M_vs_A1T2	under-expressed	Kcne3	-5.56833
A1M_vs_A1T2	under-expressed	Mmp13	-5.3603
A1M_vs_A1T2	under-expressed	Mmp12	-8.09672
A1M_vs_A1T2	under-expressed	Nphs2	-5.15488
A1M_vs_A1T2	under-expressed	Htr2b	-5.62852
A1M_vs_A1T2	under-expressed	Srpx2	-5.60487
A1M_vs_A1T2	under-expressed	Spp1	-7.52902
A1M_vs_A1T2	under-expressed	Slc39a2	-5.77975
A1M_vs_A1T2	under-expressed	Smim22	-5.24125
A1M_vs_A1T2	under-expressed	Timp1	-5.81991
A1M_vs_A1T2	under-expressed	Tmem238	-5.46167
A1M_vs_A1T2	under-expressed	Rpph1	-6.03914
A1M_vs_A1T2	under-expressed	Rsph9	-5.31057
A1M_vs_A1T2	under-expressed	Sprr2f	-5.12606
A1M_vs_A1T2	under-expressed	Zfp663	-5.29747
A1M_vs_A1T2	under-expressed	Ptprn	-5.48406
A1M_vs_A1T2	under-expressed	Tnfrsf26	-5.15879
A1M_vs_A1T3	over-expressed	Csnk1g3	5.06772
A1M_vs_A1T3	over-expressed	Actn3	7.58501
A1M_vs_A1T3	over-expressed	Cd74	6.24278
A1M_vs_A1T3	over-expressed	Fyb	5.41295
A1M_vs_A1T3	over-expressed	Batf	5.22248
A1M_vs_A1T3	over-expressed	Fndc5	5.19211
A1M_vs_A1T3	over-expressed	Btla	5.33431
A1M_vs_A1T3	over-expressed	Apobec2	7.62834
A1M_vs_A1T3	over-expressed	Clec4b1	5.36108
A1M_vs_A1T3	over-expressed	Cd19	6.67188
A1M_vs_A1T3	over-expressed	Eci1	6.8978
A1M_vs_A1T3	over-expressed	Atp2a1	10.0109
A1M_vs_A1T3	over-expressed	Cidea	8.29775
A1M_vs_A1T3	over-expressed	Bckdhb	5.47716
A1M_vs_A1T3	over-expressed	Cdo1	7.31077
A1M_vs_A1T3	over-expressed	AI467606	4.97779
A1M_vs_A1T3	over-expressed	Cyb561a3	5.21656
A1M_vs_A1T3	over-expressed	4930470H14Rik	5.3048
A1M_vs_A1T3	over-expressed	Fcrl1	5.38694
A1M_vs_A1T3	over-expressed	Aif1	5.4639
A1M_vs_A1T3	over-expressed	Csk	5.0245
A1M_vs_A1T3	over-expressed	Enpp2	7.14735
A1M_vs_A1T3	over-expressed	Adipoq	8.18615
A1M_vs_A1T3	over-expressed	Clec2d	5.80931
A1M_vs_A1T3	over-expressed	Add3	5.01855
A1M_vs_A1T3	over-expressed	Actn2	6.61971
A1M_vs_A1T3	over-expressed	Ces1d	5.88411
A1M_vs_A1T3	over-expressed	Ccr6	5.95374
A1M_vs_A1T3	over-expressed	Cd209b	5.10624
A1M_vs_A1T3	over-expressed	Ccl17	6.41112
A1M_vs_A1T3	over-expressed	Ckm	8.37903
A1M_vs_A1T3	over-expressed	Ampd1	5.09713
A1M_vs_A1T3	over-expressed	Car3	5.21281
A1M_vs_A1T3	over-expressed	Dnajc4	5.69231
A1M_vs_A1T3	over-expressed	Cd3d	4.96868
A1M_vs_A1T3	over-expressed	Camp	6.77971
A1M_vs_A1T3	over-expressed	Ckmt2	5.05757
A1M_vs_A1T3	over-expressed	Cox6a2	7.51135
A1M_vs_A1T3	over-expressed	Dnase1l3	7.15119
A1M_vs_A1T3	over-expressed	Ccl12	7.63365
A1M_vs_A1T3	over-expressed	Cxcl12	5.30323
A1M_vs_A1T3	over-expressed	Fcer2a	5.38097
A1M_vs_A1T3	over-expressed	Cox7a1	5.03634
A1M_vs_A1T3	over-expressed	Derl3	5.9106
A1M_vs_A1T3	over-expressed	Cd79a	9.52619
A1M_vs_A1T3	over-expressed	Cr2	5.63607
A1M_vs_A1T3	over-expressed	Acta1	7.85884
A1M_vs_A1T3	over-expressed	Arhgap45	5.67306
A1M_vs_A1T3	over-expressed	Ankrd23	5.16106
A1M_vs_A1T3	over-expressed	Cd79b	9.56264
A1M_vs_A1T3	over-expressed	Ccr2	6.20295
A1M_vs_A1T3	over-expressed	Cxcl13	10.114
A1M_vs_A1T3	over-expressed	Dusp2	5.18252
A1M_vs_A1T3	over-expressed	Eno3	5.35142
A1M_vs_A1T3	over-expressed	Atp1a2	5.74112
A1M_vs_A1T3	over-expressed	Cyp2e1	7.06541
A1M_vs_A1T3	over-expressed	Cox8b	12.5907
A1M_vs_A1T3	over-expressed	Entpd2	5.61515
A1M_vs_A1T3	over-expressed	Fcmr	6.51648
A1M_vs_A1T3	over-expressed	A530040E14Rik	5.41036
A1M_vs_A1T3	over-expressed	Fcna	6.88589
A1M_vs_A1T3	over-expressed	Casq1	5.07287
A1M_vs_A1T3	over-expressed	Ccl5	6.45984
A1M_vs_A1T3	over-expressed	Abhd1	4.9101
A1M_vs_A1T3	over-expressed	Art2a	6.33269
A1M_vs_A1T3	over-expressed	Apmap	5.19409
A1M_vs_A1T3	over-expressed	Cytip	5.23692
A1M_vs_A1T3	over-expressed	Glycam1	7.53288
A1M_vs_A1T3	over-expressed	Pnpla3	5.08757
A1M_vs_A1T3	over-expressed	Lck	5.05315
A1M_vs_A1T3	over-expressed	Mzb1	6.79153
A1M_vs_A1T3	over-expressed	Pdf	5.05691
A1M_vs_A1T3	over-expressed	H2-DMb2	7.86231
A1M_vs_A1T3	over-expressed	Lrg1	5.05054
A1M_vs_A1T3	over-expressed	H2-DMb1	7.73971
A1M_vs_A1T3	over-expressed	Nkg7	7.06919
A1M_vs_A1T3	over-expressed	H2-Ob	5.14288
A1M_vs_A1T3	over-expressed	H2-Ab1	6.35231
A1M_vs_A1T3	over-expressed	Pou2af1	7.23407
A1M_vs_A1T3	over-expressed	Mybpc1	6.41286
A1M_vs_A1T3	over-expressed	H2-Aa	7.96174
A1M_vs_A1T3	over-expressed	H2-Eb1	8.26096
A1M_vs_A1T3	over-expressed	Otulin	5.41894
A1M_vs_A1T3	over-expressed	Mcts2	5.46239
A1M_vs_A1T3	over-expressed	Gpr65	5.90403
A1M_vs_A1T3	over-expressed	Myoz2	5.65441
A1M_vs_A1T3	over-expressed	Orm1	5.95068
A1M_vs_A1T3	over-expressed	Myot	6.95131
A1M_vs_A1T3	over-expressed	Hck	6.01946
A1M_vs_A1T3	over-expressed	Ly6d	7.69349
A1M_vs_A1T3	over-expressed	Gimap8	5.08431
A1M_vs_A1T3	over-expressed	Ly6c2	7.4941
A1M_vs_A1T3	over-expressed	Mybpc2	7.02799
A1M_vs_A1T3	over-expressed	Lyl1	5.50651
A1M_vs_A1T3	over-expressed	Nostrin	4.91364
A1M_vs_A1T3	over-expressed	Hba-a2	6.96264
A1M_vs_A1T3	over-expressed	Gpank1	5.27225
A1M_vs_A1T3	over-expressed	Immp2l	5.0521
A1M_vs_A1T3	over-expressed	Mylpf	8.71408
A1M_vs_A1T3	over-expressed	Ltb	7.24175
A1M_vs_A1T3	over-expressed	Ms4a1	6.54072
A1M_vs_A1T3	over-expressed	Ms4a4c	6.53944
A1M_vs_A1T3	over-expressed	Ms4a6b	5.56802
A1M_vs_A1T3	over-expressed	Klhl41	5.90806
A1M_vs_A1T3	over-expressed	Gzma	5.45846
A1M_vs_A1T3	over-expressed	Gins4	5.04635
A1M_vs_A1T3	over-expressed	Mb	6.3115
A1M_vs_A1T3	over-expressed	Nrm	5.6221
A1M_vs_A1T3	over-expressed	Lyve1	6.97963
A1M_vs_A1T3	over-expressed	Nrros	5.72098
A1M_vs_A1T3	over-expressed	Ldb3	5.28462
A1M_vs_A1T3	over-expressed	Map4k1	5.04129
A1M_vs_A1T3	over-expressed	Nudt22	4.93532
A1M_vs_A1T3	over-expressed	Klf2	6.62751
A1M_vs_A1T3	over-expressed	Jaml	4.97022
A1M_vs_A1T3	over-expressed	H4c8	5.67718
A1M_vs_A1T3	over-expressed	Nosip	5.28151
A1M_vs_A1T3	over-expressed	H2-M3	6.37479
A1M_vs_A1T3	over-expressed	Myh2	6.43208
A1M_vs_A1T3	over-expressed	Isg15	6.58544
A1M_vs_A1T3	over-expressed	Myh4	7.72446
A1M_vs_A1T3	over-expressed	Ngp	6.40282
A1M_vs_A1T3	over-expressed	Hrc	5.59922
A1M_vs_A1T3	over-expressed	Mlf1	5.91741
A1M_vs_A1T3	over-expressed	Plvap	6.21291
A1M_vs_A1T3	over-expressed	Myl3	7.50563
A1M_vs_A1T3	over-expressed	Jchain	12.5348
A1M_vs_A1T3	over-expressed	Mcemp1	6.00293
A1M_vs_A1T3	over-expressed	Gja4	5.16927
A1M_vs_A1T3	over-expressed	Nmrk2	6.10494
A1M_vs_A1T3	over-expressed	Gpatch4	4.90245
A1M_vs_A1T3	over-expressed	Igtp	5.51417
A1M_vs_A1T3	over-expressed	Myl1	8.28527
A1M_vs_A1T3	over-expressed	H2-Oa	7.34871
A1M_vs_A1T3	over-expressed	Pla2g2d	5.10813
A1M_vs_A1T3	over-expressed	Pde2a	5.22608
A1M_vs_A1T3	over-expressed	H2-Ea	6.71612
A1M_vs_A1T3	over-expressed	Il1b	6.27142
A1M_vs_A1T3	over-expressed	Pdcd2l	5.19055
A1M_vs_A1T3	over-expressed	Pgam2	5.55632
A1M_vs_A1T3	over-expressed	Marco	8.29161
A1M_vs_A1T3	over-expressed	Hpse	5.36588
A1M_vs_A1T3	over-expressed	Myl2	6.9996
A1M_vs_A1T3	over-expressed	Prg2	7.14656
A1M_vs_A1T3	over-expressed	Pdk2	5.55368
A1M_vs_A1T3	over-expressed	H19	7.38523
A1M_vs_A1T3	over-expressed	Neb	5.21961
A1M_vs_A1T3	over-expressed	Tnfrsf13c	6.00725
A1M_vs_A1T3	over-expressed	Thap11	5.15247
A1M_vs_A1T3	over-expressed	Retnla	5.06055
A1M_vs_A1T3	over-expressed	Retnlg	7.6425
A1M_vs_A1T3	over-expressed	Ucp1	8.22333
A1M_vs_A1T3	over-expressed	Trdn	5.64861
A1M_vs_A1T3	over-expressed	Tcap	9.60795
A1M_vs_A1T3	over-expressed	Sln	8.72927
A1M_vs_A1T3	over-expressed	Pygm	8.08803
A1M_vs_A1T3	over-expressed	Steap4	5.51858
A1M_vs_A1T3	over-expressed	Smpx	6.55888
A1M_vs_A1T3	over-expressed	Xirp2	5.23363
A1M_vs_A1T3	over-expressed	Serpina1b	7.59259
A1M_vs_A1T3	over-expressed	Rnase6	5.29687
A1M_vs_A1T3	over-expressed	Serpina3g	7.52322
A1M_vs_A1T3	over-expressed	Srl	5.24412
A1M_vs_A1T3	over-expressed	Rps6ka1	4.93234
A1M_vs_A1T3	over-expressed	Tnnc1	7.56798
A1M_vs_A1T3	over-expressed	Tfap2d	6.3643
A1M_vs_A1T3	over-expressed	Vasp	6.82813
A1M_vs_A1T3	over-expressed	Rtn2	5.80361
A1M_vs_A1T3	over-expressed	Ramp2	5.80124
A1M_vs_A1T3	over-expressed	Timd4	6.23166
A1M_vs_A1T3	over-expressed	Pvalb	6.67869
A1M_vs_A1T3	over-expressed	Rdh14	5.25453
A1M_vs_A1T3	over-expressed	Ptprcap	7.44457
A1M_vs_A1T3	over-expressed	Tbc1d10c	5.4364
A1M_vs_A1T3	over-expressed	Tcea3	6.20912
A1M_vs_A1T3	over-expressed	Thrsp	4.9989
A1M_vs_A1T3	over-expressed	Vpreb3	7.11111
A1M_vs_A1T3	over-expressed	S100a8	5.36703
A1M_vs_A1T3	over-expressed	S100a9	10.1615
A1M_vs_A1T3	over-expressed	Ubd	8.01395
A1M_vs_A1T3	over-expressed	Slpi	6.93435
A1M_vs_A1T3	over-expressed	Tnnc2	13.1906
A1M_vs_A1T3	over-expressed	Rpl3l	6.27687
A1M_vs_A1T3	over-expressed	Scimp	6.13209
A1M_vs_A1T3	over-expressed	Tnni2	7.53547
A1M_vs_A1T3	over-expressed	Tnnt3	7.41492
A1M_vs_A1T3	over-expressed	Sell	5.15265
A1M_vs_A1T3	under-expressed	Cd200r4	-4.90907
A1M_vs_A1T3	under-expressed	1700016C15Rik	-5.7159
A1M_vs_A1T3	under-expressed	C1qtnf3	-4.99876
A1M_vs_A1T3	under-expressed	Col4a3	-5.06548
A1M_vs_A1T3	under-expressed	Fut4-ps1	-5.269
A1M_vs_A1T3	under-expressed	Cercam	-5.27344
A1M_vs_A1T3	under-expressed	Crabp2	-9.17393
A1M_vs_A1T3	under-expressed	1600027J07Rik	-5.94799
A1M_vs_A1T3	under-expressed	Cthrc1	-7.85134
A1M_vs_A1T3	under-expressed	Gdf15	-5.04754
A1M_vs_A1T3	under-expressed	Fgfbp1	-5.16978
A1M_vs_A1T3	under-expressed	Cck	-7.10377
A1M_vs_A1T3	under-expressed	Atp6v0d2	-6.04332
A1M_vs_A1T3	under-expressed	3300005D01Rik	-5.45978
A1M_vs_A1T3	under-expressed	Cldn3	-5.33326
A1M_vs_A1T3	under-expressed	Col1a1	-6.18226
A1M_vs_A1T3	under-expressed	Ccl3	-4.95775
A1M_vs_A1T3	under-expressed	Dok5	-5.11253
A1M_vs_A1T3	under-expressed	AA467197	-5.65462
A1M_vs_A1T3	under-expressed	Jdp2	-5.40867
A1M_vs_A1T3	under-expressed	Ncam1	-5.47123
A1M_vs_A1T3	under-expressed	Prdm10	-4.96303
A1M_vs_A1T3	under-expressed	Gpnmb	-7.02416
A1M_vs_A1T3	under-expressed	Mmp7	-5.25085
A1M_vs_A1T3	under-expressed	Npy	-5.19992
A1M_vs_A1T3	under-expressed	Ndufa4l2	-8.26859
A1M_vs_A1T3	under-expressed	Gm12169	-5.2548
A1M_vs_A1T3	under-expressed	Inhba	-5.98539
A1M_vs_A1T3	under-expressed	Mmp19	-5.22599
A1M_vs_A1T3	under-expressed	Il11	-6.51389
A1M_vs_A1T3	under-expressed	Pdpn	-5.24154
A1M_vs_A1T3	under-expressed	Prr9	-7.97755
A1M_vs_A1T3	under-expressed	Hoxa6	-5.53316
A1M_vs_A1T3	under-expressed	Mmp12	-6.53534
A1M_vs_A1T3	under-expressed	Nog	-7.17188
A1M_vs_A1T3	under-expressed	Srpx2	-5.13347
A1M_vs_A1T3	under-expressed	Rpl10l	-5.31136
A1M_vs_A1T3	under-expressed	Spp1	-6.47278
A1M_vs_A1T3	under-expressed	Smim22	-5.18161
A1M_vs_A1T3	under-expressed	Rab25	-4.93482
A1M_vs_A1T3	under-expressed	Timp1	-6.70921
A1M_vs_A1T3	under-expressed	Vnn3	-5.55074
A1M_vs_A1T3	under-expressed	Rasl2-9	-5.32518
A1M_vs_A1T3	under-expressed	Sprr2f	-5.6371
A1M_vs_A1T3	under-expressed	Sprr2g	-5.95017
A1M_vs_A1T3	under-expressed	Zfp663	-5.02173
A1M_vs_A1T3	under-expressed	Thbs1	-5.42813
A1M_vs_A1T4	over-expressed	Actn3	7.58501
A1M_vs_A1T4	over-expressed	Cd74	5.75991
A1M_vs_A1T4	over-expressed	Fyb	5.41295
A1M_vs_A1T4	over-expressed	Fndc5	5.19211
A1M_vs_A1T4	over-expressed	2510039O18Rik	5.46497
A1M_vs_A1T4	over-expressed	Apobec2	7.62834
A1M_vs_A1T4	over-expressed	Ecscr	6.60661
A1M_vs_A1T4	over-expressed	Eif4ebp3	6.73662
A1M_vs_A1T4	over-expressed	Clec4b1	5.36108
A1M_vs_A1T4	over-expressed	Arl5c	5.47903
A1M_vs_A1T4	over-expressed	Dcps	5.47034
A1M_vs_A1T4	over-expressed	Cd19	6.67188
A1M_vs_A1T4	over-expressed	Eci1	6.8978
A1M_vs_A1T4	over-expressed	Atp2a1	10.0109
A1M_vs_A1T4	over-expressed	Chpt1	5.53364
A1M_vs_A1T4	over-expressed	C1s2	5.3526
A1M_vs_A1T4	over-expressed	Cidea	8.29775
A1M_vs_A1T4	over-expressed	Cib2	5.08358
A1M_vs_A1T4	over-expressed	Cd5l	6.09922
A1M_vs_A1T4	over-expressed	Fcrl1	5.38694
A1M_vs_A1T4	over-expressed	Aif1	5.02153
A1M_vs_A1T4	over-expressed	Enpp2	5.37215
A1M_vs_A1T4	over-expressed	Epsti1	5.25738
A1M_vs_A1T4	over-expressed	Abhd17b	5.50428
A1M_vs_A1T4	over-expressed	Clec2d	5.80931
A1M_vs_A1T4	over-expressed	1110038F14Rik	5.91841
A1M_vs_A1T4	over-expressed	Actn2	6.61971
A1M_vs_A1T4	over-expressed	Crlf2	5.02431
A1M_vs_A1T4	over-expressed	Ces1d	5.88411
A1M_vs_A1T4	over-expressed	Ccr6	5.95374
A1M_vs_A1T4	over-expressed	Ckm	11.8639
A1M_vs_A1T4	over-expressed	Adssl1	7.18769
A1M_vs_A1T4	over-expressed	Ampd1	5.09713
A1M_vs_A1T4	over-expressed	Car3	9.10242
A1M_vs_A1T4	over-expressed	Camp	6.77971
A1M_vs_A1T4	over-expressed	Ckmt2	8.89792
A1M_vs_A1T4	over-expressed	Cox6a2	11.471
A1M_vs_A1T4	over-expressed	Gbp7	5.05313
A1M_vs_A1T4	over-expressed	Cidec	6.65129
A1M_vs_A1T4	over-expressed	Dnase1l3	7.15119
A1M_vs_A1T4	over-expressed	Dcxr	5.14371
A1M_vs_A1T4	over-expressed	Ccl12	7.63365
A1M_vs_A1T4	over-expressed	Fcer2a	5.38097
A1M_vs_A1T4	over-expressed	Cox7a1	5.52824
A1M_vs_A1T4	over-expressed	Derl3	5.9106
A1M_vs_A1T4	over-expressed	Cd7	5.29108
A1M_vs_A1T4	over-expressed	Cd79a	6.11884
A1M_vs_A1T4	over-expressed	G0s2	5.21315
A1M_vs_A1T4	over-expressed	Dgat2	6.41158
A1M_vs_A1T4	over-expressed	Cr2	5.63607
A1M_vs_A1T4	over-expressed	Acta1	7.94145
A1M_vs_A1T4	over-expressed	Arhgap45	5.67306
A1M_vs_A1T4	over-expressed	Ankrd23	7.38466
A1M_vs_A1T4	over-expressed	Fam174c	6.36014
A1M_vs_A1T4	over-expressed	Cd79b	9.56264
A1M_vs_A1T4	over-expressed	Ccr2	6.20295
A1M_vs_A1T4	over-expressed	1190007I07Rik	5.33617
A1M_vs_A1T4	over-expressed	Cxcl13	10.114
A1M_vs_A1T4	over-expressed	Dusp2	5.18252
A1M_vs_A1T4	over-expressed	Eno3	6.74437
A1M_vs_A1T4	over-expressed	Ccl24	7.16619
A1M_vs_A1T4	over-expressed	Atp1a2	5.74112
A1M_vs_A1T4	over-expressed	Dusp23	5.10624
A1M_vs_A1T4	over-expressed	Cyp2e1	7.06541
A1M_vs_A1T4	over-expressed	Cox8b	12.5907
A1M_vs_A1T4	over-expressed	Des	7.41437
A1M_vs_A1T4	over-expressed	Entpd2	5.61515
A1M_vs_A1T4	over-expressed	1700037H04Rik	6.08841
A1M_vs_A1T4	over-expressed	Fcmr	6.51648
A1M_vs_A1T4	over-expressed	A530040E14Rik	5.41036
A1M_vs_A1T4	over-expressed	Casq1	7.67554
A1M_vs_A1T4	over-expressed	Art2a	6.33269
A1M_vs_A1T4	over-expressed	Alox15	5.98766
A1M_vs_A1T4	over-expressed	Agpat2	7.1418
A1M_vs_A1T4	over-expressed	2900093K20Rik	5.54522
A1M_vs_A1T4	over-expressed	Mzt2	5.52458
A1M_vs_A1T4	over-expressed	Ppp1r1a	6.46374
A1M_vs_A1T4	over-expressed	Glycam1	10.895
A1M_vs_A1T4	over-expressed	Nol7	5.74998
A1M_vs_A1T4	over-expressed	Pnpla3	5.08757
A1M_vs_A1T4	over-expressed	Mzb1	6.33833
A1M_vs_A1T4	over-expressed	Kcnj8	5.12644
A1M_vs_A1T4	over-expressed	Pdf	5.05691
A1M_vs_A1T4	over-expressed	H2-DMb2	7.86231
A1M_vs_A1T4	over-expressed	Lrg1	8.05611
A1M_vs_A1T4	over-expressed	H2-DMb1	7.73971
A1M_vs_A1T4	over-expressed	Nkg7	7.06919
A1M_vs_A1T4	over-expressed	H2-Ob	5.14288
A1M_vs_A1T4	over-expressed	H2-Ab1	6.27223
A1M_vs_A1T4	over-expressed	Pou2af1	7.23407
A1M_vs_A1T4	over-expressed	Mybpc1	6.41286
A1M_vs_A1T4	over-expressed	H2-Aa	8.03668
A1M_vs_A1T4	over-expressed	H2-Eb1	5.65802
A1M_vs_A1T4	over-expressed	Otulin	5.41894
A1M_vs_A1T4	over-expressed	Gpr65	5.90403
A1M_vs_A1T4	over-expressed	Myoz2	5.65441
A1M_vs_A1T4	over-expressed	Orm1	5.95068
A1M_vs_A1T4	over-expressed	Myot	6.95131
A1M_vs_A1T4	over-expressed	Macrod1	5.87292
A1M_vs_A1T4	over-expressed	Hck	6.01946
A1M_vs_A1T4	over-expressed	Ly6d	7.69349
A1M_vs_A1T4	over-expressed	Gimap9	5.53833
A1M_vs_A1T4	over-expressed	Klhl6	5.70634
A1M_vs_A1T4	over-expressed	Ogfr	5.04383
A1M_vs_A1T4	over-expressed	Ly6c2	7.4941
A1M_vs_A1T4	over-expressed	Gimap1	5.34496
A1M_vs_A1T4	over-expressed	Gimap3	5.80475
A1M_vs_A1T4	over-expressed	Mybpc2	7.02799
A1M_vs_A1T4	over-expressed	Lyl1	5.50651
A1M_vs_A1T4	over-expressed	Imp3	7.00666
A1M_vs_A1T4	over-expressed	Hba-a1	7.4531
A1M_vs_A1T4	over-expressed	Hba-a2	6.96264
A1M_vs_A1T4	over-expressed	Immp2l	5.0521
A1M_vs_A1T4	over-expressed	Mylpf	9.18382
A1M_vs_A1T4	over-expressed	Lst1	5.19203
A1M_vs_A1T4	over-expressed	Ltb	7.24175
A1M_vs_A1T4	over-expressed	Med30	5.22803
A1M_vs_A1T4	over-expressed	Polr3gl	5.04395
A1M_vs_A1T4	over-expressed	Ms4a1	6.54072
A1M_vs_A1T4	over-expressed	Ms4a4c	6.53944
A1M_vs_A1T4	over-expressed	Ms4a6c	7.87574
A1M_vs_A1T4	over-expressed	Ms4a6b	5.56802
A1M_vs_A1T4	over-expressed	Pglyrp1	6.24554
A1M_vs_A1T4	over-expressed	Klhl41	5.90806
A1M_vs_A1T4	over-expressed	Gzma	5.45846
A1M_vs_A1T4	over-expressed	Nfkb2	5.14126
A1M_vs_A1T4	over-expressed	Gpd1	7.84096
A1M_vs_A1T4	over-expressed	Kdr	5.17995
A1M_vs_A1T4	over-expressed	Hmgn2	5.48107
A1M_vs_A1T4	over-expressed	Myoz1	7.45512
A1M_vs_A1T4	over-expressed	Gins4	5.04635
A1M_vs_A1T4	over-expressed	Grap	5.62114
A1M_vs_A1T4	over-expressed	Mb	7.32094
A1M_vs_A1T4	over-expressed	Itgb7	5.57947
A1M_vs_A1T4	over-expressed	Mfsd5	5.71511
A1M_vs_A1T4	over-expressed	Lyve1	6.97963
A1M_vs_A1T4	over-expressed	Klf2	6.62751
A1M_vs_A1T4	over-expressed	Ngrn	5.55016
A1M_vs_A1T4	over-expressed	Myh2	6.43208
A1M_vs_A1T4	over-expressed	Myh4	9.12803
A1M_vs_A1T4	over-expressed	Ngp	6.40282
A1M_vs_A1T4	over-expressed	Ppcs	5.14074
A1M_vs_A1T4	over-expressed	Hrc	5.59922
A1M_vs_A1T4	over-expressed	Mlf1	5.91741
A1M_vs_A1T4	over-expressed	Nfkbie	5.71764
A1M_vs_A1T4	over-expressed	Irf1	5.76518
A1M_vs_A1T4	over-expressed	Myl3	7.50563
A1M_vs_A1T4	over-expressed	Jchain	8.39005
A1M_vs_A1T4	over-expressed	Mcemp1	6.00293
A1M_vs_A1T4	over-expressed	Ovol3	5.91015
A1M_vs_A1T4	over-expressed	Neurl3	5.45139
A1M_vs_A1T4	over-expressed	Gja4	5.16927
A1M_vs_A1T4	over-expressed	Hspb6	6.46234
A1M_vs_A1T4	over-expressed	Igtp	5.51417
A1M_vs_A1T4	over-expressed	Pecam1	5.47699
A1M_vs_A1T4	over-expressed	Myl1	7.86025
A1M_vs_A1T4	over-expressed	Med17	5.14464
A1M_vs_A1T4	over-expressed	Gm26787	5.781
A1M_vs_A1T4	over-expressed	Pla2g2d	7.54471
A1M_vs_A1T4	over-expressed	Neurl2	5.00021
A1M_vs_A1T4	over-expressed	H2-Ea	8.14987
A1M_vs_A1T4	over-expressed	Il1b	6.27142
A1M_vs_A1T4	over-expressed	Prg4	5.202
A1M_vs_A1T4	over-expressed	Marco	8.29161
A1M_vs_A1T4	over-expressed	Myl2	6.9996
A1M_vs_A1T4	over-expressed	Prg2	7.14656
A1M_vs_A1T4	over-expressed	Neb	5.06625
A1M_vs_A1T4	over-expressed	Tnfrsf13c	6.00725
A1M_vs_A1T4	over-expressed	Yeats4	5.31766
A1M_vs_A1T4	over-expressed	Retnlg	7.6425
A1M_vs_A1T4	over-expressed	Ucp1	8.22333
A1M_vs_A1T4	over-expressed	Trim30a	5.60871
A1M_vs_A1T4	over-expressed	Trdn	5.64861
A1M_vs_A1T4	over-expressed	Tcap	9.60795
A1M_vs_A1T4	over-expressed	Sln	8.72927
A1M_vs_A1T4	over-expressed	Pygm	8.08803
A1M_vs_A1T4	over-expressed	Rbp7	6.78746
A1M_vs_A1T4	over-expressed	Steap4	5.51858
A1M_vs_A1T4	over-expressed	Smpx	6.55888
A1M_vs_A1T4	over-expressed	Serpinb1a	6.48756
A1M_vs_A1T4	over-expressed	Wdr83	5.10724
A1M_vs_A1T4	over-expressed	Septin1	5.24717
A1M_vs_A1T4	over-expressed	Spi1	5.16979
A1M_vs_A1T4	over-expressed	Serpina1b	7.59259
A1M_vs_A1T4	over-expressed	Tnfrsf13b	5.26356
A1M_vs_A1T4	over-expressed	Tnnc1	7.56798
A1M_vs_A1T4	over-expressed	Tfap2d	8.96513
A1M_vs_A1T4	over-expressed	Sh3bp5	5.81678
A1M_vs_A1T4	over-expressed	Rtp4	5.3775
A1M_vs_A1T4	over-expressed	Smagp	5.2698
A1M_vs_A1T4	over-expressed	Rgcc	6.69684
A1M_vs_A1T4	over-expressed	Rtn2	5.80361
A1M_vs_A1T4	over-expressed	Ramp2	5.80124
A1M_vs_A1T4	over-expressed	Zswim7	5.90821
A1M_vs_A1T4	over-expressed	Pvalb	6.1998
A1M_vs_A1T4	over-expressed	Rdh14	5.25453
A1M_vs_A1T4	over-expressed	Ptprcap	7.44457
A1M_vs_A1T4	over-expressed	Tbc1d10c	5.4364
A1M_vs_A1T4	over-expressed	Sncg	5.24412
A1M_vs_A1T4	over-expressed	Tcea3	6.20912
A1M_vs_A1T4	over-expressed	Tmem38a	7.01599
A1M_vs_A1T4	over-expressed	Tmub2	5.30811
A1M_vs_A1T4	over-expressed	Tnnt1	6.37539
A1M_vs_A1T4	over-expressed	Smap2	5.62939
A1M_vs_A1T4	over-expressed	Rgs19	5.92877
A1M_vs_A1T4	over-expressed	Ptpn18	5.07417
A1M_vs_A1T4	over-expressed	Rasip1	5.68144
A1M_vs_A1T4	over-expressed	S100a9	10.1615
A1M_vs_A1T4	over-expressed	Tmod4	6.38191
A1M_vs_A1T4	over-expressed	Sap30l	5.50417
A1M_vs_A1T4	over-expressed	S1pr4	5.08495
A1M_vs_A1T4	over-expressed	Slc2a4	5.59862
A1M_vs_A1T4	over-expressed	Saa3	5.28049
A1M_vs_A1T4	over-expressed	Ubd	8.01395
A1M_vs_A1T4	over-expressed	Slpi	7.26153
A1M_vs_A1T4	over-expressed	Usf2	5.45909
A1M_vs_A1T4	over-expressed	Tnnc2	8.981
A1M_vs_A1T4	over-expressed	Scimp	6.13209
A1M_vs_A1T4	over-expressed	Tnni2	7.99392
A1M_vs_A1T4	over-expressed	Tnnt3	11.7195
A1M_vs_A1T4	over-expressed	Sell	5.15265
A1M_vs_A1T4	over-expressed	Ube2m	5.29822
A1M_vs_A1T4	over-expressed	Tmem86a	6.32442
A1M_vs_A1T4	over-expressed	Ubac1	5.01592
A1M_vs_A1T4	under-expressed	Dsg4	-5.73702
A1M_vs_A1T4	under-expressed	Cd200r4	-5.13889
A1M_vs_A1T4	under-expressed	Carmil1	-5.34402
A1M_vs_A1T4	under-expressed	1700016C15Rik	-5.79945
A1M_vs_A1T4	under-expressed	Defb19	-5.1913
A1M_vs_A1T4	under-expressed	Col4a3	-5.1282
A1M_vs_A1T4	under-expressed	Fut4-ps1	-5.17606
A1M_vs_A1T4	under-expressed	Bhlhe41	-5.20858
A1M_vs_A1T4	under-expressed	Bex4	-5.67766
A1M_vs_A1T4	under-expressed	Efna5	-5.9162
A1M_vs_A1T4	under-expressed	Cercam	-5.34453
A1M_vs_A1T4	under-expressed	Crabp2	-8.93133
A1M_vs_A1T4	under-expressed	F2rl2	-5.11175
A1M_vs_A1T4	under-expressed	Ctxn1	-5.15614
A1M_vs_A1T4	under-expressed	1600027J07Rik	-7.17159
A1M_vs_A1T4	under-expressed	Crim1	-5.08929
A1M_vs_A1T4	under-expressed	Cthrc1	-7.39232
A1M_vs_A1T4	under-expressed	Cpeb1	-5.06844
A1M_vs_A1T4	under-expressed	Fgf21	-6.48121
A1M_vs_A1T4	under-expressed	Cck	-7.60085
A1M_vs_A1T4	under-expressed	Atp6v0d2	-6.75298
A1M_vs_A1T4	under-expressed	3300005D01Rik	-6.16936
A1M_vs_A1T4	under-expressed	Cldn3	-5.10282
A1M_vs_A1T4	under-expressed	Col1a1	-6.56973
A1M_vs_A1T4	under-expressed	Ccl3	-5.02476
A1M_vs_A1T4	under-expressed	Dok5	-5.03025
A1M_vs_A1T4	under-expressed	Jdp2	-6.7183
A1M_vs_A1T4	under-expressed	Nme5	-5.22495
A1M_vs_A1T4	under-expressed	Map1b	-5.24862
A1M_vs_A1T4	under-expressed	Ncam1	-6.23791
A1M_vs_A1T4	under-expressed	Prdm10	-5.19098
A1M_vs_A1T4	under-expressed	Mfap5	-5.02805
A1M_vs_A1T4	under-expressed	Irf2bpl	-5.14679
A1M_vs_A1T4	under-expressed	Gm10635	-5.27161
A1M_vs_A1T4	under-expressed	Gm10267	-6.28024
A1M_vs_A1T4	under-expressed	Gpnmb	-6.99256
A1M_vs_A1T4	under-expressed	Npy	-6.12895
A1M_vs_A1T4	under-expressed	Ndufa4l2	-7.59099
A1M_vs_A1T4	under-expressed	Gm12169	-6.06038
A1M_vs_A1T4	under-expressed	Inhba	-5.93091
A1M_vs_A1T4	under-expressed	Mmp19	-5.91759
A1M_vs_A1T4	under-expressed	Pdgfrl	-5.095
A1M_vs_A1T4	under-expressed	Il11	-6.67137
A1M_vs_A1T4	under-expressed	Pdpn	-5.736
A1M_vs_A1T4	under-expressed	Prr9	-9.09129
A1M_vs_A1T4	under-expressed	Mmp13	-5.34679
A1M_vs_A1T4	under-expressed	Mmp12	-7.45631
A1M_vs_A1T4	under-expressed	Nog	-7.67152
A1M_vs_A1T4	under-expressed	Htr2b	-5.08119
A1M_vs_A1T4	under-expressed	Jag1	-5.38056
A1M_vs_A1T4	under-expressed	Zfy2	-5.21148
A1M_vs_A1T4	under-expressed	Rpl10l	-6.78784
A1M_vs_A1T4	under-expressed	Sox4	-5.63072
A1M_vs_A1T4	under-expressed	Spp1	-7.05446
A1M_vs_A1T4	under-expressed	Slc39a2	-5.06591
A1M_vs_A1T4	under-expressed	Rab25	-5.10756
A1M_vs_A1T4	under-expressed	Timp1	-6.08274
A1M_vs_A1T4	under-expressed	Vnn3	-5.29788
A1M_vs_A1T4	under-expressed	Sprr2f	-6.12874
A1M_vs_A1T4	under-expressed	Sprr2g	-6.76208
A1M_vs_A1T4	under-expressed	Tacstd2	-5.62705
A1M_vs_A1T4	under-expressed	Zfp663	-5.50882
A1M_vs_A1T4	under-expressed	Tob1	-5.28095
A1M_vs_A1T4	under-expressed	Tnfrsf26	-5.20731
A1M_vs_A1T4	under-expressed	Serpine1	-5.07815
A1M_vs_A1T4	under-expressed	Thbs1	-5.67486
A2M_vs_A2T1	over-expressed	Dmrt2	5.45251
A2M_vs_A2T1	over-expressed	Adtrp	5.28775
A2M_vs_A2T1	over-expressed	Fam8a1	5.45148
A2M_vs_A2T1	over-expressed	Eif4ebp3	5.64026
A2M_vs_A2T1	over-expressed	Clec4a3	6.11908
A2M_vs_A2T1	over-expressed	Clec4b1	5.88209
A2M_vs_A2T1	over-expressed	C1ra	7.34544
A2M_vs_A2T1	over-expressed	Chmp1b	5.21014
A2M_vs_A2T1	over-expressed	Cidea	6.627
A2M_vs_A2T1	over-expressed	Gadd45g	6.29463
A2M_vs_A2T1	over-expressed	Alkbh7	5.18343
A2M_vs_A2T1	over-expressed	C4b	6.01902
A2M_vs_A2T1	over-expressed	Cyp21a1	7.48718
A2M_vs_A2T1	over-expressed	C3	5.49178
A2M_vs_A2T1	over-expressed	Cdo1	5.74048
A2M_vs_A2T1	over-expressed	Coro1a	6.92911
A2M_vs_A2T1	over-expressed	Cyp11b1	6.34739
A2M_vs_A2T1	over-expressed	Arxes2	6.39361
A2M_vs_A2T1	over-expressed	Acyp2	6.00459
A2M_vs_A2T1	over-expressed	Gapt	6.05588
A2M_vs_A2T1	over-expressed	Cdkn2c	6.81621
A2M_vs_A2T1	over-expressed	Abhd15	5.61251
A2M_vs_A2T1	over-expressed	Fgf18	6.1278
A2M_vs_A2T1	over-expressed	Ccng1	6.1475
A2M_vs_A2T1	over-expressed	Bop1	5.35637
A2M_vs_A2T1	over-expressed	Carnmt1	5.41297
A2M_vs_A2T1	over-expressed	Aldh1a7	5.49192
A2M_vs_A2T1	over-expressed	Coasy	6.20808
A2M_vs_A2T1	over-expressed	Adipoq	7.11956
A2M_vs_A2T1	over-expressed	Aqp1	5.41029
A2M_vs_A2T1	over-expressed	Ces1d	7.15971
A2M_vs_A2T1	over-expressed	Cd209f	6.299
A2M_vs_A2T1	over-expressed	Cd209g	5.53382
A2M_vs_A2T1	over-expressed	A530016L24Rik	5.28541
A2M_vs_A2T1	over-expressed	Btbd6	5.32615
A2M_vs_A2T1	over-expressed	Car3	8.7007
A2M_vs_A2T1	over-expressed	Coa6	5.63457
A2M_vs_A2T1	over-expressed	Adrb3	6.03621
A2M_vs_A2T1	over-expressed	Apoc1	11.0793
A2M_vs_A2T1	over-expressed	2610016A17Rik	5.66196
A2M_vs_A2T1	over-expressed	F13a1	5.66953
A2M_vs_A2T1	over-expressed	Camp	6.91805
A2M_vs_A2T1	over-expressed	Ccnq	5.25307
A2M_vs_A2T1	over-expressed	C1qtnf12	5.7613
A2M_vs_A2T1	over-expressed	Cidec	6.17556
A2M_vs_A2T1	over-expressed	Cma1	6.77377
A2M_vs_A2T1	over-expressed	Akr7a5	5.37717
A2M_vs_A2T1	over-expressed	Cbr2	8.77953
A2M_vs_A2T1	over-expressed	Bst2	5.94027
A2M_vs_A2T1	over-expressed	Aldh4a1	5.24992
A2M_vs_A2T1	over-expressed	Calca	5.27756
A2M_vs_A2T1	over-expressed	Ccl8	5.32682
A2M_vs_A2T1	over-expressed	Fasn	5.97564
A2M_vs_A2T1	over-expressed	Akr1b7	6.92651
A2M_vs_A2T1	over-expressed	Arhgap45	5.30641
A2M_vs_A2T1	over-expressed	Ctdspl	5.69478
A2M_vs_A2T1	over-expressed	Creb3l1	5.53611
A2M_vs_A2T1	over-expressed	Abhd17a	5.75189
A2M_vs_A2T1	over-expressed	Aqp7	5.79825
A2M_vs_A2T1	over-expressed	Ccr2	5.66555
A2M_vs_A2T1	over-expressed	Cxcl13	6.90179
A2M_vs_A2T1	over-expressed	Cfd	6.34589
A2M_vs_A2T1	over-expressed	Ccn5	5.72723
A2M_vs_A2T1	over-expressed	Clec10a	7.08578
A2M_vs_A2T1	over-expressed	Eln	5.51361
A2M_vs_A2T1	over-expressed	Ecrg4	6.351
A2M_vs_A2T1	over-expressed	Cebpa	7.90064
A2M_vs_A2T1	over-expressed	Cpxm1	7.66429
A2M_vs_A2T1	over-expressed	Cyp2e1	6.67556
A2M_vs_A2T1	over-expressed	Cox8b	5.66796
A2M_vs_A2T1	over-expressed	Cyb5d2	5.18397
A2M_vs_A2T1	over-expressed	Coq2	5.4119
A2M_vs_A2T1	over-expressed	Fcna	6.0696
A2M_vs_A2T1	over-expressed	Alyref2	5.85455
A2M_vs_A2T1	over-expressed	Crls1	5.73868
A2M_vs_A2T1	over-expressed	Cyp2f2	7.03551
A2M_vs_A2T1	over-expressed	Entr1	5.4622
A2M_vs_A2T1	over-expressed	Apmap	6.24571
A2M_vs_A2T1	over-expressed	Adig	5.82506
A2M_vs_A2T1	over-expressed	Il13ra1	5.71232
A2M_vs_A2T1	over-expressed	Pnpla3	6.56928
A2M_vs_A2T1	over-expressed	Mzb1	5.5202
A2M_vs_A2T1	over-expressed	Plin4	5.54718
A2M_vs_A2T1	over-expressed	H2-DMb1	6.45167
A2M_vs_A2T1	over-expressed	Ifit3	5.22757
A2M_vs_A2T1	over-expressed	Nkg7	5.6648
A2M_vs_A2T1	over-expressed	H2-Aa	6.09418
A2M_vs_A2T1	over-expressed	H2-Eb1	6.26628
A2M_vs_A2T1	over-expressed	Hp	6.52275
A2M_vs_A2T1	over-expressed	Mgat2	5.29481
A2M_vs_A2T1	over-expressed	Poglut3	5.16774
A2M_vs_A2T1	over-expressed	Lpcat3	5.2158
A2M_vs_A2T1	over-expressed	Otulin	5.27007
A2M_vs_A2T1	over-expressed	Orm1	9.5764
A2M_vs_A2T1	over-expressed	Itih4	6.36282
A2M_vs_A2T1	over-expressed	Prkar2b	5.80126
A2M_vs_A2T1	over-expressed	Ly6d	5.64026
A2M_vs_A2T1	over-expressed	Hba-a1	8.48888
A2M_vs_A2T1	over-expressed	Klhl42	5.84263
A2M_vs_A2T1	over-expressed	Ifi27l2a	5.99262
A2M_vs_A2T1	over-expressed	Kat2a	5.2316
A2M_vs_A2T1	over-expressed	Gzma	5.21515
A2M_vs_A2T1	over-expressed	Nudt8	5.35923
A2M_vs_A2T1	over-expressed	Keap1	5.38126
A2M_vs_A2T1	over-expressed	Mid1ip1	5.45022
A2M_vs_A2T1	over-expressed	Mapkapk2	5.60972
A2M_vs_A2T1	over-expressed	Ndufaf8	6.91771
A2M_vs_A2T1	over-expressed	Oxtr	5.48063
A2M_vs_A2T1	over-expressed	Ghr	5.81326
A2M_vs_A2T1	over-expressed	Nr1h3	5.87859
A2M_vs_A2T1	over-expressed	Plxdc2	5.50755
A2M_vs_A2T1	over-expressed	Pip4k2a	5.23281
A2M_vs_A2T1	over-expressed	Gltp	5.71682
A2M_vs_A2T1	over-expressed	Jchain	6.19094
A2M_vs_A2T1	over-expressed	Mdk	6.38188
A2M_vs_A2T1	over-expressed	Prelp	5.68075
A2M_vs_A2T1	over-expressed	Mup2	8.41458
A2M_vs_A2T1	over-expressed	Naaa	6.0117
A2M_vs_A2T1	over-expressed	Mmp3	7.38864
A2M_vs_A2T1	over-expressed	Mgl2	6.38346
A2M_vs_A2T1	over-expressed	Mrgpra6	6.77246
A2M_vs_A2T1	over-expressed	Lamb2	5.26182
A2M_vs_A2T1	over-expressed	Htatip2	5.99732
A2M_vs_A2T1	over-expressed	H2-Ea	6.62384
A2M_vs_A2T1	over-expressed	Lmo2	5.55973
A2M_vs_A2T1	over-expressed	Ifi211	5.54955
A2M_vs_A2T1	over-expressed	Mmd2	5.83337
A2M_vs_A2T1	over-expressed	Gpat3	5.57671
A2M_vs_A2T1	over-expressed	Pnpla2	7.52844
A2M_vs_A2T1	over-expressed	Nmi	5.53703
A2M_vs_A2T1	over-expressed	Thap11	5.16928
A2M_vs_A2T1	over-expressed	Rrs1	5.50427
A2M_vs_A2T1	over-expressed	Retnla	9.51073
A2M_vs_A2T1	over-expressed	Retnlg	5.5543
A2M_vs_A2T1	over-expressed	Zfp972	5.7444
A2M_vs_A2T1	over-expressed	Rbp7	7.25678
A2M_vs_A2T1	over-expressed	Steap4	7.20898
A2M_vs_A2T1	over-expressed	Ptafr	6.50753
A2M_vs_A2T1	over-expressed	Scd1	5.38722
A2M_vs_A2T1	over-expressed	Serpina1b	5.27214
A2M_vs_A2T1	over-expressed	Tmem192	5.72649
A2M_vs_A2T1	over-expressed	Smoc1	5.57913
A2M_vs_A2T1	over-expressed	Thbs4	6.76549
A2M_vs_A2T1	over-expressed	Smndc1	5.98622
A2M_vs_A2T1	over-expressed	Thrsp	5.20395
A2M_vs_A2T1	over-expressed	Scand1	5.84813
A2M_vs_A2T1	over-expressed	Ptx3	7.32472
A2M_vs_A2T1	over-expressed	Tppp3	5.64941
A2M_vs_A2T1	over-expressed	Rangrf	5.20237
A2M_vs_A2T1	over-expressed	Retn	10.7742
A2M_vs_A2T1	over-expressed	Thap12	5.18036
A2M_vs_A2T1	over-expressed	Rnf166	5.23412
A2M_vs_A2T1	over-expressed	Slfn5	5.50934
A2M_vs_A2T1	over-expressed	Sap30	5.56386
A2M_vs_A2T1	over-expressed	S100a8	8.41607
A2M_vs_A2T1	over-expressed	S100a9	7.58923
A2M_vs_A2T1	over-expressed	Wfdc21	12.3431
A2M_vs_A2T1	over-expressed	Slc36a2	6.0276
A2M_vs_A2T1	over-expressed	Rbm12b2	5.33343
A2M_vs_A2T1	over-expressed	Prtn3	6.57709
A2M_vs_A2T1	over-expressed	Slc7a10	6.21352
A2M_vs_A2T1	over-expressed	Trim11	5.19183
A2M_vs_A2T1	over-expressed	Tnfsf12	5.61484
A2M_vs_A2T1	under-expressed	Fam110a	-5.18003
A2M_vs_A2T1	under-expressed	3200001D21Rik	-5.60618
A2M_vs_A2T1	under-expressed	Ankrd37	-6.16543
A2M_vs_A2T1	under-expressed	Defb29	-6.09513
A2M_vs_A2T1	under-expressed	Apln	-5.79067
A2M_vs_A2T1	under-expressed	2610528A11Rik	-6.25119
A2M_vs_A2T1	under-expressed	Fgf21	-6.85221
A2M_vs_A2T1	under-expressed	Cck	-6.90976
A2M_vs_A2T1	under-expressed	Atp6v0d2	-6.62055
A2M_vs_A2T1	under-expressed	Cldn4	-6.8124
A2M_vs_A2T1	under-expressed	Ccl3	-5.37949
A2M_vs_A2T1	under-expressed	Gm10267	-6.43068
A2M_vs_A2T1	under-expressed	Ndufb4c	-5.354
A2M_vs_A2T1	under-expressed	Gpnmb	-5.81401
A2M_vs_A2T1	under-expressed	Nts	-8.03803
A2M_vs_A2T1	under-expressed	Ppm1j	-5.93184
A2M_vs_A2T1	under-expressed	Muc1	-6.2087
A2M_vs_A2T1	under-expressed	Prr9	-8.89035
A2M_vs_A2T1	under-expressed	Mmp12	-5.45772
A2M_vs_A2T1	under-expressed	Rps19-ps3	-5.22987
A2M_vs_A2T1	under-expressed	Spata24	-5.57114
A2M_vs_A2T1	under-expressed	Tspan8	-6.02232
A2M_vs_A2T1	under-expressed	Spink8	-5.28194
A2M_vs_A2T1	under-expressed	Tmsb15b1	-6.16775
A2M_vs_A2T1	under-expressed	Sprr2f	-7.00849
A2M_vs_A2T1	under-expressed	Sprr2g	-6.59411
A2M_vs_A2T1	under-expressed	Serpinb2	-5.34859
A2M_vs_A2T2	over-expressed	Eef1akmt1	6.86041
A2M_vs_A2T2	over-expressed	C1ra	7.34544
A2M_vs_A2T2	over-expressed	Gas6	7.81873
A2M_vs_A2T2	over-expressed	Cyp21a1	7.48718
A2M_vs_A2T2	over-expressed	Cdo1	9.12799
A2M_vs_A2T2	over-expressed	Ap3s1	6.74287
A2M_vs_A2T2	over-expressed	Cfb	7.69315
A2M_vs_A2T2	over-expressed	Cdkn2c	6.81621
A2M_vs_A2T2	over-expressed	Actg2	8.22291
A2M_vs_A2T2	over-expressed	Fkbp9	6.71754
A2M_vs_A2T2	over-expressed	Adh1	6.68339
A2M_vs_A2T2	over-expressed	Car3	7.24276
A2M_vs_A2T2	over-expressed	Dtx3l	6.65877
A2M_vs_A2T2	over-expressed	Apoc1	11.0793
A2M_vs_A2T2	over-expressed	AW112010	7.47499
A2M_vs_A2T2	over-expressed	Camp	6.91805
A2M_vs_A2T2	over-expressed	Abracl	7.28501
A2M_vs_A2T2	over-expressed	Cidec	10.3268
A2M_vs_A2T2	over-expressed	Cma1	6.77377
A2M_vs_A2T2	over-expressed	Adgrd1	7.5699
A2M_vs_A2T2	over-expressed	Ccl12	8.47779
A2M_vs_A2T2	over-expressed	Fasn	7.91784
A2M_vs_A2T2	over-expressed	Akr1b7	6.92651
A2M_vs_A2T2	over-expressed	Fcor	9.53743
A2M_vs_A2T2	over-expressed	Cox7a1	7.4172
A2M_vs_A2T2	over-expressed	Fmc1	6.90386
A2M_vs_A2T2	over-expressed	G0s2	7.39228
A2M_vs_A2T2	over-expressed	Dgat2	7.79541
A2M_vs_A2T2	over-expressed	Col8a2	6.86335
A2M_vs_A2T2	over-expressed	Adipor2	6.90202
A2M_vs_A2T2	over-expressed	Eid1	6.89811
A2M_vs_A2T2	over-expressed	Cxcl13	6.90179
A2M_vs_A2T2	over-expressed	Clec10a	7.08578
A2M_vs_A2T2	over-expressed	Eln	7.06034
A2M_vs_A2T2	over-expressed	Cpxm1	7.66429
A2M_vs_A2T2	over-expressed	Cyp2e1	9.71306
A2M_vs_A2T2	over-expressed	Ccl5	7.2528
A2M_vs_A2T2	over-expressed	Cyp2f2	7.03551
A2M_vs_A2T2	over-expressed	Mrps6	6.9021
A2M_vs_A2T2	over-expressed	Mgll	7.6291
A2M_vs_A2T2	over-expressed	Pim3	6.72628
A2M_vs_A2T2	over-expressed	Plin4	7.33398
A2M_vs_A2T2	over-expressed	Lrg1	8.60138
A2M_vs_A2T2	over-expressed	H2-Aa	9.29489
A2M_vs_A2T2	over-expressed	H2-Eb1	9.43692
A2M_vs_A2T2	over-expressed	Hp	12.1505
A2M_vs_A2T2	over-expressed	Ogn	7.53314
A2M_vs_A2T2	over-expressed	Prkaca	7.08951
A2M_vs_A2T2	over-expressed	Ormdl3	7.27623
A2M_vs_A2T2	over-expressed	Orm1	9.5764
A2M_vs_A2T2	over-expressed	Gpc3	8.06598
A2M_vs_A2T2	over-expressed	Imp3	7.21508
A2M_vs_A2T2	over-expressed	Hba-a1	8.48888
A2M_vs_A2T2	over-expressed	Hba-a2	7.94445
A2M_vs_A2T2	over-expressed	Nme3	7.47103
A2M_vs_A2T2	over-expressed	Pcbd2	6.65677
A2M_vs_A2T2	over-expressed	Hsd3b1	7.25665
A2M_vs_A2T2	over-expressed	Ppp1r14b	7.33849
A2M_vs_A2T2	over-expressed	Ltc4s	6.87712
A2M_vs_A2T2	over-expressed	Ndufaf8	6.91771
A2M_vs_A2T2	over-expressed	Ly6c1	8.65158
A2M_vs_A2T2	over-expressed	Jchain	9.03537
A2M_vs_A2T2	over-expressed	Mup2	8.41458
A2M_vs_A2T2	over-expressed	Mmp3	7.38864
A2M_vs_A2T2	over-expressed	Mrgpra6	6.77246
A2M_vs_A2T2	over-expressed	Pfdn2	7.24016
A2M_vs_A2T2	over-expressed	Pck1	8.17979
A2M_vs_A2T2	over-expressed	Ndufs3	6.71902
A2M_vs_A2T2	over-expressed	Retnla	9.51073
A2M_vs_A2T2	over-expressed	Rbp7	7.25678
A2M_vs_A2T2	over-expressed	Steap4	7.20898
A2M_vs_A2T2	over-expressed	Rfk	6.94527
A2M_vs_A2T2	over-expressed	Sfrp1	7.47365
A2M_vs_A2T2	over-expressed	Thbs4	6.76549
A2M_vs_A2T2	over-expressed	Prxl2b	6.74446
A2M_vs_A2T2	over-expressed	Pxmp2	7.02
A2M_vs_A2T2	over-expressed	Thrsp	10.0834
A2M_vs_A2T2	over-expressed	Rtl8c	7.67972
A2M_vs_A2T2	over-expressed	Zfp691	7.0206
A2M_vs_A2T2	over-expressed	Ptx3	7.32472
A2M_vs_A2T2	over-expressed	Upf1	6.74554
A2M_vs_A2T2	over-expressed	Retn	10.7742
A2M_vs_A2T2	over-expressed	Smim12	6.75143
A2M_vs_A2T2	over-expressed	S100a4	7.55304
A2M_vs_A2T2	over-expressed	S100a9	7.58923
A2M_vs_A2T2	over-expressed	Wfdc21	12.3431
A2M_vs_A2T2	over-expressed	Rbm45	6.66652
A2M_vs_A2T2	over-expressed	Sfrp2	9.20979
A2M_vs_A2T2	over-expressed	Rgs5	6.65803
A2M_vs_A2T2	over-expressed	Tmem120a	7.40219
A2M_vs_A2T2	under-expressed	4921513I03Rik	-6.78905
A2M_vs_A2T2	under-expressed	Cck	-7.78499
A2M_vs_A2T2	under-expressed	Atp6v0d2	-7.14626
A2M_vs_A2T2	under-expressed	Ccl3	-6.97363
A2M_vs_A2T2	under-expressed	Gm10267	-8.03705
A2M_vs_A2T2	under-expressed	Ndufb4c	-6.94771
A2M_vs_A2T2	under-expressed	Gpnmb	-6.74849
A2M_vs_A2T2	under-expressed	Nts	-8.96124
A2M_vs_A2T2	under-expressed	Mmp12	-7.14317
A2M_vs_A2T2	under-expressed	Htr2b	-6.82074
A2M_vs_A2T2	under-expressed	Spink8	-7.45527
A2M_vs_A2T2	under-expressed	Sprr2f	-7.88409
A2M_vs_A2T3	over-expressed	Clec4a3	6.11908
A2M_vs_A2T3	over-expressed	Clec4b1	5.88209
A2M_vs_A2T3	over-expressed	C1ra	7.34544
A2M_vs_A2T3	over-expressed	C1s2	5.79807
A2M_vs_A2T3	over-expressed	Cidea	6.627
A2M_vs_A2T3	over-expressed	Ank	5.88067
A2M_vs_A2T3	over-expressed	Efemp1	6.17803
A2M_vs_A2T3	over-expressed	Bckdhb	6.05472
A2M_vs_A2T3	over-expressed	C4b	7.91909
A2M_vs_A2T3	over-expressed	C3	6.21186
A2M_vs_A2T3	over-expressed	Cdo1	9.12799
A2M_vs_A2T3	over-expressed	Cyp11b1	6.34739
A2M_vs_A2T3	over-expressed	Arxes2	6.39361
A2M_vs_A2T3	over-expressed	Gapt	6.05588
A2M_vs_A2T3	over-expressed	Cdkn2c	6.81621
A2M_vs_A2T3	over-expressed	Cd1d1	6.96353
A2M_vs_A2T3	over-expressed	Coasy	6.20808
A2M_vs_A2T3	over-expressed	Adipoq	7.16194
A2M_vs_A2T3	over-expressed	Ces1d	7.15971
A2M_vs_A2T3	over-expressed	Cd209f	6.299
A2M_vs_A2T3	over-expressed	Adh1	6.68339
A2M_vs_A2T3	over-expressed	Car3	7.85971
A2M_vs_A2T3	over-expressed	Adrb3	6.03621
A2M_vs_A2T3	over-expressed	Dnajc4	6.58957
A2M_vs_A2T3	over-expressed	AW112010	7.47499
A2M_vs_A2T3	over-expressed	Cidec	6.21912
A2M_vs_A2T3	over-expressed	Cma1	6.77377
A2M_vs_A2T3	over-expressed	Dcxr	6.46617
A2M_vs_A2T3	over-expressed	Cbr2	8.77953
A2M_vs_A2T3	over-expressed	Ccl12	8.47779
A2M_vs_A2T3	over-expressed	Ccl8	5.78364
A2M_vs_A2T3	over-expressed	Fasn	6.00967
A2M_vs_A2T3	over-expressed	Anxa8	6.29221
A2M_vs_A2T3	over-expressed	Akr1b7	6.92651
A2M_vs_A2T3	over-expressed	Aqp7	5.79825
A2M_vs_A2T3	over-expressed	Bok	6.02744
A2M_vs_A2T3	over-expressed	Cxcl13	6.90179
A2M_vs_A2T3	over-expressed	Cfd	6.54368
A2M_vs_A2T3	over-expressed	Clec10a	7.08578
A2M_vs_A2T3	over-expressed	Ccl24	6.52762
A2M_vs_A2T3	over-expressed	Cyp2e1	6.71606
A2M_vs_A2T3	over-expressed	Fcna	6.0696
A2M_vs_A2T3	over-expressed	Ccl5	7.2528
A2M_vs_A2T3	over-expressed	Cyp2f2	7.03551
A2M_vs_A2T3	over-expressed	Apmap	6.24571
A2M_vs_A2T3	over-expressed	Adig	5.86894
A2M_vs_A2T3	over-expressed	Mrap	7.92185
A2M_vs_A2T3	over-expressed	Phf11b	5.96404
A2M_vs_A2T3	over-expressed	Ppm1m	6.08939
A2M_vs_A2T3	over-expressed	Mccc2	5.9691
A2M_vs_A2T3	over-expressed	Plin4	7.33398
A2M_vs_A2T3	over-expressed	Lrg1	8.60138
A2M_vs_A2T3	over-expressed	H2-DMb1	6.45167
A2M_vs_A2T3	over-expressed	H2-Eb1	9.43692
A2M_vs_A2T3	over-expressed	Hp	6.88242
A2M_vs_A2T3	over-expressed	Maea	5.98282
A2M_vs_A2T3	over-expressed	Orm1	9.5764
A2M_vs_A2T3	over-expressed	Itih4	6.36282
A2M_vs_A2T3	over-expressed	Prkar2b	5.80126
A2M_vs_A2T3	over-expressed	Pced1b	6.38813
A2M_vs_A2T3	over-expressed	Hba-a1	8.48888
A2M_vs_A2T3	over-expressed	Hba-a2	7.94445
A2M_vs_A2T3	over-expressed	Ifi27l2a	6.21896
A2M_vs_A2T3	over-expressed	Mettl7a1	6.8655
A2M_vs_A2T3	over-expressed	Gpam	6.11288
A2M_vs_A2T3	over-expressed	Plbd1	6.13038
A2M_vs_A2T3	over-expressed	Ghr	5.81326
A2M_vs_A2T3	over-expressed	Mpv17l2	5.80768
A2M_vs_A2T3	over-expressed	Mdk	6.38188
A2M_vs_A2T3	over-expressed	Mup2	8.41458
A2M_vs_A2T3	over-expressed	Mafb	6.20918
A2M_vs_A2T3	over-expressed	Mgl2	6.38346
A2M_vs_A2T3	over-expressed	H2-Ea	10.6178
A2M_vs_A2T3	over-expressed	Rbp7	7.25678
A2M_vs_A2T3	over-expressed	Steap4	7.20898
A2M_vs_A2T3	over-expressed	Rtp4	6.11387
A2M_vs_A2T3	over-expressed	Prxl2b	6.74446
A2M_vs_A2T3	over-expressed	Pxmp2	7.02
A2M_vs_A2T3	over-expressed	Sncg	8.32688
A2M_vs_A2T3	over-expressed	Rab29	6.45446
A2M_vs_A2T3	over-expressed	Rtl8c	7.67972
A2M_vs_A2T3	over-expressed	Scand1	5.84813
A2M_vs_A2T3	over-expressed	Ptx3	7.32472
A2M_vs_A2T3	over-expressed	Retn	5.88505
A2M_vs_A2T3	over-expressed	S100a9	7.58923
A2M_vs_A2T3	over-expressed	Wfdc21	12.3431
A2M_vs_A2T3	over-expressed	Slc36a2	6.0276
A2M_vs_A2T3	over-expressed	Sfrp2	6.20985
A2M_vs_A2T3	over-expressed	Rgs5	6.65803
A2M_vs_A2T3	over-expressed	Prtn3	6.57709
A2M_vs_A2T3	over-expressed	Slc7a10	6.21352
A2M_vs_A2T3	under-expressed	Ankrd37	-7.00336
A2M_vs_A2T3	under-expressed	2610528A11Rik	-7.1958
A2M_vs_A2T3	under-expressed	Cox6a2	-6.07652
A2M_vs_A2T3	under-expressed	Fgf21	-6.99745
A2M_vs_A2T3	under-expressed	Cck	-7.12491
A2M_vs_A2T3	under-expressed	Atp6v0d2	-6.80702
A2M_vs_A2T3	under-expressed	Cldn4	-6.39207
A2M_vs_A2T3	under-expressed	Ccl3	-5.90741
A2M_vs_A2T3	under-expressed	Gpnmb	-6.14805
A2M_vs_A2T3	under-expressed	Mmp7	-5.84405
A2M_vs_A2T3	under-expressed	Nts	-8.29904
A2M_vs_A2T3	under-expressed	Prr9	-8.06888
A2M_vs_A2T3	under-expressed	Mmp12	-5.79884
A2M_vs_A2T3	under-expressed	Sprr2g	-6.5484
A2M_vs_A2T3	under-expressed	Serpinb2	-6.39922
A2M_vs_A2T4	over-expressed	Cd74	9.52623
A2M_vs_A2T4	over-expressed	Eef1akmt1	6.86041
A2M_vs_A2T4	over-expressed	Col10a1	6.55369
A2M_vs_A2T4	over-expressed	C1s1	7.27597
A2M_vs_A2T4	over-expressed	Cidea	6.627
A2M_vs_A2T4	over-expressed	Cyp21a1	7.48718
A2M_vs_A2T4	over-expressed	Cdo1	9.12799
A2M_vs_A2T4	over-expressed	Coro1a	6.92911
A2M_vs_A2T4	over-expressed	Dhrs7	6.69616
A2M_vs_A2T4	over-expressed	Cdkn2c	6.81621
A2M_vs_A2T4	over-expressed	Cd1d1	6.96353
A2M_vs_A2T4	over-expressed	Aif1	7.74566
A2M_vs_A2T4	over-expressed	Fundc2	7.00343
A2M_vs_A2T4	over-expressed	Actg2	8.22291
A2M_vs_A2T4	over-expressed	Dgat1	6.44738
A2M_vs_A2T4	over-expressed	Gda	6.5594
A2M_vs_A2T4	over-expressed	Adipoq	10.7364
A2M_vs_A2T4	over-expressed	Gabarapl1	6.94174
A2M_vs_A2T4	over-expressed	Ces1d	7.15971
A2M_vs_A2T4	over-expressed	Cpne2	7.24381
A2M_vs_A2T4	over-expressed	Car3	7.23406
A2M_vs_A2T4	over-expressed	Dnajc4	6.58957
A2M_vs_A2T4	over-expressed	Camp	6.91805
A2M_vs_A2T4	over-expressed	1600027J07Rik	7.68298
A2M_vs_A2T4	over-expressed	Cidec	10.3268
A2M_vs_A2T4	over-expressed	Cma1	6.77377
A2M_vs_A2T4	over-expressed	Dcxr	6.46617
A2M_vs_A2T4	over-expressed	Cbr2	8.77953
A2M_vs_A2T4	over-expressed	Ccl12	8.47779
A2M_vs_A2T4	over-expressed	Ccl8	12.2671
A2M_vs_A2T4	over-expressed	Akr1b7	6.92651
A2M_vs_A2T4	over-expressed	Cotl1	7.04448
A2M_vs_A2T4	over-expressed	Dgat2	7.79541
A2M_vs_A2T4	over-expressed	Col8a2	6.86335
A2M_vs_A2T4	over-expressed	Dpt	8.35726
A2M_vs_A2T4	over-expressed	Crtap	6.46294
A2M_vs_A2T4	over-expressed	Cfd	6.45572
A2M_vs_A2T4	over-expressed	Clec10a	7.08578
A2M_vs_A2T4	over-expressed	Ccl24	6.52762
A2M_vs_A2T4	over-expressed	Cox8b	11.1347
A2M_vs_A2T4	over-expressed	Cebpb	6.69704
A2M_vs_A2T4	over-expressed	Ccl5	7.2528
A2M_vs_A2T4	over-expressed	Cyp2f2	7.03551
A2M_vs_A2T4	over-expressed	Adig	10.1621
A2M_vs_A2T4	over-expressed	Mrap	7.92185
A2M_vs_A2T4	over-expressed	Nnmt	7.62295
A2M_vs_A2T4	over-expressed	Pnpla3	6.56928
A2M_vs_A2T4	over-expressed	Marcksl1	6.51767
A2M_vs_A2T4	over-expressed	Gstz1	6.6843
A2M_vs_A2T4	over-expressed	Mgll	7.6291
A2M_vs_A2T4	over-expressed	Lrg1	8.60138
A2M_vs_A2T4	over-expressed	H2-DMb1	6.45167
A2M_vs_A2T4	over-expressed	Ogn	7.53314
A2M_vs_A2T4	over-expressed	Nbdy	6.67906
A2M_vs_A2T4	over-expressed	Orm1	9.5764
A2M_vs_A2T4	over-expressed	Imp3	7.21508
A2M_vs_A2T4	over-expressed	Lyrm4	6.59807
A2M_vs_A2T4	over-expressed	Ifi27l2a	6.45222
A2M_vs_A2T4	over-expressed	Lst1	9.04093
A2M_vs_A2T4	over-expressed	Ms4a6d	6.98587
A2M_vs_A2T4	over-expressed	Pcbd2	6.65677
A2M_vs_A2T4	over-expressed	Mrps28	6.87163
A2M_vs_A2T4	over-expressed	Ltc4s	6.87712
A2M_vs_A2T4	over-expressed	Ndufaf8	6.91771
A2M_vs_A2T4	over-expressed	Jchain	9.03537
A2M_vs_A2T4	over-expressed	Hcst	6.98768
A2M_vs_A2T4	over-expressed	Mrpl2	6.87712
A2M_vs_A2T4	over-expressed	Plekhj1	7.40635
A2M_vs_A2T4	over-expressed	Mup2	8.41458
A2M_vs_A2T4	over-expressed	Htra1	6.5325
A2M_vs_A2T4	over-expressed	Mrgpra6	6.77246
A2M_vs_A2T4	over-expressed	Retnla	9.51073
A2M_vs_A2T4	over-expressed	Rbp7	7.25678
A2M_vs_A2T4	over-expressed	Steap4	7.20898
A2M_vs_A2T4	over-expressed	Snrnp25	6.72511
A2M_vs_A2T4	over-expressed	Rbfa	6.44574
A2M_vs_A2T4	over-expressed	Serpina3n	8.44689
A2M_vs_A2T4	over-expressed	Tmem9b	6.59034
A2M_vs_A2T4	over-expressed	Sfrp1	7.47365
A2M_vs_A2T4	over-expressed	Thbs4	6.76549
A2M_vs_A2T4	over-expressed	Prxl2b	6.74446
A2M_vs_A2T4	over-expressed	Tst	6.58264
A2M_vs_A2T4	over-expressed	Pxmp2	7.02
A2M_vs_A2T4	over-expressed	Sfrp4	7.03916
A2M_vs_A2T4	over-expressed	Rab29	6.45446
A2M_vs_A2T4	over-expressed	Slc16a1	6.54579
A2M_vs_A2T4	over-expressed	Thrsp	10.0834
A2M_vs_A2T4	over-expressed	Ptx3	7.32472
A2M_vs_A2T4	over-expressed	Spon1	7.50982
A2M_vs_A2T4	over-expressed	Smim12	6.75143
A2M_vs_A2T4	over-expressed	S100a8	8.41607
A2M_vs_A2T4	over-expressed	S100a9	7.58923
A2M_vs_A2T4	over-expressed	Rgs5	6.65803
A2M_vs_A2T4	over-expressed	Slpi	8.94855
A2M_vs_A2T4	over-expressed	Triap1	6.53778
A2M_vs_A2T4	under-expressed	Ankrd37	-7.5574
A2M_vs_A2T4	under-expressed	4921513I03Rik	-7.11753
A2M_vs_A2T4	under-expressed	Fgf21	-7.66635
A2M_vs_A2T4	under-expressed	Cldn4	-7.05877
A2M_vs_A2T4	under-expressed	Dnaaf6	-7.06055
A2M_vs_A2T4	under-expressed	Gm10267	-8.04625
A2M_vs_A2T4	under-expressed	Nts	-7.27646
A2M_vs_A2T4	under-expressed	Sprr2f	-8.3068
71M_vs_71T1	over-expressed	Dbt	5.15378
71M_vs_71T1	over-expressed	Ednrb	7.11592
71M_vs_71T1	over-expressed	Elovl5	5.78224
71M_vs_71T1	over-expressed	Fbxo6	5.26643
71M_vs_71T1	over-expressed	Eif4ebp3	6.49136
71M_vs_71T1	over-expressed	Clec4a1	5.25457
71M_vs_71T1	over-expressed	Clec4b1	6.22644
71M_vs_71T1	over-expressed	Clec4a2	5.12655
71M_vs_71T1	over-expressed	3110040N11Rik	5.11301
71M_vs_71T1	over-expressed	Acsl1	5.56797
71M_vs_71T1	over-expressed	Cavin2	7.72966
71M_vs_71T1	over-expressed	C1s2	5.00372
71M_vs_71T1	over-expressed	Cidea	4.93937
71M_vs_71T1	over-expressed	Acat1	4.99206
71M_vs_71T1	over-expressed	Clybl	5.36143
71M_vs_71T1	over-expressed	Cox4i2	5.7415
71M_vs_71T1	over-expressed	Cib2	5.727
71M_vs_71T1	over-expressed	Bckdhb	6.12434
71M_vs_71T1	over-expressed	Gbp4	5.81263
71M_vs_71T1	over-expressed	Gbp6	5.10234
71M_vs_71T1	over-expressed	Cmbl	7.35486
71M_vs_71T1	over-expressed	Cldn5	6.0285
71M_vs_71T1	over-expressed	Abcd2	6.0831
71M_vs_71T1	over-expressed	Etfa	6.4375
71M_vs_71T1	over-expressed	Entpd1	5.19329
71M_vs_71T1	over-expressed	C2	5.9268
71M_vs_71T1	over-expressed	Fads3	5.61483
71M_vs_71T1	over-expressed	Gapt	5.92222
71M_vs_71T1	over-expressed	Cd1d1	6.40442
71M_vs_71T1	over-expressed	Cav1	7.68097
71M_vs_71T1	over-expressed	Ccn3	5.26648
71M_vs_71T1	over-expressed	Dhrs7b	5.59338
71M_vs_71T1	over-expressed	Dnajc9	5.16226
71M_vs_71T1	over-expressed	4930435F18Rik	5.06305
71M_vs_71T1	over-expressed	Dgat1	7.42268
71M_vs_71T1	over-expressed	Aldh1a7	5.35928
71M_vs_71T1	over-expressed	Abhd17b	5.3885
71M_vs_71T1	over-expressed	Adipoq	11.5434
71M_vs_71T1	over-expressed	Fgfrl1	5.68821
71M_vs_71T1	over-expressed	Eola1	6.10997
71M_vs_71T1	over-expressed	Aqp1	5.85035
71M_vs_71T1	over-expressed	Ces1d	8.03865
71M_vs_71T1	over-expressed	Ces1f	4.96464
71M_vs_71T1	over-expressed	Acvrl1	5.00181
71M_vs_71T1	over-expressed	Fabp4	5.21965
71M_vs_71T1	over-expressed	Cd209b	5.46053
71M_vs_71T1	over-expressed	Cd209f	6.0788
71M_vs_71T1	over-expressed	Cd209g	5.92106
71M_vs_71T1	over-expressed	Ccl17	6.03101
71M_vs_71T1	over-expressed	Csad	6.44942
71M_vs_71T1	over-expressed	Apod	5.30485
71M_vs_71T1	over-expressed	Car3	7.65766
71M_vs_71T1	over-expressed	Adrb3	5.32963
71M_vs_71T1	over-expressed	Cenpv	5.23077
71M_vs_71T1	over-expressed	Apoc1	5.48994
71M_vs_71T1	over-expressed	2610016A17Rik	5.93618
71M_vs_71T1	over-expressed	Cd3g	5.37496
71M_vs_71T1	over-expressed	Cd3d	5.79974
71M_vs_71T1	over-expressed	Amotl2	4.96625
71M_vs_71T1	over-expressed	Cd300lg	6.77914
71M_vs_71T1	over-expressed	C1qtnf12	6.07958
71M_vs_71T1	over-expressed	Gbp2	5.45128
71M_vs_71T1	over-expressed	Angptl8	5.86773
71M_vs_71T1	over-expressed	Cidec	6.49899
71M_vs_71T1	over-expressed	Aacs	6.54407
71M_vs_71T1	over-expressed	Cbr2	7.50638
71M_vs_71T1	over-expressed	Fasn	6.25944
71M_vs_71T1	over-expressed	Depp1	5.63643
71M_vs_71T1	over-expressed	Cox7a1	5.56673
71M_vs_71T1	over-expressed	Cd7	5.89295
71M_vs_71T1	over-expressed	G0s2	9.58959
71M_vs_71T1	over-expressed	Dgat2	5.62986
71M_vs_71T1	over-expressed	Col8a2	5.01501
71M_vs_71T1	over-expressed	2810013P06Rik	4.96209
71M_vs_71T1	over-expressed	2310011J03Rik	5.17488
71M_vs_71T1	over-expressed	Ctdspl	5.10766
71M_vs_71T1	over-expressed	Cxcl9	7.93761
71M_vs_71T1	over-expressed	Art3	5.6866
71M_vs_71T1	over-expressed	Aqp7	6.65073
71M_vs_71T1	over-expressed	Chst1	5.74107
71M_vs_71T1	over-expressed	Cpxm2	5.20177
71M_vs_71T1	over-expressed	Ccr1	5.04994
71M_vs_71T1	over-expressed	Cxcl13	6.56276
71M_vs_71T1	over-expressed	Cfd	6.0663
71M_vs_71T1	over-expressed	Dusp2	5.08946
71M_vs_71T1	over-expressed	Clec10a	6.23281
71M_vs_71T1	over-expressed	Cdkn2b	5.60351
71M_vs_71T1	over-expressed	Calcrl	5.69613
71M_vs_71T1	over-expressed	Ccl24	6.49906
71M_vs_71T1	over-expressed	Atp1a2	5.68797
71M_vs_71T1	over-expressed	Cd59a	6.95836
71M_vs_71T1	over-expressed	Cyp2e1	6.01011
71M_vs_71T1	over-expressed	Cox8b	11.1525
71M_vs_71T1	over-expressed	Entpd2	5.31768
71M_vs_71T1	over-expressed	Fibin	5.48536
71M_vs_71T1	over-expressed	1600014C10Rik	5.3512
71M_vs_71T1	over-expressed	Fadd	5.21098
71M_vs_71T1	over-expressed	2310033P09Rik	5.0529
71M_vs_71T1	over-expressed	Aplnr	5.20124
71M_vs_71T1	over-expressed	2310010J17Rik	5.03023
71M_vs_71T1	over-expressed	Cavin3	6.50163
71M_vs_71T1	over-expressed	Cyp2f2	6.29708
71M_vs_71T1	over-expressed	Gchfr	8.00878
71M_vs_71T1	over-expressed	Adig	5.37678
71M_vs_71T1	over-expressed	Mrap	8.41438
71M_vs_71T1	over-expressed	Nnmt	7.89029
71M_vs_71T1	over-expressed	Pnpla3	5.90197
71M_vs_71T1	over-expressed	Prr5	5.59927
71M_vs_71T1	over-expressed	Il33	5.02401
71M_vs_71T1	over-expressed	Pim3	5.13308
71M_vs_71T1	over-expressed	Plin4	8.03841
71M_vs_71T1	over-expressed	H2-DMb2	5.44711
71M_vs_71T1	over-expressed	Nkg7	7.76994
71M_vs_71T1	over-expressed	H2-Aa	5.13094
71M_vs_71T1	over-expressed	H2-Eb1	5.84174
71M_vs_71T1	over-expressed	Ogn	6.40664
71M_vs_71T1	over-expressed	Otulin	5.32547
71M_vs_71T1	over-expressed	Mcts2	5.53489
71M_vs_71T1	over-expressed	Hsd17b11	5.54274
71M_vs_71T1	over-expressed	Nudt9	5.4097
71M_vs_71T1	over-expressed	Klf15	5.30523
71M_vs_71T1	over-expressed	Prkar2b	6.89256
71M_vs_71T1	over-expressed	Nudt18	5.11036
71M_vs_71T1	over-expressed	Ly6c2	6.31314
71M_vs_71T1	over-expressed	Hpgd	5.64856
71M_vs_71T1	over-expressed	Lgals12	5.60707
71M_vs_71T1	over-expressed	Lsm3	6.00261
71M_vs_71T1	over-expressed	Nat8l	4.94355
71M_vs_71T1	over-expressed	Lum	6.93874
71M_vs_71T1	over-expressed	Jup	4.934
71M_vs_71T1	over-expressed	Hba-a1	7.99857
71M_vs_71T1	over-expressed	Hba-a2	7.22748
71M_vs_71T1	over-expressed	Ifi27l2a	5.38508
71M_vs_71T1	over-expressed	Ms4a4c	6.50434
71M_vs_71T1	over-expressed	Ms4a4d	5.48381
71M_vs_71T1	over-expressed	Plpp1	7.33767
71M_vs_71T1	over-expressed	Nme3	7.24913
71M_vs_71T1	over-expressed	Gzma	5.08318
71M_vs_71T1	over-expressed	Gmfg	5.828
71M_vs_71T1	over-expressed	Gpd1	5.10728
71M_vs_71T1	over-expressed	Kdr	5.89828
71M_vs_71T1	over-expressed	Mcam	5.24977
71M_vs_71T1	over-expressed	Mrpl46	5.8942
71M_vs_71T1	over-expressed	Mc5r	5.66376
71M_vs_71T1	over-expressed	Orai3	4.99625
71M_vs_71T1	over-expressed	Mtarc1	5.37586
71M_vs_71T1	over-expressed	Lyve1	5.62024
71M_vs_71T1	over-expressed	Ppp1ca	7.15164
71M_vs_71T1	over-expressed	Mmp23	5.18427
71M_vs_71T1	over-expressed	Pigl	5.0804
71M_vs_71T1	over-expressed	Klf2	6.18342
71M_vs_71T1	over-expressed	Pex11a	5.12118
71M_vs_71T1	over-expressed	Ltc4s	8.24278
71M_vs_71T1	over-expressed	Il10ra	5.09236
71M_vs_71T1	over-expressed	H4c8	7.31688
71M_vs_71T1	over-expressed	Ndufaf8	7.31955
71M_vs_71T1	over-expressed	Poldip2	4.9828
71M_vs_71T1	over-expressed	Lmcd1	5.86773
71M_vs_71T1	over-expressed	Pmm1	5.64614
71M_vs_71T1	over-expressed	Ghr	6.26415
71M_vs_71T1	over-expressed	Ngrn	5.30813
71M_vs_71T1	over-expressed	Pparg	5.42725
71M_vs_71T1	over-expressed	Pmvk	6.53565
71M_vs_71T1	over-expressed	Gstm7	5.00039
71M_vs_71T1	over-expressed	Nos3	5.04611
71M_vs_71T1	over-expressed	Higd1b	6.47442
71M_vs_71T1	over-expressed	Gm10941	5.17233
71M_vs_71T1	over-expressed	Ldb2	6.1884
71M_vs_71T1	over-expressed	Gja4	5.78176
71M_vs_71T1	over-expressed	Nnat	5.53103
71M_vs_71T1	over-expressed	Mdk	5.48367
71M_vs_71T1	over-expressed	Prelp	5.97266
71M_vs_71T1	over-expressed	Lin37	5.60555
71M_vs_71T1	over-expressed	Lbp	5.50877
71M_vs_71T1	over-expressed	Gm15417	5.08492
71M_vs_71T1	over-expressed	Igtp	6.5082
71M_vs_71T1	over-expressed	Icam2	4.9736
71M_vs_71T1	over-expressed	Kbtbd3	5.03906
71M_vs_71T1	over-expressed	Hint2	6.83073
71M_vs_71T1	over-expressed	Gm13889	4.94113
71M_vs_71T1	over-expressed	Lias	5.28619
71M_vs_71T1	over-expressed	Kitl	4.92579
71M_vs_71T1	over-expressed	H2-Ke6	5.81752
71M_vs_71T1	over-expressed	Mgl2	5.34034
71M_vs_71T1	over-expressed	Hdhd3	5.43964
71M_vs_71T1	over-expressed	Myd88	5.18318
71M_vs_71T1	over-expressed	H2-Ea	5.86114
71M_vs_71T1	over-expressed	Nipsnap3b	5.33046
71M_vs_71T1	over-expressed	Ifi211	5.06384
71M_vs_71T1	over-expressed	Npdc1	5.50731
71M_vs_71T1	over-expressed	Gpat3	6.38706
71M_vs_71T1	over-expressed	Pnpla2	8.48048
71M_vs_71T1	over-expressed	Gm20257	5.7808
71M_vs_71T1	over-expressed	Mpdu1	5.79974
71M_vs_71T1	over-expressed	Ivd	5.26962
71M_vs_71T1	over-expressed	Rnf125	5.15127
71M_vs_71T1	over-expressed	Rps19-ps3	5.31636
71M_vs_71T1	over-expressed	Slc1a3	5.59966
71M_vs_71T1	over-expressed	Retnla	9.6724
71M_vs_71T1	over-expressed	Rpl34-ps1	6.15218
71M_vs_71T1	over-expressed	Psmd4	6.16429
71M_vs_71T1	over-expressed	Tap1	5.38532
71M_vs_71T1	over-expressed	Tap2	5.25558
71M_vs_71T1	over-expressed	Zfp970	5.54577
71M_vs_71T1	over-expressed	Zfp972	5.29669
71M_vs_71T1	over-expressed	Tinagl1	5.353
71M_vs_71T1	over-expressed	Rbp7	10.911
71M_vs_71T1	over-expressed	Steap4	7.23348
71M_vs_71T1	over-expressed	Scd1	5.54411
71M_vs_71T1	over-expressed	Serpina3g	5.70319
71M_vs_71T1	over-expressed	Smco4	6.16065
71M_vs_71T1	over-expressed	Smoc1	5.36579
71M_vs_71T1	over-expressed	Sfrp1	5.05194
71M_vs_71T1	over-expressed	Rgcc	8.95632
71M_vs_71T1	over-expressed	Vegfd	5.27788
71M_vs_71T1	over-expressed	Ubxn2a	5.66902
71M_vs_71T1	over-expressed	Pxmp2	6.6078
71M_vs_71T1	over-expressed	Trappc6a	5.01091
71M_vs_71T1	over-expressed	Rdh14	5.11036
71M_vs_71T1	over-expressed	Ptprcap	5.39535
71M_vs_71T1	over-expressed	Sncg	9.51049
71M_vs_71T1	over-expressed	Rab34	6.06427
71M_vs_71T1	over-expressed	Rdm1	6.57836
71M_vs_71T1	over-expressed	Thrsp	6.96567
71M_vs_71T1	over-expressed	Zfp691	7.18842
71M_vs_71T1	over-expressed	Tradd	5.00177
71M_vs_71T1	over-expressed	Rarres1	5.48261
71M_vs_71T1	over-expressed	Rab5if	6.24663
71M_vs_71T1	over-expressed	Zfp637	5.05563
71M_vs_71T1	over-expressed	Retn	11.7388
71M_vs_71T1	over-expressed	Ptn	5.11863
71M_vs_71T1	over-expressed	S100a9	6.00907
71M_vs_71T1	over-expressed	Tbcc	5.44792
71M_vs_71T1	over-expressed	Wfdc21	12.9077
71M_vs_71T1	over-expressed	Slc36a2	6.45002
71M_vs_71T1	over-expressed	Tnfaip8l2	6.07404
71M_vs_71T1	over-expressed	Vamp5	5.95726
71M_vs_71T1	over-expressed	Sfrp2	9.09465
71M_vs_71T1	over-expressed	Sap30l	5.20724
71M_vs_71T1	over-expressed	Slc2a4	5.67127
71M_vs_71T1	over-expressed	Prtn3	5.29344
71M_vs_71T1	over-expressed	Siglech	4.92361
71M_vs_71T1	over-expressed	Slc7a10	6.79113
71M_vs_71T1	over-expressed	Scimp	4.98391
71M_vs_71T1	over-expressed	Thbd	5.82174
71M_vs_71T1	under-expressed	Cd200r4	-5.33796
71M_vs_71T1	under-expressed	Epcam	-6.43884
71M_vs_71T1	under-expressed	1700016C15Rik	-5.17043
71M_vs_71T1	under-expressed	Fabp1	-5.633
71M_vs_71T1	under-expressed	Clec4d	-5.32535
71M_vs_71T1	under-expressed	Ch25h	-6.2955
71M_vs_71T1	under-expressed	Defb29	-5.88759
71M_vs_71T1	under-expressed	Bex1	-5.53434
71M_vs_71T1	under-expressed	Frat2	-5.26038
71M_vs_71T1	under-expressed	Gata3	-5.37704
71M_vs_71T1	under-expressed	Fabp7	-6.0342
71M_vs_71T1	under-expressed	Crabp2	-5.95467
71M_vs_71T1	under-expressed	1700003F12Rik	-5.80997
71M_vs_71T1	under-expressed	Egfl6	-4.94641
71M_vs_71T1	under-expressed	Ctxn1	-6.07807
71M_vs_71T1	under-expressed	Car2	-6.29858
71M_vs_71T1	under-expressed	2610528A11Rik	-5.06503
71M_vs_71T1	under-expressed	1600027J07Rik	-5.80707
71M_vs_71T1	under-expressed	Cldn11	-5.46396
71M_vs_71T1	under-expressed	Cox18	-4.94332
71M_vs_71T1	under-expressed	Elf3	-6.78345
71M_vs_71T1	under-expressed	Cck	-7.37365
71M_vs_71T1	under-expressed	Atp6v0d2	-7.83738
71M_vs_71T1	under-expressed	Arg1	-7.50807
71M_vs_71T1	under-expressed	Ap1m2	-5.71099
71M_vs_71T1	under-expressed	Eif2b4	-5.72057
71M_vs_71T1	under-expressed	Cldn3	-6.02401
71M_vs_71T1	under-expressed	Lgals3	-5.30181
71M_vs_71T1	under-expressed	Pigf	-5.79266
71M_vs_71T1	under-expressed	Pbk	-5.93204
71M_vs_71T1	under-expressed	Gm1673	-6.34674
71M_vs_71T1	under-expressed	Krt19	-6.86995
71M_vs_71T1	under-expressed	P3h4	-5.97109
71M_vs_71T1	under-expressed	Hpd	-5.68775
71M_vs_71T1	under-expressed	Hsbp1l1	-5.45907
71M_vs_71T1	under-expressed	Gm28178	-5.23064
71M_vs_71T1	under-expressed	Gm13420	-6.63789
71M_vs_71T1	under-expressed	Pde6d	-5.24937
71M_vs_71T1	under-expressed	H2ax	-5.88964
71M_vs_71T1	under-expressed	Gm12169	-5.68642
71M_vs_71T1	under-expressed	Inhba	-5.25213
71M_vs_71T1	under-expressed	Ogg1	-5.24358
71M_vs_71T1	under-expressed	Il11	-6.29515
71M_vs_71T1	under-expressed	Hoxd10	-4.93613
71M_vs_71T1	under-expressed	Hspb6	-5.17348
71M_vs_71T1	under-expressed	Penk	-6.06232
71M_vs_71T1	under-expressed	Lhx1	-5.56147
71M_vs_71T1	under-expressed	Hoxa6	-5.96653
71M_vs_71T1	under-expressed	Lad1	-5.02834
71M_vs_71T1	under-expressed	Mmp12	-7.30903
71M_vs_71T1	under-expressed	Lcn2	-5.04046
71M_vs_71T1	under-expressed	Wdr55	-4.92084
71M_vs_71T1	under-expressed	Spp1	-6.62957
71M_vs_71T1	under-expressed	Serpina1a	-4.92389
71M_vs_71T1	under-expressed	Pttg1	-6.57158
71M_vs_71T1	under-expressed	Zswim7	-5.23781
71M_vs_71T1	under-expressed	Zfpl1	-5.91706
71M_vs_71T1	under-expressed	Wnt4	-5.0469
71M_vs_71T1	under-expressed	Slc16a3	-5.37333
71M_vs_71T1	under-expressed	Tubb3	-8.02297
71M_vs_71T1	under-expressed	Sprr1a	-5.10274
71M_vs_71T1	under-expressed	Sprr2g	-5.40276
71M_vs_71T1	under-expressed	Ube2c	-5.72003
71M_vs_71T1	under-expressed	Tnnc2	-5.1132
71M_vs_71T1	under-expressed	Rgs1	-4.99844
71M_vs_71T1	under-expressed	Serpinb2	-6.98778
71M_vs_71T1	under-expressed	Ptgds	-5.07096
71M_vs_71T2	over-expressed	Fam189a2	5.63631
71M_vs_71T2	over-expressed	Brms1	4.8762
71M_vs_71T2	over-expressed	Batf	5.39898
71M_vs_71T2	over-expressed	Dbt	5.15378
71M_vs_71T2	over-expressed	Fam167b	6.2974
71M_vs_71T2	over-expressed	Adhfe1	5.61931
71M_vs_71T2	over-expressed	Fbxo9	4.92275
71M_vs_71T2	over-expressed	Ecscr	6.42641
71M_vs_71T2	over-expressed	C1galt1c1	5.14002
71M_vs_71T2	over-expressed	Fbln1	6.07252
71M_vs_71T2	over-expressed	Clec4a1	5.25457
71M_vs_71T2	over-expressed	Clec4a3	6.24456
71M_vs_71T2	over-expressed	Clec4b1	6.22644
71M_vs_71T2	over-expressed	Creld2	4.96745
71M_vs_71T2	over-expressed	3110040N11Rik	5.11301
71M_vs_71T2	over-expressed	Eci1	6.15018
71M_vs_71T2	over-expressed	Adi1	5.17382
71M_vs_71T2	over-expressed	Chpt1	7.11034
71M_vs_71T2	over-expressed	Aspn	6.29147
71M_vs_71T2	over-expressed	Cavin2	7.72966
71M_vs_71T2	over-expressed	C1s2	5.00372
71M_vs_71T2	over-expressed	Acat1	4.99206
71M_vs_71T2	over-expressed	Cox4i2	5.7415
71M_vs_71T2	over-expressed	Efemp1	5.0659
71M_vs_71T2	over-expressed	Cib2	5.727
71M_vs_71T2	over-expressed	Acadm	6.22899
71M_vs_71T2	over-expressed	Bckdhb	6.12434
71M_vs_71T2	over-expressed	Gbp4	5.81263
71M_vs_71T2	over-expressed	Gbp6	5.10234
71M_vs_71T2	over-expressed	C4b	7.63366
71M_vs_71T2	over-expressed	Cmbl	7.35486
71M_vs_71T2	over-expressed	Cdo1	5.4659
71M_vs_71T2	over-expressed	Arl10	5.29588
71M_vs_71T2	over-expressed	Ccdc3	5.13292
71M_vs_71T2	over-expressed	Arxes2	7.99346
71M_vs_71T2	over-expressed	C2	5.9268
71M_vs_71T2	over-expressed	Frat1	4.88205
71M_vs_71T2	over-expressed	Cdipt	5.61126
71M_vs_71T2	over-expressed	Abhd16a	4.87114
71M_vs_71T2	over-expressed	Cd1d1	6.40442
71M_vs_71T2	over-expressed	Abhd15	5.29158
71M_vs_71T2	over-expressed	Dnajb9	5.06438
71M_vs_71T2	over-expressed	Ccn3	5.26648
71M_vs_71T2	over-expressed	Enpp2	4.8178
71M_vs_71T2	over-expressed	Ap4s1	4.91211
71M_vs_71T2	over-expressed	Dhrs7b	5.59338
71M_vs_71T2	over-expressed	A430005L14Rik	5.76322
71M_vs_71T2	over-expressed	Borcs7	5.54317
71M_vs_71T2	over-expressed	Dgat1	7.42268
71M_vs_71T2	over-expressed	Aldh1a7	5.35928
71M_vs_71T2	over-expressed	Ascc1	4.96273
71M_vs_71T2	over-expressed	Adipoq	11.5434
71M_vs_71T2	over-expressed	Clec2d	6.69096
71M_vs_71T2	over-expressed	Aqp1	5.85035
71M_vs_71T2	over-expressed	Apol6	4.83758
71M_vs_71T2	over-expressed	Btd	5.02892
71M_vs_71T2	over-expressed	Ces1d	8.03865
71M_vs_71T2	over-expressed	Ces1f	4.96464
71M_vs_71T2	over-expressed	Fabp4	5.70486
71M_vs_71T2	over-expressed	Cd209b	5.46053
71M_vs_71T2	over-expressed	Cd209f	6.0788
71M_vs_71T2	over-expressed	Cd209g	5.92106
71M_vs_71T2	over-expressed	Ccl17	6.03101
71M_vs_71T2	over-expressed	Apod	5.30485
71M_vs_71T2	over-expressed	Aoc3	5.95138
71M_vs_71T2	over-expressed	Adh1	5.61971
71M_vs_71T2	over-expressed	A530016L24Rik	4.9196
71M_vs_71T2	over-expressed	Car3	11.963
71M_vs_71T2	over-expressed	Aldh6a1	5.35948
71M_vs_71T2	over-expressed	Bad	5.31526
71M_vs_71T2	over-expressed	Adrb3	5.32963
71M_vs_71T2	over-expressed	Cenpv	5.23077
71M_vs_71T2	over-expressed	Apoc1	10.7049
71M_vs_71T2	over-expressed	2610016A17Rik	5.93618
71M_vs_71T2	over-expressed	Comt	7.92374
71M_vs_71T2	over-expressed	Cd3g	5.37496
71M_vs_71T2	over-expressed	Cd3d	5.79974
71M_vs_71T2	over-expressed	Fbxo4	4.87257
71M_vs_71T2	over-expressed	Cd300lg	6.77914
71M_vs_71T2	over-expressed	Cox6a2	5.22896
71M_vs_71T2	over-expressed	C1qtnf12	6.07958
71M_vs_71T2	over-expressed	Gbp2	5.45128
71M_vs_71T2	over-expressed	Cdkn2aipnl	4.93455
71M_vs_71T2	over-expressed	Angptl8	5.86773
71M_vs_71T2	over-expressed	Cidec	6.22759
71M_vs_71T2	over-expressed	Aacs	6.54407
71M_vs_71T2	over-expressed	Bag3	5.62771
71M_vs_71T2	over-expressed	Dnase1l3	4.9782
[truncated: 645 more rows]

## Sheet: 71M_vs_71T1
ID	Description	GeneRatio	BgRatio	pvalue	p.adjust	qvalue	geneID	Count
R-MMU-556833	Metabolism of lipids	29/171	591/8501	5.79884e-06	0.00294581	0.00281396	Aacs/Acat1/Acsl1/Ch25h/Cidea/Cidec/Cyp2e1/Dgat1/Dgat2/Dhrs7b/Elovl5/Fabp1/Fabp4/Fabp7/Fasn/Gpat3/Gpd1/H2-Ke6/Hpgd/Hsd17b11/Ltc4s/Plpp1/Pmvk/Pnpla2/Pnpla3/Ptgds/Scd1/Thrsp/Tnfaip8l2	29
R-MMU-8979227	Triglyceride metabolism	5/171	24/8501	9.68186e-05	0.0245919	0.0234912	Dgat1/Dgat2/Fabp1/Fabp4/Fabp7	5
R-MMU-70895	Branched-chain amino acid catabolism	4/171	18/8501	0.000387968	0.0593083	0.0566538	Acat1/Bckdhb/Dbt/Ivd	4
R-MMU-75105	Fatty acyl-CoA biosynthesis	5/171	33/8501	0.000466995	0.0593083	0.0566538	Acsl1/Elovl5/Fasn/H2-Ke6/Scd1	5
R-MMU-163560	Triglyceride catabolism	3/171	11/8501	0.00117173	0.119048	0.113719	Fabp1/Fabp4/Fabp7	3
R-MMU-2022854	Keratan sulfate biosynthesis	4/171	27/8501	0.00193228	0.14093	0.134622	Chst1/Lum/Ogn/Prelp	4
R-MMU-2022857	Keratan sulfate degradation	3/171	13/8501	0.00197168	0.14093	0.134622	Lum/Ogn/Prelp	3
R-MMU-5218920	VEGFR2 mediated vascular permeability	4/171	28/8501	0.00221937	0.14093	0.134622	Cav1/Jup/Nos3/Prr5	4
R-MMU-1638074	Keratan sulfate/keratin metabolism	4/171	33/8501	0.0041027	0.221193	0.211293	Chst1/Lum/Ogn/Prelp	4
R-MMU-9018677	Biosynthesis of DHA-derived SPMs	3/171	17/8501	0.00441885	0.221193	0.211293	Cyp2e1/Hpgd/Ltc4s	3
R-MMU-8956319	Nucleotide catabolism	4/171	35/8501	0.0050888	0.221193	0.211293	Entpd1/Entpd2/Nudt18/Nudt9	4
R-MMU-9018678	Biosynthesis of specialized proresolving mediators (SPMs)	3/171	18/8501	0.00522502	0.221193	0.211293	Cyp2e1/Hpgd/Ltc4s	3
R-MMU-166663	Initial triggering of complement	3/171	20/8501	0.0070879	0.276973	0.264577	C1s2/C2/Cfd	3
R-MMU-198933	Immunoregulatory interactions between a Lymphoid and a non-Lymphoid cell	6/171	95/8501	0.0120758	0.41682	0.398164	Cd1d1/Cd300lg/Cd3d/Cd3g/Icam2/Npdc1	6
R-MMU-194138	Signaling by VEGF	6/171	100/8501	0.0152662	0.41682	0.398164	Cav1/Jup/Kdr/Nos3/Prr5/Vegfd	6
R-MMU-3371378	Regulation by c-FLIP	2/171	10/8501	0.0162804	0.41682	0.398164	Fadd/Tradd	2
R-MMU-5218900	CASP8 activity is inhibited	2/171	10/8501	0.0162804	0.41682	0.398164	Fadd/Tradd	2
R-MMU-69416	Dimerization of procaspase-8	2/171	10/8501	0.0162804	0.41682	0.398164	Fadd/Tradd	2
R-MMU-8978868	Fatty acid metabolism	8/171	163/8501	0.0169463	0.41682	0.398164	Acsl1/Elovl5/Fasn/H2-Ke6/Ltc4s/Ptgds/Scd1/Thrsp	8
R-MMU-432047	Passive transport by Aquaporins	2/171	11/8501	0.0196379	0.41682	0.398164	Aqp1/Aqp7	2
R-MMU-74182	Ketone body metabolism	2/171	11/8501	0.0196379	0.41682	0.398164	Aacs/Acat1	2
R-MMU-389661	Glyoxylate metabolism and glycine degradation	3/171	29/8501	0.0199143	0.41682	0.398164	Bckdhb/Dbt/Lias	3
R-MMU-1237044	Erythrocytes take up carbon dioxide and release oxygen	2/171	12/8501	0.0232576	0.41682	0.398164	Aqp1/Car2	2
R-MMU-1475029	Reversible hydration of carbon dioxide	2/171	12/8501	0.0232576	0.41682	0.398164	Car2/Car3	2
R-MMU-1480926	O2/CO2 exchange in erythrocytes	2/171	12/8501	0.0232576	0.41682	0.398164	Aqp1/Car2	2
R-MMU-202427	Phosphorylation of CD3 and TCR zeta chains	2/171	12/8501	0.0232576	0.41682	0.398164	Cd3d/Cd3g	2
R-MMU-203615	eNOS activation	2/171	12/8501	0.0232576	0.41682	0.398164	Cav1/Nos3	2
R-MMU-5357786	TNFR1-induced proapoptotic signaling	2/171	12/8501	0.0232576	0.41682	0.398164	Fadd/Tradd	2
R-MMU-9013407	RHOH GTPase cycle	3/171	31/8501	0.0237949	0.41682	0.398164	Cav1/Dbt/Jup	3
R-MMU-2046104	alpha-linolenic (omega3) and linoleic (omega6) acid metabolism	2/171	13/8501	0.0271277	0.417603	0.398912	Acsl1/Elovl5	2
R-MMU-2046106	alpha-linolenic acid (ALA) metabolism	2/171	13/8501	0.0271277	0.417603	0.398912	Acsl1/Elovl5	2
R-MMU-389948	PD-1 signaling	2/171	13/8501	0.0271277	0.417603	0.398912	Cd3d/Cd3g	2
R-MMU-75109	Triglyceride biosynthesis	2/171	13/8501	0.0271277	0.417603	0.398912	Dgat1/Dgat2	2
R-MMU-1483206	Glycerophospholipid biosynthesis	6/171	115/8501	0.0282443	0.422003	0.403115	Dgat1/Dgat2/Gpat3/Gpd1/Pnpla2/Pnpla3	6
R-MMU-8978934	Metabolism of cofactors	2/171	14/8501	0.0312369	0.453382	0.433089	Gchfr/Nos3	2
R-MMU-375276	Peptide ligand-binding receptors	8/171	186/8501	0.0339263	0.47557	0.454284	Aplnr/Cck/Ccl17/Cxcl13/Cxcl9/Ednrb/Mc5r/Penk	8
R-MMU-140534	Caspase activation via Death Receptors in the presence of ligand	2/171	15/8501	0.0355741	0.47557	0.454284	Fadd/Tradd	2
R-MMU-202131	Metabolism of nitric oxide: NOS3 activation and regulation	2/171	15/8501	0.0355741	0.47557	0.454284	Cav1/Nos3	2
R-MMU-4420097	VEGFA-VEGFR2 Pathway	5/171	92/8501	0.0376258	0.47886	0.457427	Cav1/Jup/Kdr/Nos3/Prr5	5
R-MMU-445717	Aquaporin-mediated transport	3/171	37/8501	0.0377055	0.47886	0.457427	Aqp1/Aqp7/Prkar2b	3
R-MMU-162710	Synthesis of glycosylphosphatidylinositol (GPI)	2/171	16/8501	0.0401285	0.480767	0.459249	Pigf/Pigl	2
R-MMU-180024	DARPP-32 events	2/171	16/8501	0.0401285	0.480767	0.459249	Ppp1ca/Prkar2b	2
R-MMU-15869	Metabolism of nucleotides	5/171	94/8501	0.0406948	0.480767	0.459249	Entpd1/Entpd2/Nme3/Nudt18/Nudt9	5
R-MMU-5357905	Regulation of TNFR1 signaling	3/171	39/8501	0.043087	0.490801	0.468834	Fadd/Otulin/Tradd	3
R-MMU-216083	Integrin cell surface interactions	4/171	66/8501	0.0434765	0.490801	0.468834	Col8a2/Icam2/Lum/Spp1	4
R-MMU-201556	Signaling by ALK	2/171	18/8501	0.0498479	0.538782	0.514667	Mdk/Ptn	2
R-MMU-74259	Purine catabolism	2/171	18/8501	0.0498479	0.538782	0.514667	Nudt18/Nudt9	2
R-MMU-211945	Phase I - Functionalization of compounds	5/171	101/8501	0.0526067	0.547774	0.523257	Ces1d/Cmbl/Cyp2e1/Cyp2f2/Mtarc1	5
R-MMU-202433	Generation of second messenger molecules	2/171	19/8501	0.0549931	0.547774	0.523257	Cd3d/Cd3g	2
R-MMU-5357769	Caspase activation via extrinsic apoptotic signalling pathway	2/171	19/8501	0.0549931	0.547774	0.523257	Fadd/Tradd	2
R-MMU-5686938	Regulation of TLR by endogenous ligand	2/171	19/8501	0.0549931	0.547774	0.523257	Lbp/S100a9	2
R-MMU-9603798	Class I peroxisomal membrane protein import	2/171	20/8501	0.0603159	0.58924	0.562867	Abcd2/Pxmp2	2
R-MMU-71291	Metabolism of amino acids and derivatives	9/171	248/8501	0.0625118	0.596965	0.570246	Acat1/Arg1/Bckdhb/Dbt/Hpd/Ivd/Lias/Nat8l/Psmd4	9
R-MMU-166658	Complement cascade	3/171	46/8501	0.064723	0.596965	0.570246	C1s2/C2/Cfd	3
R-MMU-9013405	RHOD GTPase cycle	3/171	46/8501	0.064723	0.596965	0.570246	Cav1/Hint2/Mcam	3
R-MMU-140875	Common Pathway of Fibrin Clot Formation	2/171	21/8501	0.0658072	0.596965	0.570246	Prtn3/Thbd	2
R-MMU-75876	Synthesis of very long-chain fatty acyl-CoAs	2/171	22/8501	0.0714581	0.627706	0.599612	Acsl1/Elovl5	2
R-MMU-75893	TNF signaling	3/171	48/8501	0.0716673	0.627706	0.599612	Fadd/Otulin/Tradd	3
R-MMU-1483257	Phospholipid metabolism	7/171	188/8501	0.0847984	0.730128	0.69745	Dgat1/Dgat2/Gpat3/Gpd1/Pnpla2/Pnpla3/Tnfaip8l2	7
R-MMU-1630316	Glycosaminoglycan metabolism	5/171	117/8501	0.0866927	0.733998	0.701146	Chst1/Lum/Lyve1/Ogn/Prelp	5
R-MMU-380108	Chemokine receptors bind chemokines	3/171	54/8501	0.0943693	0.769994	0.735531	Ccl17/Cxcl13/Cxcl9	3
R-MMU-211981	Xenobiotics	2/171	26/8501	0.0954914	0.769994	0.735531	Cyp2e1/Cyp2f2	2
R-MMU-4641262	Disassembly of the destruction complex and recruitment of AXIN to the membrane	2/171	26/8501	0.0954914	0.769994	0.735531	Cav1/Frat2	2
R-MMU-9006934	Signaling by Receptor Tyrosine Kinases	12/171	395/8501	0.100683	0.795744	0.760129	Atp6v0d2/Cav1/Fgfrl1/Jup/Kdr/Kitl/Mdk/Nos3/Prr5/Ptn/Spp1/Vegfd	12
R-MMU-9648002	RAS processing	2/171	27/8501	0.101818	0.795744	0.760129	Abhd17b/Pde6d	2
R-MMU-388841	Costimulation by the CD28 family	3/171	57/8501	0.106696	0.808738	0.772541	Cd3d/Cd3g/Prr5	3
R-MMU-5213460	RIPK1-mediated regulated necrosis	2/171	28/8501	0.108256	0.808738	0.772541	Fadd/Tradd	2
R-MMU-5675482	Regulation of necroptotic cell death	2/171	28/8501	0.108256	0.808738	0.772541	Fadd/Tradd	2
R-MMU-211859	Biological oxidations	7/171	201/8501	0.110582	0.814137	0.777698	Ces1d/Cmbl/Cyp2e1/Cyp2f2/Gstm7/Mtarc1/Nnmt	7
R-MMU-352230	Amino acid transport across the plasma membrane	2/171	30/8501	0.121442	0.856844	0.818494	Slc36a2/Slc7a10	2
R-MMU-432040	Vasopressin regulates renal water homeostasis via Aquaporins	2/171	30/8501	0.121442	0.856844	0.818494	Aqp1/Prkar2b	2
R-MMU-8866652	Synthesis of active ubiquitin: roles of E1 and E2 enzymes	2/171	30/8501	0.121442	0.856844	0.818494	Otulin/Ube2c	2
R-MMU-190861	Gap junction assembly	2/171	32/8501	0.134997	0.939429	0.897382	Gja4/Tubb3	2
R-MMU-9013026	RHOB GTPase cycle	3/171	66/8501	0.147043	0.945785	0.903454	Cav1/Jup/Mcam	3
R-MMU-9013106	RHOC GTPase cycle	3/171	66/8501	0.147043	0.945785	0.903454	Cav1/Jup/Mcam	3
R-MMU-1236974	ER-Phagosome pathway	2/171	34/8501	0.148869	0.945785	0.903454	Tap1/Tap2	2
R-MMU-9749641	Aspirin ADME	2/171	34/8501	0.148869	0.945785	0.903454	Ces1d/Cyp2e1	2
R-MMU-174154	APC/C:Cdc20 mediated degradation of Securin	3/171	68/8501	0.156608	0.945785	0.903454	Psmd4/Pttg1/Ube2c	3
R-MMU-1222556	ROS and RNS production in phagocytes	2/171	36/8501	0.163014	0.945785	0.903454	Atp6v0d2/Nos3	2
R-MMU-140877	Formation of Fibrin Clot (Clotting Cascade)	2/171	36/8501	0.163014	0.945785	0.903454	Prtn3/Thbd	2
R-MMU-9035034	RHOF GTPase cycle	2/171	36/8501	0.163014	0.945785	0.903454	Cav1/Mcam	2
R-MMU-977606	Regulation of Complement cascade	2/171	36/8501	0.163014	0.945785	0.903454	C1s2/C2	2
R-MMU-373076	Class A/1 (Rhodopsin-like receptors)	9/171	307/8501	0.165618	0.945785	0.903454	Adrb3/Aplnr/Cck/Ccl17/Cxcl13/Cxcl9/Ednrb/Mc5r/Penk	9
R-MMU-1483166	Synthesis of PA	2/171	38/8501	0.177386	0.945785	0.903454	Gpat3/Gpd1	2
R-MMU-70635	Urea cycle	1/171	10/8501	0.183977	0.945785	0.903454	Arg1	1
R-MMU-418594	G alpha (i) signalling events	8/171	273/8501	0.184452	0.945785	0.903454	Aplnr/Ccr1/Cxcl13/Cxcl9/Penk/Ppp1ca/Prkar2b/Rgs1	8
R-MMU-174178	APC/C:Cdh1 mediated degradation of Cdc20 and other APC/C:Cdh1 targeted proteins in late mitosis/early G1	3/171	74/8501	0.186375	0.945785	0.903454	Psmd4/Pttg1/Ube2c	3
R-MMU-190828	Gap junction trafficking	2/171	40/8501	0.191948	0.945785	0.903454	Gja4/Tubb3	2
R-MMU-2559582	Senescence-Associated Secretory Phenotype (SASP)	2/171	40/8501	0.191948	0.945785	0.903454	Cdkn2b/Ube2c	2
R-MMU-163685	Integration of energy metabolism	3/171	76/8501	0.196611	0.945785	0.903454	Adipoq/Fasn/Prkar2b	3
R-MMU-176409	APC/C:Cdc20 mediated degradation of mitotic proteins	3/171	76/8501	0.196611	0.945785	0.903454	Psmd4/Pttg1/Ube2c	3
R-MMU-983170	Antigen Presentation: Folding, assembly and peptide loading of class I MHC	2/171	41/8501	0.199287	0.945785	0.903454	Tap1/Tap2	2
R-MMU-1810476	RIP-mediated NFkB activation via ZBP1	1/171	11/8501	0.20041	0.945785	0.903454	Myd88	1
R-MMU-211935	Fatty acids	1/171	11/8501	0.20041	0.945785	0.903454	Cyp2f2	1
R-MMU-73929	Base-Excision Repair, AP Site Formation	1/171	11/8501	0.20041	0.945785	0.903454	Ogg1	1
R-MMU-8963693	Aspartate and asparagine metabolism	1/171	11/8501	0.20041	0.945785	0.903454	Nat8l	1
R-MMU-8963889	Assembly of active LPL and LIPC lipase complexes	1/171	11/8501	0.20041	0.945785	0.903454	Angptl8	1
R-MMU-982772	Growth hormone receptor signaling	1/171	11/8501	0.20041	0.945785	0.903454	Ghr	1
R-MMU-176814	Activation of APC/C and APC/C:Cdc20 mediated degradation of mitotic proteins	3/171	77/8501	0.20178	0.945785	0.903454	Psmd4/Pttg1/Ube2c	3
R-MMU-157858	Gap junction trafficking and regulation	2/171	42/8501	0.206659	0.945785	0.903454	Gja4/Tubb3	2
R-MMU-5362517	Signaling by Retinoic Acid	2/171	42/8501	0.206659	0.945785	0.903454	Crabp2/Rdh14	2
R-MMU-1606322	ZBP1(DAI) mediated induction of type I IFNs	1/171	12/8501	0.216515	0.945785	0.903454	Myd88	1
R-MMU-2160916	Hyaluronan uptake and degradation	1/171	12/8501	0.216515	0.945785	0.903454	Lyve1	1
R-MMU-2162123	Synthesis of Prostaglandins (PG) and Thromboxanes (TX)	1/171	12/8501	0.216515	0.945785	0.903454	Ptgds	1
R-MMU-5658623	FGFRL1 modulation of FGFR1 signaling	1/171	12/8501	0.216515	0.945785	0.903454	Fgfrl1	1
R-MMU-75205	Dissolution of Fibrin Clot	1/171	12/8501	0.216515	0.945785	0.903454	Serpinb2	1
R-MMU-8963691	Phenylalanine and tyrosine metabolism	1/171	12/8501	0.216515	0.945785	0.903454	Hpd	1
R-MMU-163125	Post-translational modification: synthesis of GPI-anchored proteins	3/171	81/8501	0.22276	0.945785	0.903454	Art3/Pigf/Pigl	3
R-MMU-382551	Transport of small molecules	16/171	644/8501	0.223186	0.945785	0.903454	Abcd2/Angptl8/Apoc1/Apod/Aqp1/Aqp7/Atp1a2/Atp6v0d2/Car2/Lcn2/Prkar2b/Psmd4/Slc1a3/Slc2a4/Slc36a2/Slc7a10	16
R-MMU-1502540	Signaling by Activin	1/171	13/8501	0.232298	0.945785	0.903454	Inhba	1
R-MMU-199220	Vitamin B5 (pantothenate) metabolism	1/171	13/8501	0.232298	0.945785	0.903454	Fasn	1
R-MMU-2029481	FCGR activation	1/171	13/8501	0.232298	0.945785	0.903454	Cd3g	1
R-MMU-209543	p75NTR recruits signalling complexes	1/171	13/8501	0.232298	0.945785	0.903454	Myd88	1
R-MMU-392154	Nitric oxide stimulates guanylate cyclase	1/171	13/8501	0.232298	0.945785	0.903454	Nos3	1
R-MMU-430039	mRNA decay by 5' to 3' exoribonuclease	1/171	13/8501	0.232298	0.945785	0.903454	Lsm3	1
R-MMU-5218921	VEGFR2 mediated cell proliferation	1/171	13/8501	0.232298	0.945785	0.903454	Kdr	1
R-MMU-9006931	Signaling by Nuclear Receptors	6/171	208/8501	0.241166	0.945785	0.903454	Cav1/Crabp2/Gata3/H4c8/Nos3/Rdh14	6
R-MMU-202424	Downstream TCR signaling	3/171	85/8501	0.244152	0.945785	0.903454	Cd3d/Cd3g/Psmd4	3
R-MMU-1433559	Regulation of KIT signaling	1/171	14/8501	0.247764	0.945785	0.903454	Kitl	1
R-MMU-166786	Creation of C4 and C2 activators	1/171	14/8501	0.247764	0.945785	0.903454	C1s2	1
R-MMU-196299	Beta-catenin phosphorylation cascade	1/171	14/8501	0.247764	0.945785	0.903454	Frat2	1
R-MMU-200425	Carnitine metabolism	1/171	14/8501	0.247764	0.945785	0.903454	Thrsp	1
R-MMU-5218859	Regulated Necrosis	2/171	48/8501	0.251363	0.945785	0.903454	Fadd/Tradd	2
R-MMU-73887	Death Receptor Signalling	4/171	127/8501	0.252405	0.945785	0.903454	Fadd/Myd88/Otulin/Tradd	4
R-MMU-174143	APC/C-mediated degradation of cell cycle proteins	3/171	87/8501	0.254972	0.945785	0.903454	Psmd4/Pttg1/Ube2c	3
R-MMU-453276	Regulation of mitotic cell cycle	3/171	87/8501	0.254972	0.945785	0.903454	Psmd4/Pttg1/Ube2c	3
R-MMU-156581	Methylation	1/171	15/8501	0.26292	0.945785	0.903454	Nnmt	1
R-MMU-2559585	Oncogene Induced Senescence	1/171	15/8501	0.26292	0.945785	0.903454	Cdkn2b	1
R-MMU-500792	GPCR ligand binding	10/171	392/8501	0.264485	0.945785	0.903454	Adrb3/Aplnr/Calcrl/Cck/Ccl17/Cxcl13/Cxcl9/Ednrb/Mc5r/Penk	10
R-MMU-9707564	Cytoprotection by HMOX1	2/171	50/8501	0.266354	0.945785	0.903454	Cox18/Fabp1	2
R-MMU-418555	G alpha (s) signalling events	4/171	131/8501	0.270165	0.945785	0.903454	Adrb3/Calcrl/Mc5r/Prkar2b	4
R-MMU-6803157	Antimicrobial peptides	3/171	90/8501	0.271324	0.945785	0.903454	Lcn2/Prtn3/S100a9	3
R-MMU-111931	PKA-mediated phosphorylation of CREB	1/171	16/8501	0.277773	0.945785	0.903454	Prkar2b	1
R-MMU-1369062	ABC transporters in lipid homeostasis	1/171	16/8501	0.277773	0.945785	0.903454	Abcd2	1
R-MMU-1538133	G0 and Early G1	1/171	16/8501	0.277773	0.945785	0.903454	Lin37	1
R-MMU-163615	PKA activation	1/171	16/8501	0.277773	0.945785	0.903454	Prkar2b	1
R-MMU-189200	Cellular hexose transport	1/171	16/8501	0.277773	0.945785	0.903454	Slc2a4	1
R-MMU-190840	Microtubule-dependent trafficking of connexons from Golgi to the plasma membrane	1/171	16/8501	0.277773	0.945785	0.903454	Tubb3	1
R-MMU-193639	p75NTR signals via NF-kB	1/171	16/8501	0.277773	0.945785	0.903454	Myd88	1
R-MMU-2022377	Metabolism of Angiotensinogen to Angiotensins	1/171	16/8501	0.277773	0.945785	0.903454	Ces1d	1
R-MMU-438064	Post NMDA receptor activation events	1/171	16/8501	0.277773	0.945785	0.903454	Prkar2b	1
R-MMU-5621575	CD209 (DC-SIGN) signaling	1/171	16/8501	0.277773	0.945785	0.903454	Icam2	1
R-MMU-6788467	IL-6-type cytokine receptor ligand interactions	1/171	16/8501	0.277773	0.945785	0.903454	Il11	1
R-MMU-9013406	RHOQ GTPase cycle	2/171	52/8501	0.281345	0.945785	0.903454	Cav1/Jup	2
R-MMU-1236975	Antigen processing-Cross presentation	3/171	92/8501	0.282291	0.945785	0.903454	Psmd4/Tap1/Tap2	3
R-MMU-2142753	Arachidonic acid metabolism	2/171	53/8501	0.288833	0.945785	0.903454	Ltc4s/Ptgds	2
R-MMU-190872	Transport of connexons to the plasma membrane	1/171	17/8501	0.292328	0.945785	0.903454	Tubb3	1
R-MMU-2142845	Hyaluronan metabolism	1/171	17/8501	0.292328	0.945785	0.903454	Lyve1	1
R-MMU-400206	Regulation of lipid metabolism by PPARalpha	1/171	17/8501	0.292328	0.945785	0.903454	Fabp1	1
R-MMU-1442490	Collagen degradation	2/171	55/8501	0.30378	0.945785	0.903454	Col8a2/Mmp12	2
R-MMU-197264	Nicotinamide salvaging	1/171	18/8501	0.306592	0.945785	0.903454	Nnmt	1
R-MMU-917937	Iron uptake and transport	2/171	56/8501	0.311234	0.945785	0.903454	Atp6v0d2/Lcn2	2
R-MMU-372790	Signaling by GPCR	14/171	599/8501	0.318712	0.945785	0.903454	Adrb3/Aplnr/Calcrl/Cck/Ccl17/Ccr1/Cxcl13/Cxcl9/Ednrb/Mc5r/Penk/Ppp1ca/Prkar2b/Rgs1	14
R-MMU-189483	Heme degradation	1/171	19/8501	0.320569	0.945785	0.903454	Fabp1	1
R-MMU-5683826	Surfactant metabolism	1/171	19/8501	0.320569	0.945785	0.903454	Lmcd1	1
R-MMU-8963898	Plasma lipoprotein assembly	1/171	19/8501	0.320569	0.945785	0.903454	Apoc1	1
R-MMU-425393	Transport of inorganic cations/anions and amino acids/oligopeptides	3/171	99/8501	0.320917	0.945785	0.903454	Slc1a3/Slc36a2/Slc7a10	3
R-MMU-6811558	PI5P, PP2A and IER3 Regulate PI3K/AKT Signaling	3/171	99/8501	0.320917	0.945785	0.903454	Il33/Kitl/Myd88	3
R-MMU-176407	Conversion from APC/C:Cdc20 to APC/C:Cdh1 in late anaphase	1/171	20/8501	0.334267	0.945785	0.903454	Ube2c	1
R-MMU-176412	Phosphorylation of the APC/C	1/171	20/8501	0.334267	0.945785	0.903454	Ube2c	1
R-MMU-2028269	Signaling by Hippo	1/171	20/8501	0.334267	0.945785	0.903454	Amotl2	1
R-MMU-2142691	Synthesis of Leukotrienes (LT) and Eoxins (EX)	1/171	20/8501	0.334267	0.945785	0.903454	Ltc4s	1
R-MMU-202403	TCR signaling	3/171	102/8501	0.337513	0.945785	0.903454	Cd3d/Cd3g/Psmd4	3
R-MMU-141405	Inhibition of the proteolytic activity of APC/C required for the onset of anaphase by mitotic spindle checkpoint components	1/171	21/8501	0.34769	0.945785	0.903454	Ube2c	1
R-MMU-141430	Inactivation of APC/C via direct inhibition of the APC/C complex	1/171	21/8501	0.34769	0.945785	0.903454	Ube2c	1
R-MMU-2029485	Role of phospholipids in phagocytosis	1/171	21/8501	0.34769	0.945785	0.903454	Cd3g	1
R-MMU-5365859	RA biosynthesis pathway	1/171	21/8501	0.34769	0.945785	0.903454	Rdh14	1
R-MMU-2980736	Peptide hormone metabolism	2/171	61/8501	0.348214	0.945785	0.903454	Ces1d/Inhba	2
R-MMU-388396	GPCR downstream signalling	13/171	565/8501	0.348465	0.945785	0.903454	Adrb3/Aplnr/Calcrl/Cck/Ccr1/Cxcl13/Cxcl9/Ednrb/Mc5r/Penk/Ppp1ca/Prkar2b/Rgs1	13
R-MMU-6798695	Neutrophil degranulation	12/171	522/8501	0.358656	0.945785	0.903454	2310033P09Rik/Arg1/Cfd/Clec4d/Dgat1/Gmfg/Ifi211/Jup/Lcn2/Prtn3/Retn/S100a9	12
R-MMU-199418	Negative regulation of the PI3K/AKT network	3/171	106/8501	0.359605	0.945785	0.903454	Il33/Kitl/Myd88	3
R-MMU-5610787	Hedgehog 'off' state	3/171	106/8501	0.359605	0.945785	0.903454	Prkar2b/Psmd4/Tubb3	3
R-MMU-112409	RAF-independent MAPK1/3 activation	1/171	22/8501	0.360844	0.945785	0.903454	Dusp2	1
R-MMU-389357	CD28 dependent PI3K/Akt signaling	1/171	22/8501	0.360844	0.945785	0.903454	Prr5	1
R-MMU-6783589	Interleukin-6 family signaling	1/171	22/8501	0.360844	0.945785	0.903454	Il11	1
R-MMU-5693571	Nonhomologous End-Joining (NHEJ)	2/171	63/8501	0.362831	0.945785	0.903454	H2ax/H4c8	2
R-MMU-1474228	Degradation of the extracellular matrix	3/171	107/8501	0.365115	0.945785	0.903454	Col8a2/Mmp12/Spp1	3
R-MMU-174084	Autodegradation of Cdh1 by Cdh1:APC/C	2/171	64/8501	0.370093	0.945785	0.903454	Psmd4/Ube2c	2
R-MMU-174824	Plasma lipoprotein assembly, remodeling, and clearance	2/171	64/8501	0.370093	0.945785	0.903454	Angptl8/Apoc1	2
R-MMU-2299718	Condensation of Prophase Chromosomes	2/171	64/8501	0.370093	0.945785	0.903454	H2ax/H4c8	2
R-MMU-5621481	C-type lectin receptors (CLRs)	3/171	108/8501	0.370617	0.945785	0.903454	Clec4d/Icam2/Psmd4	3
R-MMU-3214815	HDACs deacetylate histones	1/171	23/8501	0.373734	0.945785	0.903454	Sap30l	1
R-MMU-3238698	WNT ligand biogenesis and trafficking	1/171	23/8501	0.373734	0.945785	0.903454	Wnt4	1
R-MMU-211897	Cytochrome P450 - arranged by substrate type	2/171	65/8501	0.377324	0.945785	0.903454	Cyp2e1/Cyp2f2	2
R-MMU-8939236	RUNX1 regulates transcription of genes involved in differentiation of HSCs	2/171	66/8501	0.38452	0.945785	0.903454	Gata3/Psmd4	2
R-MMU-174048	APC/C:Cdc20 mediated degradation of Cyclin B	1/171	24/8501	0.386366	0.945785	0.903454	Ube2c	1
R-MMU-210500	Glutamate Neurotransmitter Release Cycle	1/171	24/8501	0.386366	0.945785	0.903454	Slc1a3	1
R-MMU-5668599	RHO GTPases Activate NADPH Oxidases	1/171	24/8501	0.386366	0.945785	0.903454	S100a9	1
R-MMU-8939211	ESR-mediated signaling	4/171	158/8501	0.393355	0.945785	0.903454	Cav1/Gata3/H4c8/Nos3	4
R-MMU-111933	Calmodulin induced events	1/171	25/8501	0.398744	0.945785	0.903454	Prkar2b	1
R-MMU-111997	CaM pathway	1/171	25/8501	0.398744	0.945785	0.903454	Prkar2b	1
R-MMU-9009391	Extra-nuclear estrogen signaling	2/171	68/8501	0.398804	0.945785	0.903454	Cav1/Nos3	2
R-MMU-9013408	RHOG GTPase cycle	2/171	68/8501	0.398804	0.945785	0.903454	Cav1/Mcam	2
R-MMU-8957275	Post-translational protein phosphorylation	3/171	114/8501	0.403421	0.945785	0.903454	Penk/Pnpla2/Spp1	3
R-MMU-111885	Opioid Signalling	2/171	69/8501	0.405889	0.945785	0.903454	Ppp1ca/Prkar2b	2
R-MMU-9006925	Intracellular signaling by second messengers	6/171	255/8501	0.407241	0.945785	0.903454	Il33/Kitl/Myd88/Prkar2b/Prr5/Psmd4	6
R-MMU-446652	Interleukin-1 family signaling	3/171	115/8501	0.408845	0.945785	0.903454	Il33/Myd88/Psmd4	3
R-MMU-1489509	DAG and IP3 signaling	1/171	26/8501	0.410874	0.945785	0.903454	Prkar2b	1
R-MMU-179409	APC-Cdc20 mediated degradation of Nek2A	1/171	26/8501	0.410874	0.945785	0.903454	Ube2c	1
R-MMU-77387	Insulin receptor recycling	1/171	26/8501	0.410874	0.945785	0.903454	Atp6v0d2	1
R-MMU-9668328	Sealing of the nuclear envelope (NE) by ESCRT-III	1/171	26/8501	0.410874	0.945785	0.903454	Tubb3	1
R-MMU-5693565	Recruitment and ATM-mediated phosphorylation of repair and signaling proteins at DNA double strand breaks	2/171	71/8501	0.419938	0.945785	0.903454	H2ax/H4c8	2
R-MMU-111996	Ca-dependent events	1/171	27/8501	0.422761	0.945785	0.903454	Prkar2b	1
R-MMU-201451	Signaling by BMP	1/171	27/8501	0.422761	0.945785	0.903454	Acvrl1	1
R-MMU-499943	Interconversion of nucleotide di- and triphosphates	1/171	27/8501	0.422761	0.945785	0.903454	Nme3	1
R-MMU-8955332	Carboxyterminal post-translational modifications of tubulin	1/171	27/8501	0.422761	0.945785	0.903454	Tubb3	1
R-MMU-9634597	GPER1 signaling	1/171	27/8501	0.422761	0.945785	0.903454	Prkar2b	1
R-MMU-5693606	DNA Double Strand Break Response	2/171	72/8501	0.426899	0.945785	0.903454	H2ax/H4c8	2
R-MMU-174184	Cdc20:Phospho-APC/C mediated degradation of Cyclin A	2/171	73/8501	0.433817	0.945785	0.903454	Psmd4/Ube2c	2
R-MMU-69017	CDK-mediated phosphorylation and removal of Cdc6	2/171	73/8501	0.433817	0.945785	0.903454	Psmd4/Ube2c	2
R-MMU-8852135	Protein ubiquitination	2/171	73/8501	0.433817	0.945785	0.903454	Otulin/Ube2c	2
R-MMU-196854	Metabolism of vitamins and cofactors	4/171	167/8501	0.434257	0.945785	0.903454	Fasn/Gchfr/Nnmt/Nos3	4
R-MMU-191273	Cholesterol biosynthesis	1/171	28/8501	0.434409	0.945785	0.903454	Pmvk	1
R-MMU-8963899	Plasma lipoprotein remodeling	1/171	28/8501	0.434409	0.945785	0.903454	Angptl8	1
R-MMU-381426	Regulation of Insulin-like Growth Factor (IGF) transport and uptake by Insulin-like Growth Factor Binding Proteins (IGFBPs)	3/171	120/8501	0.435731	0.945785	0.903454	Penk/Pnpla2/Spp1	3
R-MMU-179419	APC:Cdc20 mediated degradation of cell cycle proteins prior to satisfation of the cell cycle checkpoint	2/171	74/8501	0.440691	0.945785	0.903454	Psmd4/Ube2c	2
R-MMU-5357956	TNFR1-induced NFkappaB signaling pathway	1/171	29/8501	0.445824	0.945785	0.903454	Tradd	1
R-MMU-9753281	Paracetamol ADME	1/171	29/8501	0.445824	0.945785	0.903454	Cyp2e1	1
R-MMU-983231	Factors involved in megakaryocyte development and platelet production	3/171	122/8501	0.446362	0.945785	0.903454	Gata3/Prkar2b/Tubb3	3
R-MMU-8852276	The role of GTSE1 in G2/M progression after G2 checkpoint	2/171	75/8501	0.447518	0.945785	0.903454	Psmd4/Tubb3	2
R-MMU-425407	SLC-mediated transmembrane transport	5/171	218/8501	0.447628	0.945785	0.903454	Apod/Slc1a3/Slc2a4/Slc36a2/Slc7a10	5
R-MMU-1280218	Adaptive Immune System	14/171	657/8501	0.451731	0.945785	0.903454	Ap1m2/Cd1d1/Cd300lg/Cd3d/Cd3g/Fbxo6/Icam2/Npdc1/Prr5/Psmd4/Tap1/Tap2/Tubb3/Ube2c	14
R-MMU-1834949	Cytosolic sensors of pathogen-associated DNA	1/171	30/8501	0.457009	0.945785	0.903454	Myd88	1
R-MMU-196807	Nicotinate metabolism	1/171	30/8501	0.457009	0.945785	0.903454	Nnmt	1
R-MMU-5626467	RHO GTPases activate IQGAPs	1/171	30/8501	0.457009	0.945785	0.903454	Tubb3	1
R-MMU-195253	Degradation of beta-catenin by the destruction complex	2/171	77/8501	0.461033	0.945785	0.903454	Frat2/Psmd4	2
R-MMU-189445	Metabolism of porphyrins	1/171	31/8501	0.467971	0.945785	0.903454	Fabp1	1
R-MMU-73933	Resolution of Abasic Sites (AP sites)	1/171	31/8501	0.467971	0.945785	0.903454	Ogg1	1
R-MMU-917977	Transferrin endocytosis and recycling	1/171	31/8501	0.467971	0.945785	0.903454	Atp6v0d2	1
R-MMU-453279	Mitotic G1 phase and G1/S transition	3/171	127/8501	0.472584	0.945785	0.903454	Cdkn2b/Lin37/Psmd4	3
R-MMU-8957322	Metabolism of steroids	3/171	127/8501	0.472584	0.945785	0.903454	Ch25h/Hsd17b11/Pmvk	3
R-MMU-389356	CD28 co-stimulation	1/171	32/8501	0.478712	0.945785	0.903454	Prr5	1
R-MMU-390522	Striated Muscle Contraction	1/171	32/8501	0.478712	0.945785	0.903454	Tnnc2	1
R-MMU-418990	Adherens junctions interactions	1/171	32/8501	0.478712	0.945785	0.903454	Jup	1
R-MMU-73884	Base Excision Repair	1/171	32/8501	0.478712	0.945785	0.903454	Ogg1	1
R-MMU-212300	PRC2 methylates histones and DNA	2/171	80/8501	0.480942	0.945785	0.903454	H2ax/H4c8	2
R-MMU-606279	Deposition of new CENPA-containing nucleosomes at the centromere	2/171	80/8501	0.480942	0.945785	0.903454	H2ax/H4c8	2
R-MMU-6809371	Formation of the cornified envelope	2/171	80/8501	0.480942	0.945785	0.903454	Jup/Krt19	2
R-MMU-774815	Nucleosome assembly	2/171	80/8501	0.480942	0.945785	0.903454	H2ax/H4c8	2
R-MMU-9013404	RAC2 GTPase cycle	2/171	81/8501	0.487479	0.945785	0.903454	Cav1/Mcam	2
R-MMU-432720	Lysosome Vesicle Biogenesis	1/171	33/8501	0.489237	0.945785	0.903454	Ap1m2	1
R-MMU-8964043	Plasma lipoprotein clearance	1/171	33/8501	0.489237	0.945785	0.903454	Apoc1	1
R-MMU-1257604	PIP3 activates AKT signaling	5/171	229/8501	0.490635	0.945785	0.903454	Il33/Kitl/Myd88/Prr5/Psmd4	5
R-MMU-68867	Assembly of the pre-replicative complex	2/171	82/8501	0.493964	0.945785	0.903454	Psmd4/Ube2c	2
R-MMU-1474244	Extracellular matrix organization	5/171	231/8501	0.498333	0.945785	0.903454	Col8a2/Icam2/Lum/Mmp12/Spp1	5
R-MMU-192105	Synthesis of bile acids and bile salts	1/171	34/8501	0.499551	0.945785	0.903454	Ch25h	1
R-MMU-2467813	Separation of Sister Chromatids	4/171	182/8501	0.500559	0.945785	0.903454	Psmd4/Pttg1/Tubb3/Ube2c	4
R-MMU-8980692	RHOA GTPase cycle	3/171	133/8501	0.503293	0.945785	0.903454	Cav1/Jup/Mcam	3
R-MMU-8936459	RUNX1 regulates genes involved in megakaryocyte differentiation and platelet function	2/171	84/8501	0.506778	0.945785	0.903454	H2ax/H4c8	2
R-MMU-112043	PLC beta mediated events	1/171	35/8501	0.509658	0.945785	0.903454	Prkar2b	1
R-MMU-176408	Regulation of APC/C activators between G1/S and early anaphase	1/171	35/8501	0.509658	0.945785	0.903454	Ube2c	1
R-MMU-437239	Recycling pathway of L1	1/171	35/8501	0.509658	0.945785	0.903454	Tubb3	1
R-MMU-6804757	Regulation of TP53 Degradation	1/171	35/8501	0.509658	0.945785	0.903454	Prr5	1
R-MMU-6806003	Regulation of TP53 Expression and Degradation	1/171	35/8501	0.509658	0.945785	0.903454	Prr5	1
R-MMU-8948216	Collagen chain trimerization	1/171	35/8501	0.509658	0.945785	0.903454	Col8a2	1
R-MMU-5693607	Processing of DNA double-strand break ends	2/171	85/8501	0.513107	0.945785	0.903454	H2ax/H4c8	2
R-MMU-9013423	RAC3 GTPase cycle	2/171	85/8501	0.513107	0.945785	0.903454	Cav1/Mcam	2
R-MMU-442755	Activation of NMDA receptors and postsynaptic events	1/171	36/8501	0.519562	0.945785	0.903454	Prkar2b	1
R-MMU-380320	Recruitment of NuMA to mitotic centrosomes	2/171	87/8501	0.525603	0.945785	0.903454	Prkar2b/Tubb3	2
R-MMU-4086400	PCP/CE pathway	2/171	87/8501	0.525603	0.945785	0.903454	Psmd4/Wnt4	2
R-MMU-69473	G2/M DNA damage checkpoint	2/171	87/8501	0.525603	0.945785	0.903454	H2ax/H4c8	2
R-MMU-5358351	Signaling by Hedgehog	3/171	138/8501	0.528178	0.945785	0.903454	Prkar2b/Psmd4/Tubb3	3
R-MMU-109582	Hemostasis	10/171	490/8501	0.528286	0.945785	0.903454	Cfd/Epcam/Gata3/Nos3/Prkar2b/Prtn3/Serpinb2/Thbd/Tubb3/Vegfd	10
R-MMU-156590	Glutathione conjugation	1/171	37/8501	0.529268	0.945785	0.903454	Gstm7	1
R-MMU-1660661	Sphingolipid de novo biosynthesis	1/171	37/8501	0.529268	0.945785	0.903454	Plpp1	1
R-MMU-2559580	Oxidative Stress Induced Senescence	1/171	37/8501	0.529268	0.945785	0.903454	Cdkn2b	1
R-MMU-9646399	Aggrephagy	1/171	37/8501	0.529268	0.945785	0.903454	Tubb3	1
R-MMU-168898	Toll-like Receptor Cascades	3/171	139/8501	0.533072	0.945785	0.903454	Fadd/Lbp/S100a9	3
R-MMU-202733	Cell surface interactions at the vascular wall	2/171	89/8501	0.537883	0.945785	0.903454	Epcam/Thbd	2
R-MMU-9018519	Estrogen-dependent gene expression	2/171	89/8501	0.537883	0.945785	0.903454	Gata3/H4c8	2
R-MMU-1433557	Signaling by SCF-KIT	1/171	38/8501	0.538778	0.945785	0.903454	Kitl	1
R-MMU-425397	Transport of vitamins, nucleosides, and related molecules	1/171	38/8501	0.538778	0.945785	0.903454	Apod	1
R-MMU-8878171	Transcriptional regulation by RUNX1	4/171	193/8501	0.547008	0.945785	0.903454	Gata3/H2ax/H4c8/Psmd4	4
R-MMU-5620920	Cargo trafficking to the periciliary membrane	1/171	39/8501	0.548097	0.945785	0.903454	Pde6d	1
R-MMU-9696264	RND3 GTPase cycle	1/171	39/8501	0.548097	0.945785	0.903454	Cav1	1
R-MMU-69052	Switching of origins to a post-replicative state	2/171	91/8501	0.549945	0.945785	0.903454	Psmd4/Ube2c	2
R-MMU-2559583	Cellular Senescence	2/171	92/8501	0.555892	0.945785	0.903454	Cdkn2b/Ube2c	2
R-MMU-112040	G-protein mediated events	1/171	40/8501	0.557229	0.945785	0.903454	Prkar2b	1
R-MMU-157118	Signaling by NOTCH	1/171	40/8501	0.557229	0.945785	0.903454	Elf3	1
R-MMU-421270	Cell-cell junction organization	1/171	40/8501	0.557229	0.945785	0.903454	Jup	1
R-MMU-9696273	RND1 GTPase cycle	1/171	40/8501	0.557229	0.945785	0.903454	Cav1	1
R-MMU-611105	Respiratory electron transport	2/171	93/8501	0.561785	0.945785	0.903454	Cox18/Etfa	2
R-MMU-5675221	Negative regulation of MAPK pathway	1/171	41/8501	0.566178	0.945785	0.903454	Dusp2	1
R-MMU-9696270	RND2 GTPase cycle	1/171	41/8501	0.566178	0.945785	0.903454	Cav1	1
R-MMU-156580	Phase II - Conjugation of compounds	2/171	95/8501	0.573402	0.945785	0.903454	Gstm7/Nnmt	2
R-MMU-196071	Metabolism of steroid hormones	1/171	42/8501	0.574947	0.945785	0.903454	Hsd17b11	1
R-MMU-375280	Amine ligand-binding receptors	1/171	42/8501	0.574947	0.945785	0.903454	Adrb3	1
R-MMU-69231	Cyclin D associated events in G1	1/171	42/8501	0.574947	0.945785	0.903454	Cdkn2b	1
R-MMU-69236	G1 Phase	1/171	42/8501	0.574947	0.945785	0.903454	Cdkn2b	1
R-MMU-9006936	Signaling by TGFB family members	2/171	96/8501	0.579127	0.945785	0.903454	Acvrl1/Inhba	2
R-MMU-201681	TCF dependent signaling in response to WNT	3/171	149/8501	0.580408	0.945785	0.903454	Cav1/Frat2/Psmd4	3
R-MMU-69002	DNA Replication Pre-Initiation	2/171	97/8501	0.584796	0.945785	0.903454	Psmd4/Ube2c	2
R-MMU-8856825	Cargo recognition for clathrin-mediated endocytosis	2/171	97/8501	0.584796	0.945785	0.903454	Cd3d/Cd3g	2
R-MMU-9748784	Drug ADME	2/171	97/8501	0.584796	0.945785	0.903454	Ces1d/Cyp2e1	2
R-MMU-5576891	Cardiac conduction	2/171	98/8501	0.590409	0.945785	0.903454	Atp1a2/Ces1d	2
R-MMU-194068	Bile acid and bile salt metabolism	1/171	44/8501	0.591959	0.945785	0.903454	Ch25h	1
R-MMU-382556	ABC-family proteins mediated transport	2/171	99/8501	0.595965	0.945785	0.903454	Abcd2/Psmd4	2
R-MMU-397014	Muscle contraction	3/171	153/8501	0.598484	0.945785	0.903454	Atp1a2/Ces1d/Tnnc2	3
R-MMU-2022090	Assembly of collagen fibrils and other multimeric structures	1/171	45/8501	0.60021	0.945785	0.903454	Col8a2	1
R-MMU-71387	Metabolism of carbohydrates	5/171	260/8501	0.604152	0.945785	0.903454	Chst1/Lum/Lyve1/Ogn/Prelp	5
R-MMU-109581	Apoptosis	2/171	101/8501	0.60691	0.945785	0.903454	Fadd/Tradd	2
R-MMU-3214842	HDMs demethylate histones	1/171	46/8501	0.608294	0.945785	0.903454	H4c8	1
R-MMU-5673001	RAF/MAP kinase cascade	5/171	262/8501	0.610981	0.945785	0.903454	Abhd17b/Dusp2/Kitl/Pde6d/Psmd4	5
R-MMU-9711123	Cellular response to chemical stress	3/171	156/8501	0.611706	0.945785	0.903454	Cox18/Fabp1/Psmd4	3
R-MMU-9020702	Interleukin-1 signaling	2/171	102/8501	0.612298	0.945785	0.903454	Myd88/Psmd4	2
R-MMU-9609507	Protein localization	2/171	102/8501	0.612298	0.945785	0.903454	Abcd2/Pxmp2	2
R-MMU-5654736	Signaling by FGFR1	1/171	47/8501	0.616216	0.945785	0.903454	Fgfrl1	1
R-MMU-112310	Neurotransmitter release cycle	1/171	48/8501	0.623979	0.945785	0.903454	Slc1a3	1
R-MMU-6811436	COPI-independent Golgi-to-ER retrograde traffic	1/171	48/8501	0.623979	0.945785	0.903454	Tubb3	1
R-MMU-449147	Signaling by Interleukins	5/171	266/8501	0.624436	0.945785	0.903454	Il10ra/Il11/Il33/Myd88/Psmd4	5
R-MMU-69481	G2/M Checkpoints	3/171	159/8501	0.624637	0.945785	0.903454	H2ax/H4c8/Psmd4	3
R-MMU-5684996	MAPK1/MAPK3 signaling	5/171	268/8501	0.631059	0.945785	0.903454	Abhd17b/Dusp2/Kitl/Pde6d/Psmd4	5
R-MMU-1236978	Cross-presentation of soluble exogenous antigens (endosomes)	1/171	49/8501	0.631586	0.945785	0.903454	Psmd4	1
R-MMU-383280	Nuclear Receptor transcription pathway	1/171	49/8501	0.631586	0.945785	0.903454	Pparg	1
R-MMU-186797	Signaling by PDGF	1/171	50/8501	0.63904	0.945785	0.903454	Spp1	1
R-MMU-196849	Metabolism of water-soluble vitamins and cofactors	2/171	108/8501	0.643449	0.945785	0.903454	Fasn/Nnmt	2
R-MMU-68882	Mitotic Anaphase	4/171	218/8501	0.643556	0.945785	0.903454	Psmd4/Pttg1/Tubb3/Ube2c	4
R-MMU-3371497	HSP90 chaperone cycle for steroid hormone receptors (SHR) in the presence of ligand	1/171	51/8501	0.646343	0.945785	0.903454	Tubb3	1
R-MMU-350562	Regulation of ornithine decarboxylase (ODC)	1/171	51/8501	0.646343	0.945785	0.903454	Psmd4	1
R-MMU-75815	Ubiquitin-dependent degradation of Cyclin D	1/171	51/8501	0.646343	0.945785	0.903454	Psmd4	1
R-MMU-9762114	GSK3B and BTRC:CUL1-mediated-degradation of NFE2L2	1/171	51/8501	0.646343	0.945785	0.903454	Psmd4	1
R-MMU-2555396	Mitotic Metaphase and Anaphase	4/171	219/8501	0.647128	0.945785	0.903454	Psmd4/Pttg1/Tubb3/Ube2c	4
R-MMU-212165	Epigenetic regulation of gene expression	2/171	110/8501	0.653388	0.945785	0.903454	H2ax/H4c8	2
R-MMU-349425	Autodegradation of the E3 ubiquitin ligase COP1	1/171	52/8501	0.6535	0.945785	0.903454	Psmd4	1
R-MMU-432722	Golgi Associated Vesicle Biogenesis	1/171	52/8501	0.6535	0.945785	0.903454	Ap1m2	1
R-MMU-5578775	Ion homeostasis	1/171	52/8501	0.6535	0.945785	0.903454	Atp1a2	1
R-MMU-69601	Ubiquitin Mediated Degradation of Phosphorylated Cdc25A	1/171	52/8501	0.6535	0.945785	0.903454	Psmd4	1
R-MMU-69610	p53-Independent DNA Damage Response	1/171	52/8501	0.6535	0.945785	0.903454	Psmd4	1
R-MMU-69613	p53-Independent G1/S DNA damage checkpoint	1/171	52/8501	0.6535	0.945785	0.903454	Psmd4	1
R-MMU-8939902	Regulation of RUNX2 expression and activity	1/171	52/8501	0.6535	0.945785	0.903454	Psmd4	1
R-MMU-9759194	Nuclear events mediated by NFE2L2	1/171	52/8501	0.6535	0.945785	0.903454	Psmd4	1
R-MMU-983189	Kinesins	1/171	52/8501	0.6535	0.945785	0.903454	Tubb3	1
R-MMU-68886	M Phase	7/171	383/8501	0.656587	0.945785	0.903454	H2ax/H4c8/Prkar2b/Psmd4/Pttg1/Tubb3/Ube2c	7
R-MMU-166016	Toll Like Receptor 4 (TLR4) Cascade	2/171	111/8501	0.658275	0.945785	0.903454	Fadd/Lbp	2
R-MMU-8941858	Regulation of RUNX3 expression and activity	1/171	53/8501	0.660513	0.945785	0.903454	Psmd4	1
R-MMU-9639288	Amino acids regulate mTORC1	1/171	53/8501	0.660513	0.945785	0.903454	Atp6v0d2	1
R-MMU-9711097	Cellular response to starvation	1/171	53/8501	0.660513	0.945785	0.903454	Atp6v0d2	1
R-MMU-429914	Deadenylation-dependent mRNA decay	1/171	54/8501	0.667385	0.945785	0.903454	Lsm3	1
R-MMU-8854050	FBXL7 down-regulates AURKA during mitotic entry and in early mitosis	1/171	54/8501	0.667385	0.945785	0.903454	Psmd4	1
R-MMU-936837	Ion transport by P-type ATPases	1/171	54/8501	0.667385	0.945785	0.903454	Atp1a2	1
R-MMU-2029482	Regulation of actin dynamics for phagocytic cup formation	1/171	55/8501	0.674118	0.945785	0.903454	Cd3g	1
R-MMU-373080	Class B/2 (Secretin family receptors)	1/171	55/8501	0.674118	0.945785	0.903454	Calcrl	1
R-MMU-4641257	Degradation of AXIN	1/171	55/8501	0.674118	0.945785	0.903454	Psmd4	1
R-MMU-195721	Signaling by WNT	4/171	227/8501	0.674853	0.945785	0.903454	Cav1/Frat2/Psmd4/Wnt4	4
R-MMU-72613	Eukaryotic Translation Initiation	2/171	115/8501	0.677274	0.945785	0.903454	Eif2b4/Rpl34-ps1	2
R-MMU-72737	Cap-dependent Translation Initiation	2/171	115/8501	0.677274	0.945785	0.903454	Eif2b4/Rpl34-ps1	2
R-MMU-69278	Cell Cycle, Mitotic	9/171	499/8501	0.680607	0.945785	0.903454	Cdkn2b/H2ax/H4c8/Lin37/Prkar2b/Psmd4/Pttg1/Tubb3/Ube2c	9
R-MMU-450408	AUF1 (hnRNP D0) binds and destabilizes mRNA	1/171	56/8501	0.680716	0.945785	0.903454	Psmd4	1
R-MMU-5610780	Degradation of GLI1 by the proteasome	1/171	56/8501	0.680716	0.945785	0.903454	Psmd4	1
R-MMU-5620924	Intraflagellar transport	1/171	56/8501	0.680716	0.945785	0.903454	Tubb3	1
R-MMU-69541	Stabilization of p53	1/171	56/8501	0.680716	0.945785	0.903454	Psmd4	1
R-MMU-114608	Platelet degranulation	2/171	116/8501	0.681889	0.945785	0.903454	Cfd/Vegfd	2
R-MMU-163200	Respiratory electron transport, ATP synthesis by chemiosmotic coupling, and heat production by uncoupling proteins.	2/171	116/8501	0.681889	0.945785	0.903454	Cox18/Etfa	2
R-MMU-69239	Synthesis of DNA	2/171	116/8501	0.681889	0.945785	0.903454	Psmd4/Ube2c	2
R-MMU-4641258	Degradation of DVL	1/171	57/8501	0.687181	0.945785	0.903454	Psmd4	1
R-MMU-5607761	Dectin-1 mediated noncanonical NF-kB signaling	1/171	57/8501	0.687181	0.945785	0.903454	Psmd4	1
R-MMU-5610785	GLI3 is processed to GLI3R by the proteasome	1/171	57/8501	0.687181	0.945785	0.903454	Psmd4	1
R-MMU-5676590	NIK-->noncanonical NF-kB signaling	1/171	57/8501	0.687181	0.945785	0.903454	Psmd4	1
R-MMU-8873719	RAB geranylgeranylation	1/171	57/8501	0.687181	0.945785	0.903454	Rab34	1
R-MMU-69275	G2/M Transition	3/171	175/8501	0.688582	0.945785	0.903454	Prkar2b/Psmd4/Tubb3	3
R-MMU-2132295	MHC class II antigen presentation	2/171	119/8501	0.695411	0.945785	0.903454	Ap1m2/Tubb3	2
R-MMU-453274	Mitotic G2-G2/M phases	3/171	177/8501	0.695977	0.945785	0.903454	Prkar2b/Psmd4/Tubb3	3
R-MMU-351202	Metabolism of polyamines	1/171	59/8501	0.699723	0.945785	0.903454	Psmd4	1
R-MMU-5693567	HDR through Homologous Recombination (HRR) or Single Strand Annealing (SSA)	2/171	120/8501	0.699812	0.945785	0.903454	H2ax/H4c8	2
R-MMU-68875	Mitotic Prophase	2/171	120/8501	0.699812	0.945785	0.903454	H2ax/H4c8	2
R-MMU-5683057	MAPK family signaling cascades	5/171	291/8501	0.702025	0.945785	0.903454	Abhd17b/Dusp2/Kitl/Pde6d/Psmd4	5
R-MMU-76005	Response to elevated platelet cytosolic Ca2+	2/171	121/8501	0.704161	0.945785	0.903454	Cfd/Vegfd	2
R-MMU-1650814	Collagen biosynthesis and modifying enzymes	1/171	60/8501	0.705806	0.945785	0.903454	Col8a2	1
R-MMU-5689880	Ub-specific processing proteases	3/171	181/8501	0.710372	0.945785	0.903454	Gata3/Il33/Psmd4	3
R-MMU-187577	SCF(Skp2)-mediated degradation of p27/p21	1/171	61/8501	0.711766	0.945785	0.903454	Psmd4	1
R-MMU-3214841	PKMTs methylate histone lysines	1/171	61/8501	0.711766	0.945785	0.903454	H4c8	1
R-MMU-446219	Synthesis of substrates in N-glycan biosythesis	1/171	61/8501	0.711766	0.945785	0.903454	Pmm1	1
R-MMU-5693538	Homology Directed Repair	2/171	123/8501	0.712702	0.945785	0.903454	H2ax/H4c8	2
R-MMU-69306	DNA Replication	2/171	123/8501	0.712702	0.945785	0.903454	Psmd4/Ube2c	2
R-MMU-4608870	Asymmetric localization of PCP proteins	1/171	62/8501	0.717606	0.945785	0.903454	Psmd4	1
R-MMU-3858494	Beta-catenin independent WNT signaling	2/171	125/8501	0.721038	0.945785	0.903454	Psmd4/Wnt4	2
R-MMU-1169091	Activation of NF-kappaB in B cells	1/171	63/8501	0.723328	0.945785	0.903454	Psmd4	1
R-MMU-373760	L1CAM interactions	1/171	63/8501	0.723328	0.945785	0.903454	Tubb3	1
R-MMU-5358346	Hedgehog ligand biogenesis	1/171	63/8501	0.723328	0.945785	0.903454	Psmd4	1
R-MMU-8878166	Transcriptional regulation by RUNX2	1/171	63/8501	0.723328	0.945785	0.903454	Psmd4	1
R-MMU-5617833	Cilium Assembly	3/171	185/8501	0.724242	0.945785	0.903454	Pde6d/Prkar2b/Tubb3	3
R-MMU-2995410	Nuclear Envelope (NE) Reassembly	1/171	64/8501	0.728935	0.945785	0.903454	Tubb3	1
R-MMU-446728	Cell junction organization	1/171	64/8501	0.728935	0.945785	0.903454	Jup	1
R-MMU-73886	Chromosome Maintenance	2/171	127/8501	0.729169	0.945785	0.903454	H2ax/H4c8	2
R-MMU-4551638	SUMOylation of chromatin organization proteins	1/171	65/8501	0.734429	0.945785	0.903454	H4c8	1
R-MMU-69563	p53-Dependent G1 DNA Damage Response	1/171	65/8501	0.734429	0.945785	0.903454	Psmd4	1
R-MMU-69580	p53-Dependent G1/S DNA damage checkpoint	1/171	65/8501	0.734429	0.945785	0.903454	Psmd4	1
R-MMU-9663891	Selective autophagy	1/171	65/8501	0.734429	0.945785	0.903454	Tubb3	1
R-MMU-5357801	Programmed Cell Death	2/171	129/8501	0.737101	0.945785	0.903454	Fadd/Tradd	2
R-MMU-1234176	Oxygen-dependent proline hydroxylation of Hypoxia-inducible Factor Alpha	1/171	66/8501	0.739812	0.945785	0.903454	Psmd4	1
R-MMU-380259	Loss of Nlp from mitotic centrosomes	1/171	67/8501	0.745086	0.945785	0.903454	Prkar2b	1
R-MMU-380284	Loss of proteins required for interphase microtubule organization from the centrosome	1/171	67/8501	0.745086	0.945785	0.903454	Prkar2b	1
R-MMU-5658442	Regulation of RAS by GAPs	1/171	67/8501	0.745086	0.945785	0.903454	Psmd4	1
R-MMU-69615	G1/S DNA Damage Checkpoints	1/171	67/8501	0.745086	0.945785	0.903454	Psmd4	1
R-MMU-199992	trans-Golgi Network Vesicle Budding	1/171	68/8501	0.750255	0.945785	0.903454	Ap1m2	1
R-MMU-204005	COPII-mediated vesicle transport	1/171	68/8501	0.750255	0.945785	0.903454	Trappc6a	1
R-MMU-8948751	Regulation of PTEN stability and activity	1/171	68/8501	0.750255	0.945785	0.903454	Psmd4	1
R-MMU-8856828	Clathrin-mediated endocytosis	2/171	133/8501	0.752374	0.945785	0.903454	Cd3d/Cd3g	2
R-MMU-1234174	Cellular response to hypoxia	1/171	70/8501	0.760281	0.945785	0.903454	Psmd4	1
R-MMU-3214858	RMTs methylate histone arginines	1/171	70/8501	0.760281	0.945785	0.903454	H4c8	1
R-MMU-68949	Orc1 removal from chromatin	1/171	70/8501	0.760281	0.945785	0.903454	Psmd4	1
R-MMU-8854518	AURKA Activation by TPX2	1/171	70/8501	0.760281	0.945785	0.903454	Prkar2b	1
R-MMU-446193	Biosynthesis of the N-glycan precursor (dolichol lipid-linked oligosaccharide, LLO) and transfer to a nascent protein	1/171	71/8501	0.765143	0.945785	0.903454	Pmm1	1
R-MMU-5628897	TP53 Regulates Metabolic Genes	1/171	71/8501	0.765143	0.945785	0.903454	Cox18	1
R-MMU-69202	Cyclin E associated events during G1/S transition	1/171	71/8501	0.765143	0.945785	0.903454	Psmd4	1
R-MMU-416476	G alpha (q) signalling events	3/171	198/8501	0.765771	0.945785	0.903454	Cck/Ednrb/Rgs1	3
R-MMU-190236	Signaling by FGFR	1/171	72/8501	0.769907	0.945785	0.903454	Fgfrl1	1
R-MMU-3214847	HATs acetylate histones	1/171	72/8501	0.769907	0.945785	0.903454	H4c8	1
R-MMU-418346	Platelet homeostasis	1/171	72/8501	0.769907	0.945785	0.903454	Nos3	1
R-MMU-74752	Signaling by Insulin receptor	1/171	72/8501	0.769907	0.945785	0.903454	Atp6v0d2	1
R-MMU-1474290	Collagen formation	1/171	73/8501	0.774575	0.945785	0.903454	Col8a2	1
R-MMU-5687128	MAPK6/MAPK4 signaling	1/171	73/8501	0.774575	0.945785	0.903454	Psmd4	1
R-MMU-69656	Cyclin A:Cdk2-associated events at S phase entry	1/171	73/8501	0.774575	0.945785	0.903454	Psmd4	1
R-MMU-1483255	PI Metabolism	1/171	74/8501	0.779149	0.945785	0.903454	Tnfaip8l2	1
R-MMU-1168372	Downstream signaling events of B Cell Receptor (BCR)	1/171	75/8501	0.78363	0.945785	0.903454	Psmd4	1
R-MMU-2029480	Fcgamma receptor (FCGR) dependent phagocytosis	1/171	75/8501	0.78363	0.945785	0.903454	Cd3g	1
R-MMU-428157	Sphingolipid metabolism	1/171	75/8501	0.78363	0.945785	0.903454	Plpp1	1
R-MMU-9755511	KEAP1-NFE2L2 pathway	1/171	75/8501	0.78363	0.945785	0.903454	Psmd4	1
R-MMU-199977	ER to Golgi Anterograde Transport	2/171	143/8501	0.787265	0.945785	0.903454	Trappc6a/Tubb3	2
R-MMU-2262752	Cellular responses to stress	7/171	439/8501	0.787303	0.945785	0.903454	Atp6v0d2/Cdkn2b/Cox18/Fabp1/Psmd4/Tubb3/Ube2c	7
R-MMU-380270	Recruitment of mitotic centrosome proteins and complexes	1/171	76/8501	0.788021	0.945785	0.903454	Prkar2b	1
R-MMU-380287	Centrosome maturation	1/171	76/8501	0.788021	0.945785	0.903454	Prkar2b	1
R-MMU-8878159	Transcriptional regulation by RUNX3	1/171	76/8501	0.788021	0.945785	0.903454	Psmd4	1
R-MMU-69242	S Phase	2/171	144/8501	0.790507	0.945785	0.903454	Psmd4/Ube2c	2
R-MMU-2871837	FCERI mediated NF-kB activation	1/171	77/8501	0.792324	0.945785	0.903454	Psmd4	1
R-MMU-8953897	Cellular responses to stimuli	7/171	442/8501	0.793119	0.945785	0.903454	Atp6v0d2/Cdkn2b/Cox18/Fabp1/Psmd4/Tubb3/Ube2c	7
R-MMU-6805567	Keratinization	2/171	147/8501	0.799973	0.949013	0.906537	Jup/Krt19	2
R-MMU-1852241	Organelle biogenesis and maintenance	3/171	212/8501	0.804698	0.949013	0.906537	Pde6d/Prkar2b/Tubb3	3
R-MMU-193704	p75 NTR receptor-mediated signalling	1/171	81/8501	0.808683	0.949013	0.906537	Myd88	1
R-MMU-5632684	Hedgehog 'on' state	1/171	81/8501	0.808683	0.949013	0.906537	Psmd4	1
R-MMU-5693532	DNA Double-Strand Break Repair	2/171	150/8501	0.80906	0.949013	0.906537	H2ax/H4c8	2
R-MMU-1280215	Cytokine Signaling in Immune system	6/171	395/8501	0.813011	0.949013	0.906537	Ghr/Il10ra/Il11/Il33/Myd88/Psmd4	6
R-MMU-69620	Cell Cycle Checkpoints	4/171	278/8501	0.816006	0.949013	0.906537	H2ax/H4c8/Psmd4/Ube2c	4
R-MMU-1500931	Cell-Cell communication	1/171	83/8501	0.816375	0.949013	0.906537	Jup	1
R-MMU-2565942	Regulation of PLK1 Activity at G2/M Transition	1/171	83/8501	0.816375	0.949013	0.906537	Prkar2b	1
R-MMU-5389840	Mitochondrial translation elongation	1/171	83/8501	0.816375	0.949013	0.906537	Mrpl46	1
R-MMU-9013148	CDC42 GTPase cycle	1/171	83/8501	0.816375	0.949013	0.906537	Cav1	1
R-MMU-450531	Regulation of mRNA stability by proteins that bind AU-rich elements	1/171	85/8501	0.82376	0.950881	0.908321	Psmd4	1
R-MMU-5419276	Mitochondrial translation termination	1/171	85/8501	0.82376	0.950881	0.908321	Mrpl46	1
R-MMU-72766	Translation	3/171	220/8501	0.824418	0.950881	0.908321	Eif2b4/Mrpl46/Rpl34-ps1	3
R-MMU-983169	Class I MHC mediated antigen processing & presentation	5/171	343/8501	0.826069	0.950881	0.908321	Fbxo6/Psmd4/Tap1/Tap2/Ube2c	5
R-MMU-5368287	Mitochondrial translation	1/171	86/8501	0.827341	0.950881	0.908321	Mrpl46	1
R-MMU-8876198	RAB GEFs exchange GTP for GDP on RABs	1/171	87/8501	0.830849	0.951053	0.908486	Trappc6a	1
R-MMU-1799339	SRP-dependent cotranslational protein targeting to membrane	1/171	88/8501	0.834287	0.951053	0.908486	Rpl34-ps1	1
R-MMU-1640170	Cell Cycle	9/171	584/8501	0.839786	0.951053	0.908486	Cdkn2b/H2ax/H4c8/Lin37/Prkar2b/Psmd4/Pttg1/Tubb3/Ube2c	9
R-MMU-5607764	CLEC7A (Dectin-1) signaling	1/171	90/8501	0.840956	0.951053	0.908486	Psmd4	1
R-MMU-975956	Nonsense Mediated Decay (NMD) independent of the Exon Junction Complex (EJC)	1/171	90/8501	0.840956	0.951053	0.908486	Rpl34-ps1	1
R-MMU-9013149	RAC1 GTPase cycle	2/171	162/8501	0.84185	0.951053	0.908486	Cav1/Mcam	2
R-MMU-6807878	COPI-mediated anterograde transport	1/171	91/8501	0.844189	0.951053	0.908486	Tubb3	1
R-MMU-6811434	COPI-dependent Golgi-to-ER retrograde traffic	1/171	91/8501	0.844189	0.951053	0.908486	Tubb3	1
R-MMU-1428517	The citric acid (TCA) cycle and respiratory electron transport	2/171	163/8501	0.84434	0.951053	0.908486	Cox18/Etfa	2
R-MMU-5620912	Anchoring of the basal body to the plasma membrane	1/171	94/8501	0.853502	0.955149	0.912398	Prkar2b	1
R-MMU-166166	MyD88-independent TLR4 cascade	1/171	95/8501	0.856482	0.955149	0.912398	Fadd	1
R-MMU-937061	TRIF(TICAM1)-mediated TLR4 signaling	1/171	95/8501	0.856482	0.955149	0.912398	Fadd	1
R-MMU-983712	Ion channel transport	2/171	169/8501	0.85855	0.955149	0.912398	Atp1a2/Atp6v0d2	2
R-MMU-5689603	UCH proteinases	1/171	96/8501	0.859402	0.955149	0.912398	Psmd4	1
R-MMU-5668541	TNFR2 non-canonical NF-kB pathway	1/171	97/8501	0.862262	0.955149	0.912398	Psmd4	1
R-MMU-72689	Formation of a pool of free 40S subunits	1/171	97/8501	0.862262	0.955149	0.912398	Rpl34-ps1	1
R-MMU-948021	Transport to the Golgi and subsequent modification	2/171	171/8501	0.863018	0.955149	0.912398	Trappc6a/Tubb3	2
R-MMU-983705	Signaling by the B Cell Receptor (BCR)	1/171	100/8501	0.870501	0.961336	0.918309	Psmd4	1
R-MMU-5688426	Deubiquitination	3/171	246/8501	0.877218	0.965127	0.92193	Gata3/Il33/Psmd4	3
R-MMU-69206	G1/S Transition	1/171	104/8501	0.880729	0.965127	0.92193	Psmd4	1
R-MMU-9648025	EML4 and NUDC in mitotic spindle formation	1/171	106/8501	0.885538	0.965127	0.92193	Tubb3	1
R-MMU-156827	L13a-mediated translational silencing of Ceruloplasmin expression	1/171	107/8501	0.887869	0.965127	0.92193	Rpl34-ps1	1
R-MMU-69618	Mitotic Spindle Checkpoint	1/171	107/8501	0.887869	0.965127	0.92193	Ube2c	1
R-MMU-72706	GTP hydrolysis and joining of the 60S ribosomal subunit	1/171	108/8501	0.890153	0.965127	0.92193	Rpl34-ps1	1
R-MMU-446203	Asparagine N-linked glycosylation	3/171	256/8501	0.893469	0.965127	0.92193	Pmm1/Trappc6a/Tubb3	3
R-MMU-68877	Mitotic Prometaphase	2/171	187/8501	0.894381	0.965127	0.92193	Prkar2b/Tubb3	2
R-MMU-927802	Nonsense-Mediated Decay (NMD)	1/171	110/8501	0.894584	0.965127	0.92193	Rpl34-ps1	1
R-MMU-975957	Nonsense Mediated Decay (NMD) enhanced by the Exon Junction Complex (EJC)	1/171	110/8501	0.894584	0.965127	0.92193	Rpl34-ps1	1
R-MMU-6807070	PTEN Regulation	1/171	111/8501	0.896732	0.965127	0.92193	Psmd4	1
R-MMU-9007101	Rab regulation of trafficking	1/171	111/8501	0.896732	0.965127	0.92193	Trappc6a	1
R-MMU-9012999	RHO GTPase cycle	5/171	392/8501	0.901409	0.96811	0.92478	Cav1/Dbt/Hint2/Jup/Mcam	5
R-MMU-2500257	Resolution of Sister Chromatid Cohesion	1/171	117/8501	0.908738	0.969391	0.926003	Tubb3	1
R-MMU-3247509	Chromatin modifying enzymes	2/171	196/8501	0.908965	0.969391	0.926003	H4c8/Sap30l	2
R-MMU-4839726	Chromatin organization	2/171	196/8501	0.908965	0.969391	0.926003	H4c8/Sap30l	2
R-MMU-2454202	Fc epsilon receptor (FCERI) signaling	1/171	118/8501	0.910599	0.969391	0.926003	Psmd4	1
R-MMU-112315	Transmission across Chemical Synapses	2/171	199/8501	0.913395	0.969391	0.926003	Prkar2b/Slc1a3	2
R-MMU-1632852	Macroautophagy	1/171	121/8501	0.91596	0.969391	0.926003	Tubb3	1
R-MMU-9612973	Autophagy	1/171	121/8501	0.91596	0.969391	0.926003	Tubb3	1
R-MMU-8856688	Golgi-to-ER retrograde transport	1/171	124/8501	0.921001	0.9727	0.929164	Tubb3	1
R-MMU-73894	DNA Repair	3/171	281/8501	0.926011	0.975962	0.93228	H2ax/H4c8/Ogg1	3
R-MMU-983168	Antigen processing: Ubiquitination & Proteasome degradation	3/171	285/8501	0.930286	0.977821	0.934056	Fbxo6/Psmd4/Ube2c	3
R-MMU-5663220	RHO GTPases Activate Formins	1/171	131/8501	0.931625	0.977821	0.934056	Tubb3	1
R-MMU-112314	Neurotransmitter receptors and postsynaptic signal transmission	1/171	136/8501	0.938331	0.981713	0.937774	Prkar2b	1
R-MMU-8951664	Neddylation	2/171	220/8501	0.939198	0.981713	0.937774	Fbxo6/Psmd4	2
R-MMU-194315	Signaling by Rho GTPases	7/171	569/8501	0.945774	0.986557	0.942401	Cav1/Dbt/Hint2/Jup/Mcam/S100a9/Tubb3	7
R-MMU-5633007	Regulation of TP53 Activity	1/171	147/8501	0.950871	0.988235	0.944004	Prr5	1
R-MMU-9716542	Signaling by Rho GTPases, Miro GTPases and RHOBTB3	7/171	584/8501	0.954579	0.988235	0.944004	Cav1/Dbt/Hint2/Jup/Mcam/S100a9/Tubb3	7
R-MMU-195258	RHO GTPase Effectors	2/171	238/8501	0.955359	0.988235	0.944004	S100a9/Tubb3	2
R-MMU-3108232	SUMO E3 ligases SUMOylate target proteins	1/171	155/8501	0.958366	0.988235	0.944004	H4c8	1
R-MMU-76002	Platelet activation, signaling and aggregation	2/171	244/8501	0.959772	0.988235	0.944004	Cfd/Vegfd	2
R-MMU-199991	Membrane Trafficking	6/171	534/8501	0.962279	0.988235	0.944004	Ap1m2/Cd3d/Cd3g/Gja4/Trappc6a/Tubb3	6
R-MMU-2990846	SUMOylation	1/171	161/8501	0.96323	0.988235	0.944004	H4c8	1
R-MMU-72163	mRNA Splicing - Major Pathway	1/171	164/8501	0.965446	0.988235	0.944004	Lsm3	1
R-MMU-72172	mRNA Splicing	1/171	170/8501	0.969488	0.988235	0.944004	Lsm3	1
R-MMU-6791226	Major pathway of rRNA processing in the nucleolus and cytosol	1/171	172/8501	0.970727	0.988235	0.944004	Rpl34-ps1	1
R-MMU-72312	rRNA processing	1/171	172/8501	0.970727	0.988235	0.944004	Rpl34-ps1	1
R-MMU-8868773	rRNA processing in the nucleus and cytosol	1/171	172/8501	0.970727	0.988235	0.944004	Rpl34-ps1	1
R-MMU-6811442	Intra-Golgi and retrograde Golgi-to-ER traffic	1/171	178/8501	0.974154	0.988745	0.944491	Tubb3	1
R-MMU-5653656	Vesicle-mediated transport	6/171	566/8501	0.975121	0.988745	0.944491	Ap1m2/Cd3d/Cd3g/Gja4/Trappc6a/Tubb3	6
R-MMU-3700989	Transcriptional Regulation by TP53	2/171	287/8501	0.981185	0.991579	0.947198	Cox18/Prr5	2
R-MMU-1266738	Developmental Biology	4/171	447/8501	0.981819	0.991579	0.947198	Jup/Krt19/Pparg/Tubb3	4
R-MMU-112316	Neuronal System	2/171	321/8501	0.989839	0.995751	0.951183	Prkar2b/Slc1a3	2
R-MMU-72203	Processing of Capped Intron-Containing Pre-mRNA	1/171	223/8501	0.98987	0.995751	0.951183	Lsm3	1
R-MMU-422475	Axon guidance	1/171	249/8501	0.994118	0.996201	0.951613	Tubb3	1
R-MMU-9675108	Nervous system development	1/171	250/8501	0.99424	0.996201	0.951613	Tubb3	1
R-MMU-8953854	Metabolism of RNA	3/171	544/8501	0.999087	0.999087	0.954371	Lsm3/Psmd4/Rpl34-ps1	3

## Sheet: 71M_vs_71T2
ID	Description	GeneRatio	BgRatio	pvalue	p.adjust	qvalue	geneID	Count
R-MMU-70895	Branched-chain amino acid catabolism	6/190	18/8501	1.71007e-06	0.000914888	0.000903637	Acat1/Aldh6a1/Bckdhb/Dbt/Ivd/Mccc2	6
R-MMU-556833	Metabolism of lipids	28/190	591/8501	0.000115213	0.0283823	0.0280333	Aacs/Acadm/Acat1/Akr1b7/Cdipt/Chpt1/Cidec/Cyp2e1/Dgat1/Dgat2/Dhrs7b/Eci1/Fabp4/Fabp7/Fasn/Gpat3/Hpgd/Hsd17b11/Lbr/Lpin1/Mcat/Mlycd/Mmut/Ormdl3/Plpp1/Pnpla2/Pnpla3/Thrsp	28
R-MMU-8979227	Triglyceride metabolism	5/190	24/8501	0.000159153	0.0283823	0.0280333	Dgat1/Dgat2/Fabp4/Fabp7/Lpin1	5
R-MMU-166663	Initial triggering of complement	4/190	20/8501	0.000884675	0.118325	0.11687	C1s2/C2/C4b/Cfd	4
R-MMU-71291	Metabolism of amino acids and derivatives	14/190	248/8501	0.00130202	0.139317	0.137603	Acat1/Adi1/Aldh6a1/Arg1/Bckdhb/Cdo1/Dbt/Glul/Gnmt/Ivd/Mccc2/Nat8l/Phgdh/Psat1	14
R-MMU-75109	Triglyceride biosynthesis	3/190	13/8501	0.00266409	0.237548	0.234627	Dgat1/Dgat2/Lpin1	3
R-MMU-166658	Complement cascade	5/190	46/8501	0.00344972	0.263657	0.260415	C1s2/C2/C4b/Cfd/Cfhr1	5
R-MMU-1483206	Glycerophospholipid biosynthesis	8/190	115/8501	0.00414227	0.277015	0.273608	Cdipt/Chpt1/Dgat1/Dgat2/Gpat3/Lpin1/Pnpla2/Pnpla3	8
R-MMU-211859	Biological oxidations	11/190	201/8501	0.00535522	0.318338	0.314423	Adh1/Aoc3/Ces1d/Cmbl/Comt/Cyp2e1/Cyp2f2/Gstm7/Gstt1/Mtarc1/Nnmt	11
R-MMU-380108	Chemokine receptors bind chemokines	5/190	54/8501	0.00689601	0.335178	0.331057	Ccl11/Ccl12/Ccl17/Ccl5/Cxcl13	5
R-MMU-211945	Phase I - Functionalization of compounds	7/190	101/8501	0.00732506	0.335178	0.331057	Adh1/Aoc3/Ces1d/Cmbl/Cyp2e1/Cyp2f2/Mtarc1	7
R-MMU-77289	Mitochondrial Fatty Acid Beta-Oxidation	4/190	36/8501	0.00814452	0.335178	0.331057	Acadm/Eci1/Mcat/Mmut	4
R-MMU-977606	Regulation of Complement cascade	4/190	36/8501	0.00814452	0.335178	0.331057	C1s2/C2/C4b/Cfhr1	4
R-MMU-5365859	RA biosynthesis pathway	3/190	21/8501	0.0108654	0.415214	0.410108	Adh1/Aldh1a2/Rdh14	3
R-MMU-198933	Immunoregulatory interactions between a Lymphoid and a non-Lymphoid cell	6/190	95/8501	0.0193883	0.630983	0.623224	Cd1d1/Cd300lg/Cd3d/Cd3g/Icam2/Jaml	6
R-MMU-196780	Biotin transport and metabolism	2/190	10/8501	0.0198723	0.630983	0.623224	Btd/Mccc2	2
R-MMU-163560	Triglyceride catabolism	2/190	11/8501	0.0239354	0.630983	0.623224	Fabp4/Fabp7	2
R-MMU-432047	Passive transport by Aquaporins	2/190	11/8501	0.0239354	0.630983	0.623224	Aqp1/Aqp7	2
R-MMU-74182	Ketone body metabolism	2/190	11/8501	0.0239354	0.630983	0.623224	Aacs/Acat1	2
R-MMU-389661	Glyoxylate metabolism and glycine degradation	3/190	29/8501	0.0262114	0.630983	0.623224	Bckdhb/Dbt/Gnmt	3
R-MMU-1237044	Erythrocytes take up carbon dioxide and release oxygen	2/190	12/8501	0.0283058	0.630983	0.623224	Aqp1/Car2	2
R-MMU-1475029	Reversible hydration of carbon dioxide	2/190	12/8501	0.0283058	0.630983	0.623224	Car2/Car3	2
R-MMU-1480926	O2/CO2 exchange in erythrocytes	2/190	12/8501	0.0283058	0.630983	0.623224	Aqp1/Car2	2
R-MMU-202427	Phosphorylation of CD3 and TCR zeta chains	2/190	12/8501	0.0283058	0.630983	0.623224	Cd3d/Cd3g	2
R-MMU-389948	PD-1 signaling	2/190	13/8501	0.0329679	0.69452	0.685979	Cd3d/Cd3g	2
R-MMU-196849	Metabolism of water-soluble vitamins and cofactors	6/190	108/8501	0.0337524	0.69452	0.685979	Btd/Fasn/Mccc2/Mmachc/Mmut/Nnmt	6
R-MMU-196299	Beta-catenin phosphorylation cascade	2/190	14/8501	0.0379067	0.724288	0.715382	Frat1/Ppp2cb	2
R-MMU-196741	Cobalamin (Cbl, vitamin B12) transport and metabolism	2/190	14/8501	0.0379067	0.724288	0.715382	Mmachc/Mmut	2
R-MMU-373076	Class A/1 (Rhodopsin-like receptors)	12/190	307/8501	0.0423282	0.768751	0.759298	Adrb3/Cck/Ccl11/Ccl12/Ccl17/Ccl5/Cxcl13/Ffar2/Hcar1/Hebp1/Htr2b/Mc5r	12
R-MMU-156581	Methylation	2/190	15/8501	0.0431075	0.768751	0.759298	Comt/Nnmt	2
R-MMU-162710	Synthesis of glycosylphosphatidylinositol (GPI)	2/190	16/8501	0.0485564	0.794403	0.784635	Pigf/Pigp	2
R-MMU-180024	DARPP-32 events	2/190	16/8501	0.0485564	0.794403	0.784635	Ppp2cb/Prkar2b	2
R-MMU-445717	Aquaporin-mediated transport	3/190	37/8501	0.0490006	0.794403	0.784635	Aqp1/Aqp7/Prkar2b	3
R-MMU-9018677	Biosynthesis of DHA-derived SPMs	2/190	17/8501	0.0542398	0.825061	0.814915	Cyp2e1/Hpgd	2
R-MMU-500792	GPCR ligand binding	14/190	392/8501	0.0558935	0.825061	0.814915	Adrb3/Cck/Ccl11/Ccl12/Ccl17/Ccl5/Cxcl13/Ffar2/Hcar1/Hebp1/Htr2b/Mc5r/Ramp2/Ramp3	14
R-MMU-375276	Peptide ligand-binding receptors	8/190	186/8501	0.0568426	0.825061	0.814915	Cck/Ccl11/Ccl12/Ccl17/Ccl5/Cxcl13/Hebp1/Mc5r	8
R-MMU-1483257	Phospholipid metabolism	8/190	188/8501	0.0597789	0.825061	0.814915	Cdipt/Chpt1/Dgat1/Dgat2/Gpat3/Lpin1/Pnpla2/Pnpla3	8
R-MMU-201556	Signaling by ALK	2/190	18/8501	0.0601446	0.825061	0.814915	Mdk/Ptn	2
R-MMU-9018678	Biosynthesis of specialized proresolving mediators (SPMs)	2/190	18/8501	0.0601446	0.825061	0.814915	Cyp2e1/Hpgd	2
R-MMU-202433	Generation of second messenger molecules	2/190	19/8501	0.0662582	0.851415	0.840945	Cd3d/Cd3g	2
R-MMU-5686938	Regulation of TLR by endogenous ligand	2/190	19/8501	0.0662582	0.851415	0.840945	Lbp/S100a9	2
R-MMU-5362517	Signaling by Retinoic Acid	3/190	42/8501	0.0668401	0.851415	0.840945	Adh1/Aldh1a2/Rdh14	3
R-MMU-9603798	Class I peroxisomal membrane protein import	2/190	20/8501	0.0725683	0.883827	0.872958	Pex11b/Pxmp2	2
R-MMU-8978868	Fatty acid metabolism	7/190	163/8501	0.0726886	0.883827	0.872958	Acadm/Eci1/Fasn/Mcat/Mlycd/Mmut/Thrsp	7
R-MMU-372790	Signaling by GPCR	19/190	599/8501	0.0764101	0.908432	0.897261	Adrb3/Cck/Ccl11/Ccl12/Ccl17/Ccl5/Cxcl13/Ffar2/Gna11/Hcar1/Hebp1/Htr2b/Mc5r/Net1/Ppp2cb/Prkar2b/Ramp2/Ramp3/Rgs19	19
R-MMU-163685	Integration of energy metabolism	4/190	76/8501	0.0898893	0.97208	0.960127	Adipoq/Fasn/Gna11/Prkar2b	4
R-MMU-168898	Toll-like Receptor Cascades	6/190	139/8501	0.0910452	0.97208	0.960127	Fadd/Lbp/Ly86/Nod1/Ppp2cb/S100a9	6
R-MMU-1483191	Synthesis of PC	2/190	24/8501	0.0995466	0.97208	0.960127	Chpt1/Lpin1	2
R-MMU-1614635	Sulfur amino acid metabolism	2/190	24/8501	0.0995466	0.97208	0.960127	Adi1/Cdo1	2
R-MMU-166016	Toll Like Receptor 4 (TLR4) Cascade	5/190	111/8501	0.10267	0.97208	0.960127	Fadd/Lbp/Ly86/Nod1/Ppp2cb	5
R-MMU-211981	Xenobiotics	2/190	26/8501	0.11393	0.97208	0.960127	Cyp2e1/Cyp2f2	2
R-MMU-4641262	Disassembly of the destruction complex and recruitment of AXIN to the membrane	2/190	26/8501	0.11393	0.97208	0.960127	Frat1/Ppp2cb	2
R-MMU-2022854	Keratan sulfate biosynthesis	2/190	27/8501	0.12131	0.97208	0.960127	Ogn/St3gal4	2
R-MMU-1442490	Collagen degradation	3/190	55/8501	0.124403	0.97208	0.960127	Col8a2/Mmp12/Try5	3
R-MMU-388396	GPCR downstream signalling	17/190	565/8501	0.128747	0.97208	0.960127	Adrb3/Cck/Ccl11/Ccl5/Cxcl13/Ffar2/Gna11/Hcar1/Hebp1/Htr2b/Mc5r/Net1/Ppp2cb/Prkar2b/Ramp2/Ramp3/Rgs19	17
R-MMU-388841	Costimulation by the CD28 family	3/190	57/8501	0.134476	0.97208	0.960127	Cd3d/Cd3g/Ppp2cb	3
R-MMU-9753281	Paracetamol ADME	2/190	29/8501	0.136404	0.97208	0.960127	Cyp2e1/Gstt1	2
R-MMU-449147	Signaling by Interleukins	9/190	266/8501	0.141425	0.97208	0.960127	Il10ra/Il11/Il1b/Il33/Irak4/Myd88/Nod1/Ppp2cb/Stat5b	9
R-MMU-6803157	Antimicrobial peptides	4/190	90/8501	0.141936	0.97208	0.960127	Lcn2/Prtn3/S100a9/Try5	4
R-MMU-352230	Amino acid transport across the plasma membrane	2/190	30/8501	0.1441	0.97208	0.960127	Slc36a2/Slc7a10	2
R-MMU-432040	Vasopressin regulates renal water homeostasis via Aquaporins	2/190	30/8501	0.1441	0.97208	0.960127	Aqp1/Prkar2b	2
R-MMU-418594	G alpha (i) signalling events	9/190	273/8501	0.157759	0.97208	0.960127	Ccl11/Ccl5/Cxcl13/Gna11/Hcar1/Hebp1/Ppp2cb/Prkar2b/Rgs19	9
R-MMU-390522	Striated Muscle Contraction	2/190	32/8501	0.159751	0.97208	0.960127	Myl1/Tnnc2	2
R-MMU-5357801	Programmed Cell Death	5/190	129/8501	0.162041	0.97208	0.960127	Apip/Bad/Fadd/Il1b/Ocln	5
R-MMU-156580	Phase II - Conjugation of compounds	4/190	95/8501	0.162897	0.97208	0.960127	Comt/Gstm7/Gstt1/Nnmt	4
R-MMU-1638074	Keratan sulfate/keratin metabolism	2/190	33/8501	0.167691	0.97208	0.960127	Ogn/St3gal4	2
R-MMU-3299685	Detoxification of Reactive Oxygen Species	2/190	33/8501	0.167691	0.97208	0.960127	Gpx7/Nudt2	2
R-MMU-8964043	Plasma lipoprotein clearance	2/190	33/8501	0.167691	0.97208	0.960127	Apoc1/Nr1h3	2
R-MMU-418555	G alpha (s) signalling events	5/190	131/8501	0.169362	0.97208	0.960127	Adrb3/Mc5r/Prkar2b/Ramp2/Ramp3	5
R-MMU-196854	Metabolism of vitamins and cofactors	6/190	167/8501	0.17063	0.97208	0.960127	Btd/Fasn/Mccc2/Mmachc/Mmut/Nnmt	6
R-MMU-9748784	Drug ADME	4/190	97/8501	0.171581	0.97208	0.960127	Adh1/Ces1d/Cyp2e1/Gstt1	4
R-MMU-174824	Plasma lipoprotein assembly, remodeling, and clearance	3/190	64/8501	0.171751	0.97208	0.960127	Angptl8/Apoc1/Nr1h3	3
R-MMU-9749641	Aspirin ADME	2/190	34/8501	0.175696	0.97208	0.960127	Ces1d/Cyp2e1	2
R-MMU-6811558	PI5P, PP2A and IER3 Regulate PI3K/AKT Signaling	4/190	99/8501	0.180424	0.97208	0.960127	Il33/Irak4/Myd88/Ppp2cb	4
R-MMU-216083	Integrin cell surface interactions	3/190	66/8501	0.1829	0.97208	0.960127	Col8a2/Icam2/Spp1	3
R-MMU-112043	PLC beta mediated events	2/190	35/8501	0.183762	0.97208	0.960127	Gna11/Prkar2b	2
R-MMU-8956319	Nucleotide catabolism	2/190	35/8501	0.183762	0.97208	0.960127	Entpd2/Nudt18	2
R-MMU-9006931	Signaling by Nuclear Receptors	7/190	208/8501	0.184108	0.97208	0.960127	Adh1/Aldh1a2/H4c8/Kat2b/Nr1h3/Polr2d/Rdh14	7
R-MMU-109581	Apoptosis	4/190	101/8501	0.189416	0.97208	0.960127	Apip/Bad/Fadd/Ocln	4
R-MMU-111885	Opioid Signalling	3/190	69/8501	0.19997	0.97208	0.960127	Gna11/Ppp2cb/Prkar2b	3
R-MMU-156590	Glutathione conjugation	2/190	37/8501	0.200044	0.97208	0.960127	Gstm7/Gstt1	2
R-MMU-1660661	Sphingolipid de novo biosynthesis	2/190	37/8501	0.200044	0.97208	0.960127	Ormdl3/Plpp1	2
R-MMU-189085	Digestion of dietary carbohydrate	1/190	10/8501	0.202409	0.97208	0.960127	Amy1	1
R-MMU-2122947	NOTCH1 Intracellular Domain Regulates Transcription	1/190	10/8501	0.202409	0.97208	0.960127	Kat2b	1
R-MMU-3371378	Regulation by c-FLIP	1/190	10/8501	0.202409	0.97208	0.960127	Fadd	1
R-MMU-5218900	CASP8 activity is inhibited	1/190	10/8501	0.202409	0.97208	0.960127	Fadd	1
R-MMU-69416	Dimerization of procaspase-8	1/190	10/8501	0.202409	0.97208	0.960127	Fadd	1
R-MMU-70635	Urea cycle	1/190	10/8501	0.202409	0.97208	0.960127	Arg1	1
R-MMU-8941856	RUNX3 regulates NOTCH signaling	1/190	10/8501	0.202409	0.97208	0.960127	Kat2b	1
R-MMU-9020558	Interleukin-2 signaling	1/190	10/8501	0.202409	0.97208	0.960127	Stat5b	1
R-MMU-109606	Intrinsic Pathway for Apoptosis	2/190	38/8501	0.208249	0.97208	0.960127	Apip/Bad	2
R-MMU-199418	Negative regulation of the PI3K/AKT network	4/190	106/8501	0.212493	0.97208	0.960127	Il33/Irak4/Myd88/Ppp2cb	4
R-MMU-1474228	Degradation of the extracellular matrix	4/190	107/8501	0.217201	0.97208	0.960127	Col8a2/Mmp12/Spp1/Try5	4
R-MMU-111461	Cytochrome c-mediated apoptotic response	1/190	11/8501	0.220257	0.97208	0.960127	Apip	1
R-MMU-1362409	Mitochondrial iron-sulfur cluster biogenesis	1/190	11/8501	0.220257	0.97208	0.960127	Isca2	1
R-MMU-1810476	RIP-mediated NFkB activation via ZBP1	1/190	11/8501	0.220257	0.97208	0.960127	Myd88	1
R-MMU-211935	Fatty acids	1/190	11/8501	0.220257	0.97208	0.960127	Cyp2f2	1
R-MMU-351906	Apoptotic cleavage of cell adhesion proteins	1/190	11/8501	0.220257	0.97208	0.960127	Ocln	1
R-MMU-390247	Beta-oxidation of very long chain fatty acids	1/190	11/8501	0.220257	0.97208	0.960127	Mlycd	1
R-MMU-390666	Serotonin receptors	1/190	11/8501	0.220257	0.97208	0.960127	Htr2b	1
R-MMU-400451	Free fatty acids regulate insulin secretion	1/190	11/8501	0.220257	0.97208	0.960127	Gna11	1
R-MMU-444473	Formyl peptide receptors bind formyl peptides and many other ligands	1/190	11/8501	0.220257	0.97208	0.960127	Hebp1	1
R-MMU-8963693	Aspartate and asparagine metabolism	1/190	11/8501	0.220257	0.97208	0.960127	Nat8l	1
R-MMU-8963889	Assembly of active LPL and LIPC lipase complexes	1/190	11/8501	0.220257	0.97208	0.960127	Angptl8	1
R-MMU-982772	Growth hormone receptor signaling	1/190	11/8501	0.220257	0.97208	0.960127	Stat5b	1
R-MMU-112040	G-protein mediated events	2/190	40/8501	0.224757	0.97208	0.960127	Gna11/Prkar2b	2
R-MMU-157118	Signaling by NOTCH	2/190	40/8501	0.224757	0.97208	0.960127	Elf3/Kat2b	2
R-MMU-5675221	Negative regulation of MAPK pathway	2/190	41/8501	0.233049	0.97208	0.960127	Dusp2/Ppp2cb	2
R-MMU-111447	Activation of BAD and translocation to mitochondria	1/190	12/8501	0.237707	0.97208	0.960127	Bad	1
R-MMU-1483213	Synthesis of PE	1/190	12/8501	0.237707	0.97208	0.960127	Lpin1	1
R-MMU-1606322	ZBP1(DAI) mediated induction of type I IFNs	1/190	12/8501	0.237707	0.97208	0.960127	Myd88	1
R-MMU-1614558	Degradation of cysteine and homocysteine	1/190	12/8501	0.237707	0.97208	0.960127	Cdo1	1
R-MMU-202670	ERKs are inactivated	1/190	12/8501	0.237707	0.97208	0.960127	Ppp2cb	1
R-MMU-2160916	Hyaluronan uptake and degradation	1/190	12/8501	0.237707	0.97208	0.960127	Lyve1	1
R-MMU-5357786	TNFR1-induced proapoptotic signaling	1/190	12/8501	0.237707	0.97208	0.960127	Fadd	1
R-MMU-8983432	Interleukin-15 signaling	1/190	12/8501	0.237707	0.97208	0.960127	Stat5b	1
R-MMU-9024446	NR1H2 and NR1H3-mediated signaling	1/190	12/8501	0.237707	0.97208	0.960127	Nr1h3	1
R-MMU-9029569	NR1H3 & NR1H2 regulate gene expression linked to cholesterol transport and efflux	1/190	12/8501	0.237707	0.97208	0.960127	Nr1h3	1
R-MMU-196071	Metabolism of steroid hormones	2/190	42/8501	0.241359	0.97208	0.960127	Akr1b7/Hsd17b11	2
R-MMU-375280	Amine ligand-binding receptors	2/190	42/8501	0.241359	0.97208	0.960127	Adrb3/Htr2b	2
R-MMU-69231	Cyclin D associated events in G1	2/190	42/8501	0.241359	0.97208	0.960127	Cdkn2b/Ppp2cb	2
R-MMU-69236	G1 Phase	2/190	42/8501	0.241359	0.97208	0.960127	Cdkn2b/Ppp2cb	2
R-MMU-199220	Vitamin B5 (pantothenate) metabolism	1/190	13/8501	0.254768	0.97208	0.960127	Fasn	1
R-MMU-2022857	Keratan sulfate degradation	1/190	13/8501	0.254768	0.97208	0.960127	Ogn	1
R-MMU-2029481	FCGR activation	1/190	13/8501	0.254768	0.97208	0.960127	Cd3g	1
R-MMU-209543	p75NTR recruits signalling complexes	1/190	13/8501	0.254768	0.97208	0.960127	Myd88	1
R-MMU-4419969	Depolymerisation of the Nuclear Lamina	1/190	13/8501	0.254768	0.97208	0.960127	Lpin1	1
R-MMU-8964539	Glutamate and glutamine metabolism	1/190	13/8501	0.254768	0.97208	0.960127	Glul	1
R-MMU-446652	Interleukin-1 family signaling	4/190	115/8501	0.255802	0.97208	0.960127	Il1b/Il33/Irak4/Myd88	4
R-MMU-397014	Muscle contraction	5/190	153/8501	0.257188	0.97208	0.960127	Atp1a2/Ces1d/Fxyd1/Myl1/Tnnc2	5
R-MMU-163125	Post-translational modification: synthesis of GPI-anchored proteins	3/190	81/8501	0.271291	0.97208	0.960127	Art3/Pigf/Pigp	3
R-MMU-193704	p75 NTR receptor-mediated signalling	3/190	81/8501	0.271291	0.97208	0.960127	Bad/Myd88/Net1	3
R-MMU-166786	Creation of C4 and C2 activators	1/190	14/8501	0.27145	0.97208	0.960127	C1s2	1
R-MMU-200425	Carnitine metabolism	1/190	14/8501	0.27145	0.97208	0.960127	Thrsp	1
R-MMU-8854691	Interleukin-20 family signaling	1/190	14/8501	0.27145	0.97208	0.960127	Stat5b	1
R-MMU-6798695	Neutrophil degranulation	14/190	522/8501	0.277763	0.97208	0.960127	Arg1/Bst2/Cfd/Clec4d/Dgat1/Ifi211/Lcn2/Orm1/Ormdl3/Prtn3/Ptx3/Retn/S100a9/Try5	14
R-MMU-140534	Caspase activation via Death Receptors in the presence of ligand	1/190	15/8501	0.28776	0.97208	0.960127	Fadd	1
R-MMU-2559585	Oncogene Induced Senescence	1/190	15/8501	0.28776	0.97208	0.960127	Cdkn2b	1
R-MMU-416993	Trafficking of GluR2-containing AMPA receptors	1/190	15/8501	0.28776	0.97208	0.960127	Tspan7	1
R-MMU-432142	Platelet sensitization by LDL	1/190	15/8501	0.28776	0.97208	0.960127	Ppp2cb	1
R-MMU-8866427	VLDLR internalisation and degradation	1/190	15/8501	0.28776	0.97208	0.960127	Nr1h3	1
R-MMU-9037629	Lewis blood group biosynthesis	1/190	15/8501	0.28776	0.97208	0.960127	St3gal4	1
R-MMU-975577	N-Glycan antennae elongation	1/190	15/8501	0.28776	0.97208	0.960127	St3gal4	1
R-MMU-977068	Termination of O-glycan biosynthesis	1/190	15/8501	0.28776	0.97208	0.960127	St3gal4	1
R-MMU-193648	NRAGE signals death through JNK	2/190	48/8501	0.291347	0.97208	0.960127	Bad/Net1	2
R-MMU-5218859	Regulated Necrosis	2/190	48/8501	0.291347	0.97208	0.960127	Fadd/Il1b	2
R-MMU-383280	Nuclear Receptor transcription pathway	2/190	49/8501	0.299659	0.97208	0.960127	Nr1h3/Pparg	2
R-MMU-111471	Apoptotic factor-mediated response	1/190	16/8501	0.303707	0.97208	0.960127	Apip	1
R-MMU-111931	PKA-mediated phosphorylation of CREB	1/190	16/8501	0.303707	0.97208	0.960127	Prkar2b	1
R-MMU-1295596	Spry regulation of FGF signaling	1/190	16/8501	0.303707	0.97208	0.960127	Ppp2cb	1
R-MMU-163615	PKA activation	1/190	16/8501	0.303707	0.97208	0.960127	Prkar2b	1
R-MMU-189200	Cellular hexose transport	1/190	16/8501	0.303707	0.97208	0.960127	Slc2a4	1
R-MMU-190840	Microtubule-dependent trafficking of connexons from Golgi to the plasma membrane	1/190	16/8501	0.303707	0.97208	0.960127	Tubb3	1
R-MMU-193639	p75NTR signals via NF-kB	1/190	16/8501	0.303707	0.97208	0.960127	Myd88	1
R-MMU-2022377	Metabolism of Angiotensinogen to Angiotensins	1/190	16/8501	0.303707	0.97208	0.960127	Ces1d	1
R-MMU-438064	Post NMDA receptor activation events	1/190	16/8501	0.303707	0.97208	0.960127	Prkar2b	1
R-MMU-5621575	CD209 (DC-SIGN) signaling	1/190	16/8501	0.303707	0.97208	0.960127	Icam2	1
R-MMU-6788467	IL-6-type cytokine receptor ligand interactions	1/190	16/8501	0.303707	0.97208	0.960127	Il11	1
R-MMU-6803529	FGFR2 alternative splicing	1/190	16/8501	0.303707	0.97208	0.960127	Polr2d	1
R-MMU-8949664	Processing of SMDT1	1/190	16/8501	0.303707	0.97208	0.960127	Parl	1
R-MMU-186797	Signaling by PDGF	2/190	50/8501	0.307956	0.97208	0.960127	Spp1/Stat5b	2
R-MMU-73887	Death Receptor Signalling	4/190	127/8501	0.3159	0.97208	0.960127	Bad/Fadd/Myd88/Net1	4
R-MMU-190872	Transport of connexons to the plasma membrane	1/190	17/8501	0.319299	0.97208	0.960127	Tubb3	1
R-MMU-2142845	Hyaluronan metabolism	1/190	17/8501	0.319299	0.97208	0.960127	Lyve1	1
R-MMU-2995383	Initiation of Nuclear Envelope (NE) Reformation	1/190	17/8501	0.319299	0.97208	0.960127	Lbr	1
R-MMU-8949215	Mitochondrial calcium ion transport	1/190	17/8501	0.319299	0.97208	0.960127	Parl	1
R-MMU-9033658	Blood group systems biosynthesis	1/190	17/8501	0.319299	0.97208	0.960127	St3gal4	1
R-MMU-9018519	Estrogen-dependent gene expression	3/190	89/8501	0.320299	0.97208	0.960127	H4c8/Kat2b/Polr2d	3
R-MMU-5578775	Ion homeostasis	2/190	52/8501	0.32449	0.97208	0.960127	Atp1a2/Fxyd1	2
R-MMU-913709	O-linked glycosylation of mucins	2/190	53/8501	0.33272	0.97208	0.960127	C1galt1c1/St3gal4	2
R-MMU-114452	Activation of BH3-only proteins	1/190	18/8501	0.334543	0.97208	0.960127	Bad	1
R-MMU-197264	Nicotinamide salvaging	1/190	18/8501	0.334543	0.97208	0.960127	Nnmt	1
R-MMU-198753	ERK/MAPK targets	1/190	18/8501	0.334543	0.97208	0.960127	Ppp2cb	1
R-MMU-74259	Purine catabolism	1/190	18/8501	0.334543	0.97208	0.960127	Nudt18	1
R-MMU-936837	Ion transport by P-type ATPases	2/190	54/8501	0.340921	0.97208	0.960127	Atp1a2/Fxyd1	2
R-MMU-373080	Class B/2 (Secretin family receptors)	2/190	55/8501	0.349092	0.97208	0.960127	Ramp2/Ramp3	2
R-MMU-448424	Interleukin-17 signaling	2/190	55/8501	0.349092	0.97208	0.960127	Nod1/Ppp2cb	2
R-MMU-450294	MAP kinase activation	2/190	55/8501	0.349092	0.97208	0.960127	Nod1/Ppp2cb	2
R-MMU-1980143	Signaling by NOTCH1	1/190	19/8501	0.349448	0.97208	0.960127	Kat2b	1
R-MMU-5357769	Caspase activation via extrinsic apoptotic signalling pathway	1/190	19/8501	0.349448	0.97208	0.960127	Fadd	1
R-MMU-5683826	Surfactant metabolism	1/190	19/8501	0.349448	0.97208	0.960127	Lmcd1	1
R-MMU-8963898	Plasma lipoprotein assembly	1/190	19/8501	0.349448	0.97208	0.960127	Apoc1	1
R-MMU-166166	MyD88-independent TLR4 cascade	3/190	95/8501	0.35717	0.97208	0.960127	Fadd/Nod1/Ppp2cb	3
R-MMU-937061	TRIF(TICAM1)-mediated TLR4 signaling	3/190	95/8501	0.35717	0.97208	0.960127	Fadd/Nod1/Ppp2cb	3
R-MMU-917937	Iron uptake and transport	2/190	56/8501	0.357229	0.97208	0.960127	Atp6v0d2/Lcn2	2
R-MMU-389513	CTLA4 inhibitory signaling	1/190	20/8501	0.364021	0.97208	0.960127	Ppp2cb	1
R-MMU-5620971	Pyroptosis	1/190	20/8501	0.364021	0.97208	0.960127	Il1b	1
R-MMU-382551	Transport of small molecules	16/190	644/8501	0.366716	0.97208	0.960127	Angptl8/Apoc1/Apod/Aqp1/Aqp7/Atp1a2/Atp6v0d2/Car2/Fxyd1/Lcn2/Nr1h3/Parl/Prkar2b/Slc2a4/Slc36a2/Slc7a10	16
R-MMU-8856825	Cargo recognition for clathrin-mediated endocytosis	3/190	97/8501	0.369417	0.97208	0.960127	Cd3d/Cd3g/Tor1b	3
R-MMU-5576891	Cardiac conduction	3/190	98/8501	0.375525	0.97208	0.960127	Atp1a2/Ces1d/Fxyd1	3
R-MMU-140875	Common Pathway of Fibrin Clot Formation	1/190	21/8501	0.378268	0.97208	0.960127	Prtn3	1
R-MMU-2029485	Role of phospholipids in phagocytosis	1/190	21/8501	0.378268	0.97208	0.960127	Cd3g	1
R-MMU-450321	JNK (c-Jun kinases) phosphorylation and activation mediated by activated human TAK1	1/190	21/8501	0.378268	0.97208	0.960127	Nod1	1
R-MMU-8935690	Digestion	1/190	21/8501	0.378268	0.97208	0.960127	Amy1	1
R-MMU-9614085	FOXO-mediated transcription	1/190	21/8501	0.378268	0.97208	0.960127	Kat2b	1
R-MMU-1280215	Cytokine Signaling in Immune system	10/190	395/8501	0.389084	0.97208	0.960127	Il10ra/Il11/Il1b/Il33/Irak4/Irf9/Myd88/Nod1/Ppp2cb/Stat5b	10
R-MMU-5654738	Signaling by FGFR2	2/190	60/8501	0.389386	0.97208	0.960127	Polr2d/Ppp2cb	2
R-MMU-112409	RAF-independent MAPK1/3 activation	1/190	22/8501	0.392199	0.97208	0.960127	Dusp2	1
R-MMU-202040	G-protein activation	1/190	22/8501	0.392199	0.97208	0.960127	Gna11	1
R-MMU-450302	activated TAK1 mediates p38 MAPK activation	1/190	22/8501	0.392199	0.97208	0.960127	Nod1	1
R-MMU-6783589	Interleukin-6 family signaling	1/190	22/8501	0.392199	0.97208	0.960127	Il11	1
R-MMU-69273	Cyclin A/B1/B2 associated events during G2/M transition	1/190	22/8501	0.392199	0.97208	0.960127	Ppp2cb	1
R-MMU-446219	Synthesis of substrates in N-glycan biosythesis	2/190	61/8501	0.397317	0.97208	0.960127	Pmm1/St3gal4	2
R-MMU-9020702	Interleukin-1 signaling	3/190	102/8501	0.399831	0.97208	0.960127	Il1b/Irak4/Myd88	3
R-MMU-9609507	Protein localization	3/190	102/8501	0.399831	0.97208	0.960127	Mlycd/Pex11b/Pxmp2	3
R-MMU-3214815	HDACs deacetylate histones	1/190	23/8501	0.405819	0.97208	0.960127	Brms1	1
R-MMU-350054	Notch-HLH transcription pathway	1/190	23/8501	0.405819	0.97208	0.960127	Kat2b	1
R-MMU-428930	Thromboxane signalling through TP receptor	1/190	23/8501	0.405819	0.97208	0.960127	Gna11	1
R-MMU-975576	N-glycan antennae elongation in the medial/trans-Golgi	1/190	23/8501	0.405819	0.97208	0.960127	St3gal4	1
R-MMU-418592	ADP signalling through P2Y purinoceptor 1	1/190	24/8501	0.419135	0.97208	0.960127	Gna11	1
R-MMU-5668599	RHO GTPases Activate NADPH Oxidases	1/190	24/8501	0.419135	0.97208	0.960127	S100a9	1
R-MMU-8963743	Digestion and absorption	1/190	24/8501	0.419135	0.97208	0.960127	Amy1	1
R-MMU-2995410	Nuclear Envelope (NE) Reassembly	2/190	64/8501	0.420819	0.97208	0.960127	Lbr/Tubb3	2
R-MMU-211897	Cytochrome P450 - arranged by substrate type	2/190	65/8501	0.42855	0.97208	0.960127	Cyp2e1/Cyp2f2	2
R-MMU-111933	Calmodulin induced events	1/190	25/8501	0.432154	0.97208	0.960127	Prkar2b	1
R-MMU-111997	CaM pathway	1/190	25/8501	0.432154	0.97208	0.960127	Prkar2b	1
R-MMU-909733	Interferon alpha/beta signaling	1/190	25/8501	0.432154	0.97208	0.960127	Irf9	1
R-MMU-5621481	C-type lectin receptors (CLRs)	3/190	108/8501	0.435777	0.97208	0.960127	Clec4d/Icam2/Il1b	3
R-MMU-204998	Cell death signalling via NRAGE, NRIF and NADE	2/190	66/8501	0.436226	0.97208	0.960127	Bad/Net1	2
R-MMU-1266695	Interleukin-7 signaling	1/190	26/8501	0.444883	0.97208	0.960127	Stat5b	1
R-MMU-1489509	DAG and IP3 signaling	1/190	26/8501	0.444883	0.97208	0.960127	Prkar2b	1
R-MMU-198725	Nuclear Events (kinase and transcription factor activation)	1/190	26/8501	0.444883	0.97208	0.960127	Ppp2cb	1
R-MMU-4090294	SUMOylation of intracellular receptors	1/190	26/8501	0.444883	0.97208	0.960127	Nr1h3	1
R-MMU-77075	RNA Pol II CTD phosphorylation and interaction with CE	1/190	26/8501	0.444883	0.97208	0.960127	Polr2d	1
R-MMU-77387	Insulin receptor recycling	1/190	26/8501	0.444883	0.97208	0.960127	Atp6v0d2	1
R-MMU-9668328	Sealing of the nuclear envelope (NE) by ESCRT-III	1/190	26/8501	0.444883	0.97208	0.960127	Tubb3	1
R-MMU-199992	trans-Golgi Network Vesicle Budding	2/190	68/8501	0.451411	0.97208	0.960127	Ap4s1/Sort1	2
R-MMU-416476	G alpha (q) signalling events	5/190	198/8501	0.455507	0.97208	0.960127	Cck/Ffar2/Gna11/Htr2b/Rgs19	5
R-MMU-111996	Ca-dependent events	1/190	27/8501	0.457328	0.97208	0.960127	Prkar2b	1
R-MMU-186763	Downstream signal transduction	1/190	27/8501	0.457328	0.97208	0.960127	Stat5b	1
R-MMU-380972	Energy dependent regulation of mTOR by LKB1-AMPK	1/190	27/8501	0.457328	0.97208	0.960127	Prkag1	1
R-MMU-390918	Peroxisomal lipid metabolism	1/190	27/8501	0.457328	0.97208	0.960127	Mlycd	1
R-MMU-399719	Trafficking of AMPA receptors	1/190	27/8501	0.457328	0.97208	0.960127	Tspan7	1
R-MMU-399721	Glutamate binding, activation of AMPA receptors and synaptic plasticity	1/190	27/8501	0.457328	0.97208	0.960127	Tspan7	1
R-MMU-450282	MAPK targets/ Nuclear events mediated by MAP kinases	1/190	27/8501	0.457328	0.97208	0.960127	Ppp2cb	1
R-MMU-8955332	Carboxyterminal post-translational modifications of tubulin	1/190	27/8501	0.457328	0.97208	0.960127	Tubb3	1
R-MMU-9634597	GPER1 signaling	1/190	27/8501	0.457328	0.97208	0.960127	Prkar2b	1
R-MMU-112315	Transmission across Chemical Synapses	5/190	199/8501	0.459878	0.97208	0.960127	Comt/Glul/Naaa/Prkar2b/Tspan7	5
R-MMU-159236	Transport of Mature mRNA derived from an Intron-Containing Transcript	2/190	70/8501	0.466363	0.97208	0.960127	Nxt1/U2af1l4	2
R-MMU-191273	Cholesterol biosynthesis	1/190	28/8501	0.469496	0.97208	0.960127	Lbr	1
R-MMU-5213460	RIPK1-mediated regulated necrosis	1/190	28/8501	0.469496	0.97208	0.960127	Fadd	1
R-MMU-5654732	Negative regulation of FGFR3 signaling	1/190	28/8501	0.469496	0.97208	0.960127	Ppp2cb	1
R-MMU-5675482	Regulation of necroptotic cell death	1/190	28/8501	0.469496	0.97208	0.960127	Fadd	1
R-MMU-72086	mRNA Capping	1/190	28/8501	0.469496	0.97208	0.960127	Polr2d	1
R-MMU-8963899	Plasma lipoprotein remodeling	1/190	28/8501	0.469496	0.97208	0.960127	Angptl8	1
R-MMU-8957275	Post-translational protein phosphorylation	3/190	114/8501	0.470906	0.97208	0.960127	C4b/Pnpla2/Spp1	3
R-MMU-446193	Biosynthesis of the N-glycan precursor (dolichol lipid-linked oligosaccharide, LLO) and transfer to a nascent protein	2/190	71/8501	0.473749	0.97208	0.960127	Pmm1/St3gal4	2
R-MMU-190236	Signaling by FGFR	2/190	72/8501	0.481073	0.97208	0.960127	Polr2d/Ppp2cb	2
R-MMU-5250913	Positive epigenetic regulation of rRNA expression	1/190	29/8501	0.481392	0.97208	0.960127	Kat2b	1
R-MMU-5250924	B-WICH complex positively regulates rRNA expression	1/190	29/8501	0.481392	0.97208	0.960127	Kat2b	1
R-MMU-5689896	Ovarian tumor domain proteases	1/190	29/8501	0.481392	0.97208	0.960127	Nod1	1
R-MMU-114608	Platelet degranulation	3/190	116/8501	0.482401	0.97208	0.960127	Cfd/Orm1/Vegfd	3
R-MMU-1630316	Glycosaminoglycan metabolism	3/190	117/8501	0.488104	0.97208	0.960127	Lyve1/Ogn/St3gal4	3
R-MMU-168638	NOD1/2 Signaling Pathway	1/190	30/8501	0.493022	0.97208	0.960127	Nod1	1
R-MMU-1834949	Cytosolic sensors of pathogen-associated DNA	1/190	30/8501	0.493022	0.97208	0.960127	Myd88	1
R-MMU-196807	Nicotinate metabolism	1/190	30/8501	0.493022	0.97208	0.960127	Nnmt	1
R-MMU-5626467	RHO GTPases activate IQGAPs	1/190	30/8501	0.493022	0.97208	0.960127	Tubb3	1
R-MMU-428157	Sphingolipid metabolism	2/190	75/8501	0.502667	0.97208	0.960127	Ormdl3/Plpp1	2
R-MMU-456926	Thrombin signalling through proteinase activated receptors (PARs)	1/190	31/8501	0.504394	0.97208	0.960127	Gna11	1
R-MMU-5654726	Negative regulation of FGFR1 signaling	1/190	31/8501	0.504394	0.97208	0.960127	Ppp2cb	1
R-MMU-5654733	Negative regulation of FGFR4 signaling	1/190	31/8501	0.504394	0.97208	0.960127	Ppp2cb	1
R-MMU-9013407	RHOH GTPase cycle	1/190	31/8501	0.504394	0.97208	0.960127	Dbt	1
R-MMU-917977	Transferrin endocytosis and recycling	1/190	31/8501	0.504394	0.97208	0.960127	Atp6v0d2	1
R-MMU-381426	Regulation of Insulin-like Growth Factor (IGF) transport and uptake by Insulin-like Growth Factor Binding Proteins (IGFBPs)	3/190	120/8501	0.505031	0.97208	0.960127	C4b/Pnpla2/Spp1	3
R-MMU-168164	Toll Like Receptor 3 (TLR3) Cascade	2/190	76/8501	0.509736	0.97208	0.960127	Nod1/Ppp2cb	2
R-MMU-76005	Response to elevated platelet cytosolic Ca2+	3/190	121/8501	0.510609	0.97208	0.960127	Cfd/Orm1/Vegfd	3
R-MMU-113418	Formation of the Early Elongation Complex	1/190	32/8501	0.515511	0.97208	0.960127	Polr2d	1
R-MMU-190861	Gap junction assembly	1/190	32/8501	0.515511	0.97208	0.960127	Tubb3	1
R-MMU-392518	Signal amplification	1/190	32/8501	0.515511	0.97208	0.960127	Gna11	1
R-MMU-8854214	TBC/RABGAPs	1/190	32/8501	0.515511	0.97208	0.960127	Rab35	1
R-MMU-195253	Degradation of beta-catenin by the destruction complex	2/190	77/8501	0.51674	0.97208	0.960127	Frat1/Ppp2cb	2
R-MMU-168142	Toll Like Receptor 10 (TLR10) Cascade	2/190	78/8501	0.523677	0.97208	0.960127	Nod1/Ppp2cb	2
R-MMU-168176	Toll Like Receptor 5 (TLR5) Cascade	2/190	78/8501	0.523677	0.97208	0.960127	Nod1/Ppp2cb	2
R-MMU-975871	MyD88 cascade initiated on plasma membrane	2/190	78/8501	0.523677	0.97208	0.960127	Nod1/Ppp2cb	2
R-MMU-1592389	Activation of Matrix Metalloproteinases	1/190	33/8501	0.526381	0.97208	0.960127	Try5	1
R-MMU-4085001	Sialic acid metabolism	1/190	33/8501	0.526381	0.97208	0.960127	St3gal4	1
R-MMU-432720	Lysosome Vesicle Biogenesis	1/190	33/8501	0.526381	0.97208	0.960127	Ap4s1	1
R-MMU-5654727	Negative regulation of FGFR2 signaling	1/190	33/8501	0.526381	0.97208	0.960127	Ppp2cb	1
R-MMU-75105	Fatty acyl-CoA biosynthesis	1/190	33/8501	0.526381	0.97208	0.960127	Fasn	1
R-MMU-166058	MyD88:MAL(TIRAP) cascade initiated on plasma membrane	2/190	79/8501	0.530548	0.97208	0.960127	Nod1/Ppp2cb	2
R-MMU-168179	Toll Like Receptor TLR1:TLR2 Cascade	2/190	79/8501	0.530548	0.97208	0.960127	Nod1/Ppp2cb	2
R-MMU-168188	Toll Like Receptor TLR6:TLR2 Cascade	2/190	79/8501	0.530548	0.97208	0.960127	Nod1/Ppp2cb	2
R-MMU-181438	Toll Like Receptor 2 (TLR2) Cascade	2/190	79/8501	0.530548	0.97208	0.960127	Nod1/Ppp2cb	2
R-MMU-72202	Transport of Mature Transcript to Cytoplasm	2/190	79/8501	0.530548	0.97208	0.960127	Nxt1/U2af1l4	2
R-MMU-1236974	ER-Phagosome pathway	1/190	34/8501	0.537007	0.97208	0.960127	Tap1	1
R-MMU-451927	Interleukin-2 family signaling	1/190	34/8501	0.537007	0.97208	0.960127	Stat5b	1
R-MMU-5673000	RAF activation	1/190	34/8501	0.537007	0.97208	0.960127	Ppp2cb	1
R-MMU-8957322	Metabolism of steroids	3/190	127/8501	0.543371	0.97208	0.960127	Akr1b7/Hsd17b11/Lbr	3
R-MMU-1462054	Alpha-defensins	1/190	35/8501	0.547397	0.97208	0.960127	Try5	1
R-MMU-437239	Recycling pathway of L1	1/190	35/8501	0.547397	0.97208	0.960127	Tubb3	1
R-MMU-6804757	Regulation of TP53 Degradation	1/190	35/8501	0.547397	0.97208	0.960127	Ppp2cb	1
R-MMU-6806003	Regulation of TP53 Expression and Degradation	1/190	35/8501	0.547397	0.97208	0.960127	Ppp2cb	1
R-MMU-8948216	Collagen chain trimerization	1/190	35/8501	0.547397	0.97208	0.960127	Col8a2	1
R-MMU-72766	Translation	5/190	220/8501	0.548804	0.97208	0.960127	Eif2b4/Mrpl46/Mrps28/Ppa1/Rpl34-ps1	5
R-MMU-5389840	Mitochondrial translation elongation	2/190	83/8501	0.557354	0.97208	0.960127	Mrpl46/Mrps28	2
R-MMU-975138	TRAF6 mediated induction of NFkB and MAP kinases upon TLR7/8 or 9 activation	2/190	83/8501	0.557354	0.97208	0.960127	Nod1/Ppp2cb	2
R-MMU-111465	Apoptotic cleavage of cellular proteins	1/190	36/8501	0.557555	0.97208	0.960127	Ocln	1
R-MMU-1222556	ROS and RNS production in phagocytes	1/190	36/8501	0.557555	0.97208	0.960127	Atp6v0d2	1
R-MMU-140877	Formation of Fibrin Clot (Clotting Cascade)	1/190	36/8501	0.557555	0.97208	0.960127	Prtn3	1
R-MMU-442755	Activation of NMDA receptors and postsynaptic events	1/190	36/8501	0.557555	0.97208	0.960127	Prkar2b	1
R-MMU-6814122	Cooperation of PDCL (PhLP1) and TRiC/CCT in G-protein beta folding	1/190	36/8501	0.557555	0.97208	0.960127	Gna11	1
R-MMU-8936459	RUNX1 regulates genes involved in megakaryocyte differentiation and platelet function	2/190	84/8501	0.563885	0.97208	0.960127	H4c8/Kat2b	2
R-MMU-975155	MyD88 dependent cascade initiated on endosome	2/190	84/8501	0.563885	0.97208	0.960127	Nod1/Ppp2cb	2
R-MMU-2559580	Oxidative Stress Induced Senescence	1/190	37/8501	0.567485	0.97208	0.960127	Cdkn2b	1
R-MMU-390466	Chaperonin-mediated protein folding	1/190	37/8501	0.567485	0.97208	0.960127	Gna11	1
R-MMU-391251	Protein folding	1/190	37/8501	0.567485	0.97208	0.960127	Gna11	1
R-MMU-9646399	Aggrephagy	1/190	37/8501	0.567485	0.97208	0.960127	Tubb3	1
R-MMU-168181	Toll Like Receptor 7/8 (TLR7/8) Cascade	2/190	85/8501	0.570346	0.97208	0.960127	Nod1/Ppp2cb	2
R-MMU-202424	Downstream TCR signaling	2/190	85/8501	0.570346	0.97208	0.960127	Cd3d/Cd3g	2
R-MMU-5419276	Mitochondrial translation termination	2/190	85/8501	0.570346	0.97208	0.960127	Mrpl46/Mrps28	2
R-MMU-8856828	Clathrin-mediated endocytosis	3/190	133/8501	0.574842	0.97208	0.960127	Cd3d/Cd3g/Tor1b	3
R-MMU-5368287	Mitochondrial translation	2/190	86/8501	0.576739	0.97208	0.960127	Mrpl46/Mrps28	2
R-MMU-1433557	Signaling by SCF-KIT	1/190	38/8501	0.577195	0.97208	0.960127	Stat5b	1
R-MMU-1483166	Synthesis of PA	1/190	38/8501	0.577195	0.97208	0.960127	Gpat3	1
R-MMU-425397	Transport of vitamins, nucleosides, and related molecules	1/190	38/8501	0.577195	0.97208	0.960127	Apod	1
R-MMU-5654741	Signaling by FGFR3	1/190	38/8501	0.577195	0.97208	0.960127	Ppp2cb	1
R-MMU-5689901	Metalloprotease DUBs	1/190	38/8501	0.577195	0.97208	0.960127	Kat2b	1
R-MMU-380320	Recruitment of NuMA to mitotic centrosomes	2/190	87/8501	0.583062	0.97208	0.960127	Prkar2b/Tubb3	2
R-MMU-8876198	RAB GEFs exchange GTP for GDP on RABs	2/190	87/8501	0.583062	0.97208	0.960127	Rab35/Trappc4	2
R-MMU-5357905	Regulation of TNFR1 signaling	1/190	39/8501	0.586687	0.97208	0.960127	Fadd	1
R-MMU-1474244	Extracellular matrix organization	5/190	231/8501	0.592541	0.97208	0.960127	Col8a2/Icam2/Mmp12/Spp1/Try5	5
R-MMU-168138	Toll Like Receptor 9 (TLR9) Cascade	2/190	89/8501	0.5955	0.97208	0.960127	Nod1/Ppp2cb	2
R-MMU-202733	Cell surface interactions at the vascular wall	2/190	89/8501	0.5955	0.97208	0.960127	Epcam/Jaml	2
R-MMU-165159	MTOR signalling	1/190	40/8501	0.595967	0.97208	0.960127	Prkag1	1
R-MMU-190828	Gap junction trafficking	1/190	40/8501	0.595967	0.97208	0.960127	Tubb3	1
R-MMU-2559582	Senescence-Associated Secretory Phenotype (SASP)	1/190	40/8501	0.595967	0.97208	0.960127	Cdkn2b	1
R-MMU-512988	Interleukin-3, Interleukin-5 and GM-CSF signaling	1/190	40/8501	0.595967	0.97208	0.960127	Stat5b	1
R-MMU-5654743	Signaling by FGFR4	1/190	40/8501	0.595967	0.97208	0.960127	Ppp2cb	1
R-MMU-983170	Antigen Presentation: Folding, assembly and peptide loading of class I MHC	1/190	41/8501	0.60504	0.980958	0.968895	Tap1	1
R-MMU-157858	Gap junction trafficking and regulation	1/190	42/8501	0.61391	0.980958	0.968895	Tubb3	1
R-MMU-6796648	TP53 Regulates Transcription of DNA Repair Genes	1/190	42/8501	0.61391	0.980958	0.968895	Polr2d	1
R-MMU-15869	Metabolism of nucleotides	2/190	94/8501	0.625379	0.980958	0.968895	Entpd2/Nudt18	2
R-MMU-168643	Nucleotide-binding domain, leucine rich repeat containing receptor (NLR) signaling pathways	1/190	44/8501	0.631061	0.980958	0.968895	Nod1	1
R-MMU-73776	RNA Polymerase II Promoter Escape	1/190	44/8501	0.631061	0.980958	0.968895	Polr2d	1
R-MMU-73779	RNA Polymerase II Transcription Pre-Initiation And Promoter Opening	1/190	44/8501	0.631061	0.980958	0.968895	Polr2d	1
R-MMU-75953	RNA Polymerase II Transcription Initiation	1/190	44/8501	0.631061	0.980958	0.968895	Polr2d	1
R-MMU-76042	RNA Polymerase II Transcription Initiation And Promoter Clearance	1/190	44/8501	0.631061	0.980958	0.968895	Polr2d	1
R-MMU-5173105	O-linked glycosylation	2/190	96/8501	0.636846	0.980958	0.968895	C1galt1c1/St3gal4	2
R-MMU-2022090	Assembly of collagen fibrils and other multimeric structures	1/190	45/8501	0.639349	0.980958	0.968895	Col8a2	1
R-MMU-72165	mRNA Splicing - Minor Pathway	1/190	45/8501	0.639349	0.980958	0.968895	Polr2d	1
R-MMU-3214842	HDMs demethylate histones	1/190	46/8501	0.647453	0.980958	0.968895	H4c8	1
R-MMU-9013405	RHOD GTPase cycle	1/190	46/8501	0.647453	0.980958	0.968895	Lbr	1
R-MMU-425393	Transport of inorganic cations/anions and amino acids/oligopeptides	2/190	99/8501	0.653531	0.980958	0.968895	Slc36a2/Slc7a10	2
R-MMU-2980766	Nuclear Envelope Breakdown	1/190	47/8501	0.655375	0.980958	0.968895	Lpin1	1
R-MMU-5654736	Signaling by FGFR1	1/190	47/8501	0.655375	0.980958	0.968895	Ppp2cb	1
R-MMU-71406	Pyruvate metabolism and Citric Acid (TCA) cycle	1/190	47/8501	0.655375	0.980958	0.968895	Adhfe1	1
R-MMU-8848021	Signaling by PTK6	1/190	47/8501	0.655375	0.980958	0.968895	Gpnmb	1
R-MMU-9006927	Signaling by Non-Receptor Tyrosine Kinases	1/190	47/8501	0.655375	0.980958	0.968895	Gpnmb	1
R-MMU-109582	Hemostasis	10/190	490/8501	0.662997	0.980958	0.968895	Cfd/Epcam/Gna11/Jaml/Orm1/Ppp2cb/Prkar2b/Prtn3/Tubb3/Vegfd	10
R-MMU-112310	Neurotransmitter release cycle	1/190	48/8501	0.663121	0.980958	0.968895	Naaa	1
R-MMU-6811436	COPI-independent Golgi-to-ER retrograde traffic	1/190	48/8501	0.663121	0.980958	0.968895	Tubb3	1
R-MMU-75153	Apoptotic execution phase	1/190	48/8501	0.663121	0.980958	0.968895	Ocln	1
R-MMU-75893	TNF signaling	1/190	48/8501	0.663121	0.980958	0.968895	Fadd	1
R-MMU-9006934	Signaling by Receptor Tyrosine Kinases	8/190	395/8501	0.663425	0.980958	0.968895	Atp6v0d2/Mdk/Polr2d/Ppp2cb/Ptn/Spp1/Stat5b/Vegfd	8
R-MMU-202403	TCR signaling	2/190	102/8501	0.669602	0.980958	0.968895	Cd3d/Cd3g	2
R-MMU-9006925	Intracellular signaling by second messengers	5/190	255/8501	0.679312	0.980958	0.968895	Il33/Irak4/Myd88/Ppp2cb/Prkar2b	5
R-MMU-3371497	HSP90 chaperone cycle for steroid hormone receptors (SHR) in the presence of ligand	1/190	51/8501	0.685333	0.980958	0.968895	Tubb3	1
R-MMU-6781823	Formation of TC-NER Pre-Incision Complex	1/190	51/8501	0.685333	0.980958	0.968895	Polr2d	1
R-MMU-5610787	Hedgehog 'off' state	2/190	106/8501	0.690093	0.980958	0.968895	Prkar2b/Tubb3	2
R-MMU-9648025	EML4 and NUDC in mitotic spindle formation	2/190	106/8501	0.690093	0.980958	0.968895	Ppp2cb/Tubb3	2
R-MMU-8939211	ESR-mediated signaling	3/190	158/8501	0.690674	0.980958	0.968895	H4c8/Kat2b/Polr2d	3
R-MMU-1461973	Defensins	1/190	52/8501	0.692408	0.980958	0.968895	Try5	1
R-MMU-432722	Golgi Associated Vesicle Biogenesis	1/190	52/8501	0.692408	0.980958	0.968895	Sort1	1
R-MMU-983189	Kinesins	1/190	52/8501	0.692408	0.980958	0.968895	Tubb3	1
R-MMU-9639288	Amino acids regulate mTORC1	1/190	53/8501	0.699325	0.980958	0.968895	Atp6v0d2	1
R-MMU-9711097	Cellular response to starvation	1/190	53/8501	0.699325	0.980958	0.968895	Atp6v0d2	1
R-MMU-112382	Formation of RNA Pol II elongation complex	1/190	54/8501	0.706088	0.980958	0.968895	Polr2d	1
R-MMU-75955	RNA Polymerase II Transcription Elongation	1/190	54/8501	0.706088	0.980958	0.968895	Polr2d	1
R-MMU-212165	Epigenetic regulation of gene expression	2/190	110/8501	0.709531	0.980958	0.968895	H4c8/Kat2b	2
R-MMU-2029482	Regulation of actin dynamics for phagocytic cup formation	1/190	55/8501	0.712699	0.980958	0.968895	Cd3g	1
R-MMU-72187	mRNA 3'-end processing	1/190	55/8501	0.712699	0.980958	0.968895	U2af1l4	1
R-MMU-9007101	Rab regulation of trafficking	2/190	111/8501	0.71423	0.980958	0.968895	Rab35/Trappc4	2
R-MMU-5620924	Intraflagellar transport	1/190	56/8501	0.719162	0.980958	0.968895	Tubb3	1
R-MMU-425407	SLC-mediated transmembrane transport	4/190	218/8501	0.723292	0.980958	0.968895	Apod/Slc2a4/Slc36a2/Slc7a10	4
R-MMU-68882	Mitotic Anaphase	4/190	218/8501	0.723292	0.980958	0.968895	Lbr/Ppp2cb/Pttg1/Tubb3	4
R-MMU-8873719	RAB geranylgeranylation	1/190	57/8501	0.72548	0.980958	0.968895	Rab35	1
R-MMU-2555396	Mitotic Metaphase and Anaphase	4/190	219/8501	0.726614	0.980958	0.968895	Lbr/Ppp2cb/Pttg1/Tubb3	4
R-MMU-8951664	Neddylation	4/190	220/8501	0.729907	0.980958	0.968895	Fbxl15/Fbxo4/Fbxo9/Ubd	4
R-MMU-72613	Eukaryotic Translation Initiation	2/190	115/8501	0.732394	0.980958	0.968895	Eif2b4/Rpl34-ps1	2
R-MMU-72737	Cap-dependent Translation Initiation	2/190	115/8501	0.732394	0.980958	0.968895	Eif2b4/Rpl34-ps1	2
R-MMU-983712	Ion channel transport	3/190	169/8501	0.733571	0.980958	0.968895	Atp1a2/Atp6v0d2/Fxyd1	3
R-MMU-948021	Transport to the Golgi and subsequent modification	3/190	171/8501	0.740849	0.980958	0.968895	St3gal4/Trappc4/Tubb3	3
R-MMU-2500257	Resolution of Sister Chromatid Cohesion	2/190	117/8501	0.741105	0.980958	0.968895	Ppp2cb/Tubb3	2
R-MMU-1650814	Collagen biosynthesis and modifying enzymes	1/190	60/8501	0.743599	0.980958	0.968895	Col8a2	1
R-MMU-422356	Regulation of insulin secretion	1/190	60/8501	0.743599	0.980958	0.968895	Gna11	1
R-MMU-6782210	Gap-filling DNA repair synthesis and ligation in TC-NER	1/190	60/8501	0.743599	0.980958	0.968895	Polr2d	1
R-MMU-2980736	Peptide hormone metabolism	1/190	61/8501	0.749371	0.980958	0.968895	Ces1d	1
R-MMU-3214841	PKMTs methylate histone lysines	1/190	61/8501	0.749371	0.980958	0.968895	H4c8	1
R-MMU-3371453	Regulation of HSF1-mediated heat shock response	1/190	61/8501	0.749371	0.980958	0.968895	Bag3	1
R-MMU-6782135	Dual incision in TC-NER	1/190	61/8501	0.749371	0.980958	0.968895	Polr2d	1
R-MMU-68875	Mitotic Prophase	2/190	120/8501	0.753718	0.980958	0.968895	H4c8/Lpin1	2
R-MMU-69275	G2/M Transition	3/190	175/8501	0.754934	0.980958	0.968895	Ppp2cb/Prkar2b/Tubb3	3
R-MMU-187037	Signaling by NTRK1 (TRKA)	1/190	62/8501	0.755013	0.980958	0.968895	Ppp2cb	1
R-MMU-1632852	Macroautophagy	2/190	121/8501	0.757804	0.980958	0.968895	Prkag1/Tubb3	2
R-MMU-9612973	Autophagy	2/190	121/8501	0.757804	0.980958	0.968895	Prkag1/Tubb3	2
R-MMU-1257604	PIP3 activates AKT signaling	4/190	229/8501	0.758224	0.980958	0.968895	Il33/Irak4/Myd88/Ppp2cb	4
R-MMU-68886	M Phase	7/190	383/8501	0.759364	0.980958	0.968895	H4c8/Lbr/Lpin1/Ppp2cb/Prkar2b/Pttg1/Tubb3	7
R-MMU-373760	L1CAM interactions	1/190	63/8501	0.760529	0.980958	0.968895	Tubb3	1
R-MMU-5693571	Nonhomologous End-Joining (NHEJ)	1/190	63/8501	0.760529	0.980958	0.968895	H4c8	1
R-MMU-453274	Mitotic G2-G2/M phases	3/190	177/8501	0.761744	0.980958	0.968895	Ppp2cb/Prkar2b/Tubb3	3
R-MMU-983231	Factors involved in megakaryocyte development and platelet production	2/190	122/8501	0.761831	0.980958	0.968895	Prkar2b/Tubb3	2
R-MMU-2299718	Condensation of Prophase Chromosomes	1/190	64/8501	0.765921	0.980958	0.968895	H4c8	1
R-MMU-73856	RNA Polymerase II Transcription Termination	1/190	64/8501	0.765921	0.980958	0.968895	U2af1l4	1
R-MMU-4551638	SUMOylation of chromatin organization proteins	1/190	65/8501	0.771192	0.980958	0.968895	H4c8	1
R-MMU-9033241	Peroxisomal protein import	1/190	65/8501	0.771192	0.980958	0.968895	Mlycd	1
R-MMU-913531	Interferon Signaling	1/190	65/8501	0.771192	0.980958	0.968895	Irf9	1
R-MMU-9663891	Selective autophagy	1/190	65/8501	0.771192	0.980958	0.968895	Tubb3	1
R-MMU-8939236	RUNX1 regulates transcription of genes involved in differentiation of HSCs	1/190	66/8501	0.776346	0.980958	0.968895	Lmo2	1
R-MMU-9013026	RHOB GTPase cycle	1/190	66/8501	0.776346	0.980958	0.968895	Net1	1
R-MMU-9013106	RHOC GTPase cycle	1/190	66/8501	0.776346	0.980958	0.968895	Lbr	1
R-MMU-2467813	Separation of Sister Chromatids	3/190	182/8501	0.778103	0.980958	0.968895	Ppp2cb/Pttg1/Tubb3	3
R-MMU-453279	Mitotic G1 phase and G1/S transition	2/190	127/8501	0.781113	0.980958	0.968895	Cdkn2b/Ppp2cb	2
R-MMU-380259	Loss of Nlp from mitotic centrosomes	1/190	67/8501	0.781384	0.980958	0.968895	Prkar2b	1
R-MMU-380284	Loss of proteins required for interphase microtubule organization from the centrosome	1/190	67/8501	0.781384	0.980958	0.968895	Prkar2b	1
R-MMU-174154	APC/C:Cdc20 mediated degradation of Securin	1/190	68/8501	0.786309	0.980958	0.968895	Pttg1	1
R-MMU-204005	COPII-mediated vesicle transport	1/190	68/8501	0.786309	0.980958	0.968895	Trappc4	1
R-MMU-9013408	RHOG GTPase cycle	1/190	68/8501	0.786309	0.980958	0.968895	Lbr	1
R-MMU-68877	Mitotic Prometaphase	3/190	187/8501	0.793534	0.980958	0.968895	Ppp2cb/Prkar2b/Tubb3	3
R-MMU-5663220	RHO GTPases Activate Formins	2/190	131/8501	0.795544	0.980958	0.968895	Ppp2cb/Tubb3	2
R-MMU-3214858	RMTs methylate histone arginines	1/190	70/8501	0.79583	0.980958	0.968895	H4c8	1
R-MMU-416482	G alpha (12/13) signalling events	1/190	70/8501	0.79583	0.980958	0.968895	Net1	1
R-MMU-8854518	AURKA Activation by TPX2	1/190	70/8501	0.79583	0.980958	0.968895	Prkar2b	1
R-MMU-76002	Platelet activation, signaling and aggregation	4/190	244/8501	0.800275	0.980958	0.968895	Cfd/Gna11/Orm1/Vegfd	4
R-MMU-5628897	TP53 Regulates Metabolic Genes	1/190	71/8501	0.800431	0.980958	0.968895	Prkag1	1
R-MMU-5693565	Recruitment and ATM-mediated phosphorylation of repair and signaling proteins at DNA double strand breaks	1/190	71/8501	0.800431	0.980958	0.968895	H4c8	1
R-MMU-6781827	Transcription-Coupled Nucleotide Excision Repair (TC-NER)	1/190	71/8501	0.800431	0.980958	0.968895	Polr2d	1
R-MMU-6807505	RNA polymerase II transcribes snRNA genes	1/190	71/8501	0.800431	0.980958	0.968895	Polr2d	1
R-MMU-8980692	RHOA GTPase cycle	2/190	133/8501	0.802441	0.980958	0.968895	Lbr/Net1	2
R-MMU-3214847	HATs acetylate histones	1/190	72/8501	0.804929	0.980958	0.968895	H4c8	1
R-MMU-418346	Platelet homeostasis	1/190	72/8501	0.804929	0.980958	0.968895	Ppp2cb	1
R-MMU-5693606	DNA Double Strand Break Response	1/190	72/8501	0.804929	0.980958	0.968895	H4c8	1
R-MMU-74752	Signaling by Insulin receptor	1/190	72/8501	0.804929	0.980958	0.968895	Atp6v0d2	1
R-MMU-1280218	Adaptive Immune System	12/190	657/8501	0.807012	0.980958	0.968895	Cd1d1/Cd300lg/Cd3d/Cd3g/Fbxl15/Fbxo4/Fbxo9/Icam2/Jaml/Ppp2cb/Tap1/Tubb3	12
R-MMU-1474290	Collagen formation	1/190	73/8501	0.809326	0.980958	0.968895	Col8a2	1
R-MMU-8878171	Transcriptional regulation by RUNX1	3/190	193/8501	0.810869	0.980958	0.968895	H4c8/Kat2b/Lmo2	3
R-MMU-112314	Neurotransmitter receptors and postsynaptic signal transmission	2/190	136/8501	0.812402	0.980958	0.968895	Prkar2b/Tspan7	2
R-MMU-166520	Signaling by NTRKs	1/190	74/8501	0.813625	0.980958	0.968895	Ppp2cb	1
R-MMU-174178	APC/C:Cdh1 mediated degradation of Cdc20 and other APC/C:Cdh1 targeted proteins in late mitosis/early G1	1/190	74/8501	0.813625	0.980958	0.968895	Pttg1	1
R-MMU-2029480	Fcgamma receptor (FCGR) dependent phagocytosis	1/190	75/8501	0.817827	0.980958	0.968895	Cd3g	1
R-MMU-674695	RNA Polymerase II Pre-transcription Events	1/190	75/8501	0.817827	0.980958	0.968895	Polr2d	1
R-MMU-8852276	The role of GTSE1 in G2/M progression after G2 checkpoint	1/190	75/8501	0.817827	0.980958	0.968895	Tubb3	1
R-MMU-5358351	Signaling by Hedgehog	2/190	138/8501	0.818792	0.980958	0.968895	Prkar2b/Tubb3	2
R-MMU-176409	APC/C:Cdc20 mediated degradation of mitotic proteins	1/190	76/8501	0.821935	0.980958	0.968895	Pttg1	1
R-MMU-380270	Recruitment of mitotic centrosome proteins and complexes	1/190	76/8501	0.821935	0.980958	0.968895	Prkar2b	1
R-MMU-380287	Centrosome maturation	1/190	76/8501	0.821935	0.980958	0.968895	Prkar2b	1
R-MMU-8878159	Transcriptional regulation by RUNX3	1/190	76/8501	0.821935	0.980958	0.968895	Kat2b	1
R-MMU-176814	Activation of APC/C and APC/C:Cdc20 mediated degradation of mitotic proteins	1/190	77/8501	0.82595	0.980958	0.968895	Pttg1	1
R-MMU-446203	Asparagine N-linked glycosylation	4/190	256/8501	0.829521	0.980958	0.968895	Pmm1/St3gal4/Trappc4/Tubb3	4
R-MMU-3371556	Cellular response to heat stress	1/190	79/8501	0.833713	0.980958	0.968895	Bag3	1
R-MMU-199977	ER to Golgi Anterograde Transport	2/190	143/8501	0.833927	0.980958	0.968895	Trappc4/Tubb3	2
R-MMU-212300	PRC2 methylates histones and DNA	1/190	80/8501	0.837465	0.980958	0.968895	H4c8	1
R-MMU-606279	Deposition of new CENPA-containing nucleosomes at the centromere	1/190	80/8501	0.837465	0.980958	0.968895	H4c8	1
R-MMU-6809371	Formation of the cornified envelope	1/190	80/8501	0.837465	0.980958	0.968895	Krt19	1
R-MMU-774815	Nucleosome assembly	1/190	80/8501	0.837465	0.980958	0.968895	H4c8	1
R-MMU-9013404	RAC2 GTPase cycle	1/190	81/8501	0.841132	0.980958	0.968895	Lbr	1
R-MMU-5633007	Regulation of TP53 Activity	2/190	147/8501	0.845207	0.980958	0.968895	Ppp2cb/Prkag1	2
R-MMU-2565942	Regulation of PLK1 Activity at G2/M Transition	1/190	83/8501	0.848221	0.980958	0.968895	Prkar2b	1
R-MMU-6804756	Regulation of TP53 Activity through Phosphorylation	1/190	83/8501	0.848221	0.980958	0.968895	Prkag1	1
R-MMU-9013148	CDC42 GTPase cycle	1/190	83/8501	0.848221	0.980958	0.968895	Lbr	1
R-MMU-112316	Neuronal System	5/190	321/8501	0.850455	0.980958	0.968895	Comt/Glul/Naaa/Prkar2b/Tspan7	5
R-MMU-201681	TCF dependent signaling in response to WNT	2/190	149/8501	0.850584	0.980958	0.968895	Frat1/Ppp2cb	2
R-MMU-5693607	Processing of DNA double-strand break ends	1/190	85/8501	0.854996	0.980958	0.968895	H4c8	1
R-MMU-9013423	RAC3 GTPase cycle	1/190	85/8501	0.854996	0.980958	0.968895	Lbr	1
R-MMU-174143	APC/C-mediated degradation of cell cycle proteins	1/190	87/8501	0.86147	0.980958	0.968895	Pttg1	1
R-MMU-453276	Regulation of mitotic cell cycle	1/190	87/8501	0.86147	0.980958	0.968895	Pttg1	1
R-MMU-69473	G2/M DNA damage checkpoint	1/190	87/8501	0.86147	0.980958	0.968895	H4c8	1
R-MMU-1799339	SRP-dependent cotranslational protein targeting to membrane	1/190	88/8501	0.864598	0.980958	0.968895	Rpl34-ps1	1
R-MMU-3108232	SUMO E3 ligases SUMOylate target proteins	2/190	155/8501	0.865714	0.980958	0.968895	H4c8/Nr1h3	2
R-MMU-9711123	Cellular response to chemical stress	2/190	156/8501	0.868095	0.980958	0.968895	Gpx7/Nudt2	2
R-MMU-141424	Amplification of signal from the kinetochores	1/190	90/8501	0.870645	0.980958	0.968895	Ppp2cb	1
R-MMU-141444	Amplification of signal from unattached kinetochores via a MAD2 inhibitory signal	1/190	90/8501	0.870645	0.980958	0.968895	Ppp2cb	1
R-MMU-5607764	CLEC7A (Dectin-1) signaling	1/190	90/8501	0.870645	0.980958	0.968895	Il1b	1
R-MMU-975956	Nonsense Mediated Decay (NMD) independent of the Exon Junction Complex (EJC)	1/190	90/8501	0.870645	0.980958	0.968895	Rpl34-ps1	1
R-MMU-6807878	COPI-mediated anterograde transport	1/190	91/8501	0.873567	0.980958	0.968895	Tubb3	1
R-MMU-6811434	COPI-dependent Golgi-to-ER retrograde traffic	1/190	91/8501	0.873567	0.980958	0.968895	Tubb3	1
R-MMU-1236975	Antigen processing-Cross presentation	1/190	92/8501	0.876424	0.980958	0.968895	Tap1	1
R-MMU-2559583	Cellular Senescence	1/190	92/8501	0.876424	0.980958	0.968895	Cdkn2b	1
R-MMU-69278	Cell Cycle, Mitotic	8/190	499/8501	0.876776	0.980958	0.968895	Cdkn2b/H4c8/Lbr/Lpin1/Ppp2cb/Prkar2b/Pttg1/Tubb3	8
R-MMU-2990846	SUMOylation	2/190	161/8501	0.879433	0.980958	0.968895	H4c8/Nr1h3	2
R-MMU-72203	Processing of Capped Intron-Containing Pre-mRNA	3/190	223/8501	0.88017	0.980958	0.968895	Nxt1/Polr2d/U2af1l4	3
R-MMU-5620912	Anchoring of the basal body to the plasma membrane	1/190	94/8501	0.881945	0.980958	0.968895	Prkar2b	1
R-MMU-72163	mRNA Splicing - Major Pathway	2/190	164/8501	0.885799	0.9832	0.97111	Polr2d/U2af1l4	2
R-MMU-72689	Formation of a pool of free 40S subunits	1/190	97/8501	0.889771	0.985564	0.973444	Rpl34-ps1	1
R-MMU-194138	Signaling by VEGF	1/190	100/8501	0.89708	0.986075	0.973949	Vegfd	1
R-MMU-5696398	Nucleotide Excision Repair	1/190	100/8501	0.89708	0.986075	0.973949	Polr2d	1
R-MMU-72172	mRNA Splicing	2/190	170/8501	0.897612	0.986075	0.973949	Polr2d/U2af1l4	2
R-MMU-6791226	Major pathway of rRNA processing in the nucleolus and cytosol	2/190	172/8501	0.901291	0.986075	0.973949	Rpl34-ps1/Utp15	2
R-MMU-72312	rRNA processing	2/190	172/8501	0.901291	0.986075	0.973949	Rpl34-ps1/Utp15	2
R-MMU-8868773	rRNA processing in the nucleus and cytosol	2/190	172/8501	0.901291	0.986075	0.973949	Rpl34-ps1/Utp15	2
R-MMU-195258	RHO GTPase Effectors	3/190	238/8501	0.905569	0.98635	0.974221	Ppp2cb/S100a9/Tubb3	3
R-MMU-69206	G1/S Transition	1/190	104/8501	0.906081	0.98635	0.974221	Ppp2cb	1
R-MMU-156827	L13a-mediated translational silencing of Ceruloplasmin expression	1/190	107/8501	0.912314	0.98635	0.974221	Rpl34-ps1	1
R-MMU-69618	Mitotic Spindle Checkpoint	1/190	107/8501	0.912314	0.98635	0.974221	Ppp2cb	1
R-MMU-72706	GTP hydrolysis and joining of the 60S ribosomal subunit	1/190	108/8501	0.914299	0.98635	0.974221	Rpl34-ps1	1
R-MMU-5688426	Deubiquitination	3/190	246/8501	0.917038	0.98635	0.974221	Il33/Kat2b/Nod1	3
R-MMU-199991	Membrane Trafficking	8/190	534/8501	0.917056	0.98635	0.974221	Ap4s1/Cd3d/Cd3g/Rab35/Sort1/Tor1b/Trappc4/Tubb3	8
R-MMU-927802	Nonsense-Mediated Decay (NMD)	1/190	110/8501	0.918135	0.98635	0.974221	Rpl34-ps1	1
R-MMU-975957	Nonsense Mediated Decay (NMD) enhanced by the Exon Junction Complex (EJC)	1/190	110/8501	0.918135	0.98635	0.974221	Rpl34-ps1	1
R-MMU-5617833	Cilium Assembly	2/190	185/8501	0.922365	0.988908	0.976748	Prkar2b/Tubb3	2
R-MMU-2262752	Cellular responses to stress	6/190	439/8501	0.932796	0.990517	0.978337	Atp6v0d2/Bag3/Cdkn2b/Gpx7/Nudt2/Tubb3	6
R-MMU-2132295	MHC class II antigen presentation	1/190	119/8501	0.933391	0.990517	0.978337	Tubb3	1
R-MMU-71387	Metabolism of carbohydrates	3/190	260/8501	0.934112	0.990517	0.978337	Lyve1/Ogn/St3gal4	3
R-MMU-5693567	HDR through Homologous Recombination (HRR) or Single Strand Annealing (SSA)	1/190	120/8501	0.934901	0.990517	0.978337	H4c8	1
R-MMU-8953897	Cellular responses to stimuli	6/190	442/8501	0.935424	0.990517	0.978337	Atp6v0d2/Bag3/Cdkn2b/Gpx7/Nudt2/Tubb3	6
R-MMU-3247509	Chromatin modifying enzymes	2/190	196/8501	0.936826	0.990517	0.978337	Brms1/H4c8	2
R-MMU-4839726	Chromatin organization	2/190	196/8501	0.936826	0.990517	0.978337	Brms1/H4c8	2
R-MMU-5693538	Homology Directed Repair	1/190	123/8501	0.93923	0.990601	0.978419	H4c8	1
R-MMU-8856688	Golgi-to-ER retrograde transport	1/190	124/8501	0.940608	0.990601	0.978419	Tubb3	1
R-MMU-5653656	Vesicle-mediated transport	8/190	566/8501	0.94351	0.99086	0.978676	Ap4s1/Cd3d/Cd3g/Rab35/Sort1/Tor1b/Trappc4/Tubb3	8
R-MMU-73886	Chromosome Maintenance	1/190	127/8501	0.944558	0.99086	0.978676	H4c8	1
R-MMU-983169	Class I MHC mediated antigen processing & presentation	4/190	343/8501	0.95208	0.995494	0.983252	Fbxl15/Fbxo4/Fbxo9/Tap1	4
R-MMU-1852241	Organelle biogenesis and maintenance	2/190	212/8501	0.953392	0.995494	0.983252	Prkar2b/Tubb3	2
R-MMU-1640170	Cell Cycle	8/190	584/8501	0.954882	0.995494	0.983252	Cdkn2b/H4c8/Lbr/Lpin1/Ppp2cb/Prkar2b/Pttg1/Tubb3	8
R-MMU-983168	Antigen processing: Ubiquitination & Proteasome degradation	3/190	285/8501	0.95682	0.995494	0.983252	Fbxl15/Fbxo4/Fbxo9	3
R-MMU-3700989	Transcriptional Regulation by TP53	3/190	287/8501	0.958279	0.995494	0.983252	Polr2d/Ppp2cb/Prkag1	3
R-MMU-6805567	Keratinization	1/190	147/8501	0.964985	0.997841	0.985571	Krt19	1
R-MMU-195721	Signaling by WNT	2/190	227/8501	0.965101	0.997841	0.985571	Frat1/Ppp2cb	2
R-MMU-5693532	DNA Double-Strand Break Repair	1/190	150/8501	0.96732	0.997841	0.985571	H4c8	1
R-MMU-69481	G2/M Checkpoints	1/190	159/8501	0.973437	0.997841	0.985571	H4c8	1
R-MMU-9013149	RAC1 GTPase cycle	1/190	162/8501	0.975211	0.997841	0.985571	Lbr	1
R-MMU-1428517	The citric acid (TCA) cycle and respiratory electron transport	1/190	163/8501	0.975776	0.997841	0.985571	Adhfe1	1
R-MMU-5673001	RAF/MAP kinase cascade	2/190	262/8501	0.982478	0.997841	0.985571	Dusp2/Ppp2cb	2
R-MMU-6811442	Intra-Golgi and retrograde Golgi-to-ER traffic	1/190	178/8501	0.982862	0.997841	0.985571	Tubb3	1
R-MMU-5689880	Ub-specific processing proteases	1/190	181/8501	0.984009	0.997841	0.985571	Il33	1
R-MMU-5684996	MAPK1/MAPK3 signaling	2/190	268/8501	0.984457	0.997841	0.985571	Dusp2/Ppp2cb	2
R-MMU-69620	Cell Cycle Checkpoints	2/190	278/8501	0.987285	0.997841	0.985571	H4c8/Ppp2cb	2
R-MMU-73894	DNA Repair	2/190	281/8501	0.988031	0.997841	0.985571	H4c8/Polr2d	2
R-MMU-194315	Signaling by Rho GTPases	6/190	569/8501	0.989812	0.997841	0.985571	Dbt/Lbr/Net1/Ppp2cb/S100a9/Tubb3	6
R-MMU-5683057	MAPK family signaling cascades	2/190	291/8501	0.990225	0.997841	0.985571	Dusp2/Ppp2cb	2
R-MMU-9716542	Signaling by Rho GTPases, Miro GTPases and RHOBTB3	6/190	584/8501	0.991955	0.997841	0.985571	Dbt/Lbr/Net1/Ppp2cb/S100a9/Tubb3	6
R-MMU-9012999	RHO GTPase cycle	3/190	392/8501	0.993777	0.997841	0.985571	Dbt/Lbr/Net1	3
R-MMU-8953854	Metabolism of RNA	5/190	544/8501	0.994763	0.997841	0.985571	Nxt1/Polr2d/Rpl34-ps1/U2af1l4/Utp15	5
R-MMU-422475	Axon guidance	1/190	249/8501	0.996697	0.997841	0.985571	Tubb3	1
R-MMU-9675108	Nervous system development	1/190	250/8501	0.996774	0.997841	0.985571	Tubb3	1
R-MMU-1266738	Developmental Biology	3/190	447/8501	0.997841	0.997841	0.985571	Krt19/Pparg/Tubb3	3

## Sheet: 71M_vs_71T3
ID	Description	GeneRatio	BgRatio	pvalue	p.adjust	qvalue	geneID	Count
R-MMU-166663	Initial triggering of complement	4/168	20/8501	0.000556765	0.333502	0.327026	C1ra/C4b/Cfd/Fcna	4
R-MMU-211945	Phase I - Functionalization of compounds	7/168	101/8501	0.00376622	0.669001	0.65601	Adh1/Aoc3/Ces1d/Cmbl/Cyp2e1/Cyp2f2/Mtarc1	7
R-MMU-380108	Chemokine receptors bind chemokines	5/168	54/8501	0.0041108	0.669001	0.65601	Ccl11/Ccl12/Ccl17/Cxcl13/Cxcl9	5
R-MMU-202433	Generation of second messenger molecules	3/168	19/8501	0.0058206	0.669001	0.65601	Cd3d/Cd3g/Plcg2	3
R-MMU-556833	Metabolism of lipids	21/168	591/8501	0.00616219	0.669001	0.65601	Acaa1b/Acat2/Acly/Akr1b7/Cidec/Cyp2e1/Dgat2/Dhrs7b/Fabp7/Gpam/Gpat3/Gpd1/H2-Ke6/Pla1a/Plpp1/Pnpla2/Pnpla3/Ptgds/Ptgs2/Scd1/Thrsp	21
R-MMU-1483206	Glycerophospholipid biosynthesis	7/168	115/8501	0.00762984	0.669001	0.65601	Dgat2/Gpam/Gpat3/Gpd1/Pla1a/Pnpla2/Pnpla3	7
R-MMU-198933	Immunoregulatory interactions between a Lymphoid and a non-Lymphoid cell	6/168	95/8501	0.0111331	0.669001	0.65601	Cd1d1/Cd300lg/Cd3d/Cd3g/Hcst/Ifitm1	6
R-MMU-8979227	Triglyceride metabolism	3/168	24/8501	0.0113118	0.669001	0.65601	Dgat2/Fabp7/Gpam	3
R-MMU-375276	Peptide ligand-binding receptors	9/168	186/8501	0.011366	0.669001	0.65601	Cck/Ccl11/Ccl12/Ccl17/Cxcl13/Cxcl9/Ece1/Mc5r/Penk	9
R-MMU-166658	Complement cascade	4/168	46/8501	0.0125991	0.669001	0.65601	C1ra/C4b/Cfd/Fcna	4
R-MMU-432047	Passive transport by Aquaporins	2/168	11/8501	0.018993	0.669001	0.65601	Aqp1/Aqp7	2
R-MMU-8963889	Assembly of active LPL and LIPC lipase complexes	2/168	11/8501	0.018993	0.669001	0.65601	Angptl4/Angptl8	2
R-MMU-1237044	Erythrocytes take up carbon dioxide and release oxygen	2/168	12/8501	0.0224991	0.669001	0.65601	Aqp1/Car2	2
R-MMU-1475029	Reversible hydration of carbon dioxide	2/168	12/8501	0.0224991	0.669001	0.65601	Car2/Car3	2
R-MMU-1480926	O2/CO2 exchange in erythrocytes	2/168	12/8501	0.0224991	0.669001	0.65601	Aqp1/Car2	2
R-MMU-202427	Phosphorylation of CD3 and TCR zeta chains	2/168	12/8501	0.0224991	0.669001	0.65601	Cd3d/Cd3g	2
R-MMU-2162123	Synthesis of Prostaglandins (PG) and Thromboxanes (TX)	2/168	12/8501	0.0224991	0.669001	0.65601	Ptgds/Ptgs2	2
R-MMU-5658623	FGFRL1 modulation of FGFR1 signaling	2/168	12/8501	0.0224991	0.669001	0.65601	Fgf18/Fgfrl1	2
R-MMU-8957275	Post-translational protein phosphorylation	6/168	114/8501	0.0252191	0.669001	0.65601	C4b/Gpc3/Notum/Penk/Pnpla2/Spp1	6
R-MMU-388841	Costimulation by the CD28 family	4/168	57/8501	0.0258283	0.669001	0.65601	Cd3d/Cd3g/Ppp2cb/Prr5	4
R-MMU-2022857	Keratan sulfate degradation	2/168	13/8501	0.0262491	0.669001	0.65601	Lum/Ogn	2
R-MMU-389948	PD-1 signaling	2/168	13/8501	0.0262491	0.669001	0.65601	Cd3d/Cd3g	2
R-MMU-75109	Triglyceride biosynthesis	2/168	13/8501	0.0262491	0.669001	0.65601	Dgat2/Gpam	2
R-MMU-75105	Fatty acyl-CoA biosynthesis	3/168	33/8501	0.0268047	0.669001	0.65601	Acly/H2-Ke6/Scd1	3
R-MMU-166786	Creation of C4 and C2 activators	2/168	14/8501	0.0302321	0.670706	0.657682	C1ra/Fcna	2
R-MMU-196299	Beta-catenin phosphorylation cascade	2/168	14/8501	0.0302321	0.670706	0.657682	Frat2/Ppp2cb	2
R-MMU-196741	Cobalamin (Cbl, vitamin B12) transport and metabolism	2/168	14/8501	0.0302321	0.670706	0.657682	Mmachc/Mmadhc	2
R-MMU-381426	Regulation of Insulin-like Growth Factor (IGF) transport and uptake by Insulin-like Growth Factor Binding Proteins (IGFBPs)	6/168	120/8501	0.0313995	0.671724	0.658681	C4b/Gpc3/Notum/Penk/Pnpla2/Spp1	6
R-MMU-445717	Aquaporin-mediated transport	3/168	37/8501	0.0360613	0.723119	0.709077	Aqp1/Aqp7/Prkar2b	3
R-MMU-174824	Plasma lipoprotein assembly, remodeling, and clearance	4/168	64/8501	0.0374013	0.723119	0.709077	Angptl4/Angptl8/Apoc1/Nr1h3	4
R-MMU-1483166	Synthesis of PA	3/168	38/8501	0.0386005	0.723119	0.709077	Gpam/Gpat3/Gpd1	3
R-MMU-180024	DARPP-32 events	2/168	16/8501	0.0388555	0.723119	0.709077	Ppp2cb/Prkar2b	2
R-MMU-373076	Class A/1 (Rhodopsin-like receptors)	11/168	307/8501	0.0407327	0.723119	0.709077	Adrb3/Cck/Ccl11/Ccl12/Ccl17/Cxcl13/Cxcl9/Ece1/Ffar2/Mc5r/Penk	11
R-MMU-8978868	Fatty acid metabolism	7/168	163/8501	0.0425798	0.723119	0.709077	Acaa1b/Acly/H2-Ke6/Ptgds/Ptgs2/Scd1/Thrsp	7
R-MMU-9018677	Biosynthesis of DHA-derived SPMs	2/168	17/8501	0.0434756	0.723119	0.709077	Cyp2e1/Ptgs2	2
R-MMU-211859	Biological oxidations	8/168	201/8501	0.0456707	0.723119	0.709077	Adh1/Aoc3/Ces1d/Cmbl/Cyp2e1/Cyp2f2/Mtarc1/Nnmt	8
R-MMU-196854	Metabolism of vitamins and cofactors	7/168	167/8501	0.047465	0.723119	0.709077	Clps/Gchfr/Gpc3/Mmachc/Mmadhc/Nnmt/Ptgs2	7
R-MMU-197264	Nicotinamide salvaging	2/168	18/8501	0.0482884	0.723119	0.709077	Nnmt/Ptgs2	2
R-MMU-70895	Branched-chain amino acid catabolism	2/168	18/8501	0.0482884	0.723119	0.709077	Aldh6a1/Bcat2	2
R-MMU-9018678	Biosynthesis of specialized proresolving mediators (SPMs)	2/168	18/8501	0.0482884	0.723119	0.709077	Cyp2e1/Ptgs2	2
R-MMU-5362517	Signaling by Retinoic Acid	3/168	42/8501	0.0496377	0.725195	0.711113	Adh1/Aldh1a2/Crabp2	3
R-MMU-71291	Metabolism of amino acids and derivatives	9/168	248/8501	0.0571522	0.814295	0.798482	Aldh6a1/Arg1/Bcat2/Gpt/Hpd/Nqo1/Odc1/Psmb4/Tstd1	9
R-MMU-9603798	Class I peroxisomal membrane protein import	2/168	20/8501	0.0584552	0.814295	0.798482	Abcd2/Pex16	2
R-MMU-140875	Common Pathway of Fibrin Clot Formation	2/168	21/8501	0.0637914	0.830675	0.814544	Prtn3/Thbd	2
R-MMU-2029485	Role of phospholipids in phagocytosis	2/168	21/8501	0.0637914	0.830675	0.814544	Cd3g/Plcg2	2
R-MMU-5365859	RA biosynthesis pathway	2/168	21/8501	0.0637914	0.830675	0.814544	Adh1/Aldh1a2	2
R-MMU-5654736	Signaling by FGFR1	3/168	47/8501	0.0653435	0.832782	0.816611	Fgf18/Fgfrl1/Ppp2cb	3
R-MMU-1483257	Phospholipid metabolism	7/168	188/8501	0.0788654	0.896685	0.879273	Dgat2/Gpam/Gpat3/Gpd1/Pla1a/Pnpla2/Pnpla3	7
R-MMU-350562	Regulation of ornithine decarboxylase (ODC)	3/168	51/8501	0.0793458	0.896685	0.879273	Nqo1/Odc1/Psmb4	3
R-MMU-500792	GPCR ligand binding	12/168	392/8501	0.0874002	0.896685	0.879273	Adrb3/Cck/Ccl11/Ccl12/Ccl17/Cxcl13/Cxcl9/Ece1/Ffar2/Mc5r/Penk/Ramp2	12
R-MMU-211981	Xenobiotics	2/168	26/8501	0.0926688	0.896685	0.879273	Cyp2e1/Cyp2f2	2
R-MMU-4641262	Disassembly of the destruction complex and recruitment of AXIN to the membrane	2/168	26/8501	0.0926688	0.896685	0.879273	Frat2/Ppp2cb	2
R-MMU-2022854	Keratan sulfate biosynthesis	2/168	27/8501	0.0988297	0.896685	0.879273	Lum/Ogn	2
R-MMU-499943	Interconversion of nucleotide di- and triphosphates	2/168	27/8501	0.0988297	0.896685	0.879273	Cmpk1/Nme3	2
R-MMU-5654732	Negative regulation of FGFR3 signaling	2/168	28/8501	0.105102	0.896685	0.879273	Fgf18/Ppp2cb	2
R-MMU-8963899	Plasma lipoprotein remodeling	2/168	28/8501	0.105102	0.896685	0.879273	Angptl4/Angptl8	2
R-MMU-351202	Metabolism of polyamines	3/168	59/8501	0.11081	0.896685	0.879273	Nqo1/Odc1/Psmb4	3
R-MMU-15869	Metabolism of nucleotides	4/168	94/8501	0.115157	0.896685	0.879273	Cmpk1/Entpd2/Nme3/Nt5c	4
R-MMU-196807	Nicotinate metabolism	2/168	30/8501	0.117955	0.896685	0.879273	Nnmt/Ptgs2	2
R-MMU-352230	Amino acid transport across the plasma membrane	2/168	30/8501	0.117955	0.896685	0.879273	Slc36a2/Slc7a10	2
R-MMU-432040	Vasopressin regulates renal water homeostasis via Aquaporins	2/168	30/8501	0.117955	0.896685	0.879273	Aqp1/Prkar2b	2
R-MMU-5654733	Negative regulation of FGFR4 signaling	2/168	31/8501	0.124523	0.896685	0.879273	Fgf18/Ppp2cb	2
R-MMU-372790	Signaling by GPCR	16/168	599/8501	0.133752	0.896685	0.879273	Adrb3/Cck/Ccl11/Ccl12/Ccl17/Cxcl13/Cxcl9/Ece1/Ffar2/Gnai1/Mc5r/Penk/Ppp2cb/Prkar2b/Ramp2/Rgs19	16
R-MMU-382551	Transport of small molecules	17/168	644/8501	0.134518	0.896685	0.879273	Abcd2/Angptl4/Angptl8/Apoc1/Apod/Aqp1/Aqp7/Atp1a2/Atp6v0d2/Car2/Nr1h3/Prkar2b/Psmb4/Slc1a3/Slc2a4/Slc36a2/Slc7a10	17
R-MMU-1638074	Keratan sulfate/keratin metabolism	2/168	33/8501	0.13791	0.896685	0.879273	Lum/Ogn	2
R-MMU-5654727	Negative regulation of FGFR2 signaling	2/168	33/8501	0.13791	0.896685	0.879273	Fgf18/Ppp2cb	2
R-MMU-8964043	Plasma lipoprotein clearance	2/168	33/8501	0.13791	0.896685	0.879273	Apoc1/Nr1h3	2
R-MMU-202403	TCR signaling	4/168	102/8501	0.142823	0.896685	0.879273	Cd3d/Cd3g/Plcg2/Psmb4	4
R-MMU-9749641	Aspirin ADME	2/168	34/8501	0.144718	0.896685	0.879273	Ces1d/Cyp2e1	2
R-MMU-6804757	Regulation of TP53 Degradation	2/168	35/8501	0.151595	0.896685	0.879273	Ppp2cb/Prr5	2
R-MMU-6806003	Regulation of TP53 Expression and Degradation	2/168	35/8501	0.151595	0.896685	0.879273	Ppp2cb/Prr5	2
R-MMU-8956319	Nucleotide catabolism	2/168	35/8501	0.151595	0.896685	0.879273	Entpd2/Nt5c	2
R-MMU-111885	Opioid Signalling	3/168	69/8501	0.155609	0.896685	0.879273	Gnai1/Ppp2cb/Prkar2b	3
R-MMU-140877	Formation of Fibrin Clot (Clotting Cascade)	2/168	36/8501	0.158535	0.896685	0.879273	Prtn3/Thbd	2
R-MMU-977606	Regulation of Complement cascade	2/168	36/8501	0.158535	0.896685	0.879273	C1ra/C4b	2
R-MMU-1474228	Degradation of the extracellular matrix	4/168	107/8501	0.161326	0.896685	0.879273	Col12a1/Ctrb1/Mmp12/Spp1	4
R-MMU-196849	Metabolism of water-soluble vitamins and cofactors	4/168	108/8501	0.165128	0.896685	0.879273	Mmachc/Mmadhc/Nnmt/Ptgs2	4
R-MMU-190236	Signaling by FGFR	3/168	72/8501	0.170013	0.896685	0.879273	Fgf18/Fgfrl1/Ppp2cb	3
R-MMU-5654741	Signaling by FGFR3	2/168	38/8501	0.172586	0.896685	0.879273	Fgf18/Ppp2cb	2
R-MMU-418594	G alpha (i) signalling events	8/168	273/8501	0.172615	0.896685	0.879273	Ccl11/Cxcl13/Cxcl9/Gnai1/Penk/Ppp2cb/Prkar2b/Rgs19	8
R-MMU-5357905	Regulation of TNFR1 signaling	2/168	39/8501	0.179686	0.896685	0.879273	Otulin/Tnf	2
R-MMU-70635	Urea cycle	1/168	10/8501	0.181031	0.896685	0.879273	Arg1	1
R-MMU-112040	G-protein mediated events	2/168	40/8501	0.18683	0.896685	0.879273	Gnai1/Prkar2b	2
R-MMU-5654743	Signaling by FGFR4	2/168	40/8501	0.18683	0.896685	0.879273	Fgf18/Ppp2cb	2
R-MMU-163685	Integration of energy metabolism	3/168	76/8501	0.189785	0.896685	0.879273	Adipoq/Gnai1/Prkar2b	3
R-MMU-5675221	Negative regulation of MAPK pathway	2/168	41/8501	0.194014	0.896685	0.879273	Dusp1/Ppp2cb	2
R-MMU-195253	Degradation of beta-catenin by the destruction complex	3/168	77/8501	0.194818	0.896685	0.879273	Frat2/Ppp2cb/Psmb4	3
R-MMU-163560	Triglyceride catabolism	1/168	11/8501	0.197235	0.896685	0.879273	Fabp7	1
R-MMU-211935	Fatty acids	1/168	11/8501	0.197235	0.896685	0.879273	Cyp2f2	1
R-MMU-264870	Caspase-mediated cleavage of cytoskeletal proteins	1/168	11/8501	0.197235	0.896685	0.879273	Sh3glb2	1
R-MMU-390247	Beta-oxidation of very long chain fatty acids	1/168	11/8501	0.197235	0.896685	0.879273	Acaa1b	1
R-MMU-5358565	Mismatch repair (MMR) directed by MSH2:MSH6 (MutSalpha)	1/168	11/8501	0.197235	0.896685	0.879273	Rpa3	1
R-MMU-69166	Removal of the Flap Intermediate	1/168	11/8501	0.197235	0.896685	0.879273	Rpa3	1
R-MMU-73621	Pyrimidine catabolism	1/168	11/8501	0.197235	0.896685	0.879273	Nt5c	1
R-MMU-8934903	Receptor Mediated Mitophagy	1/168	11/8501	0.197235	0.896685	0.879273	Pgam5	1
R-MMU-982772	Growth hormone receptor signaling	1/168	11/8501	0.197235	0.896685	0.879273	Ghr	1
R-MMU-1630316	Glycosaminoglycan metabolism	4/168	117/8501	0.200709	0.896685	0.879273	Gpc3/Lum/Lyve1/Ogn	4
R-MMU-69231	Cyclin D associated events in G1	2/168	42/8501	0.201233	0.896685	0.879273	Cdkn2b/Ppp2cb	2
R-MMU-69236	G1 Phase	2/168	42/8501	0.201233	0.896685	0.879273	Cdkn2b/Ppp2cb	2
R-MMU-975634	Retinoid metabolism and transport	2/168	42/8501	0.201233	0.896685	0.879273	Clps/Gpc3	2
R-MMU-1614558	Degradation of cysteine and homocysteine	1/168	12/8501	0.21312	0.896685	0.879273	Tstd1	1
R-MMU-190239	FGFR3 ligand binding and activation	1/168	12/8501	0.21312	0.896685	0.879273	Fgf18	1
R-MMU-190372	FGFR3c ligand binding and activation	1/168	12/8501	0.21312	0.896685	0.879273	Fgf18	1
R-MMU-202670	ERKs are inactivated	1/168	12/8501	0.21312	0.896685	0.879273	Ppp2cb	1
R-MMU-2160916	Hyaluronan uptake and degradation	1/168	12/8501	0.21312	0.896685	0.879273	Lyve1	1
R-MMU-5357786	TNFR1-induced proapoptotic signaling	1/168	12/8501	0.21312	0.896685	0.879273	Tnf	1
R-MMU-5358508	Mismatch Repair	1/168	12/8501	0.21312	0.896685	0.879273	Rpa3	1
R-MMU-5654227	Phospholipase C-mediated cascade; FGFR3	1/168	12/8501	0.21312	0.896685	0.879273	Fgf18	1
R-MMU-69183	Processive synthesis on the lagging strand	1/168	12/8501	0.21312	0.896685	0.879273	Rpa3	1
R-MMU-8963691	Phenylalanine and tyrosine metabolism	1/168	12/8501	0.21312	0.896685	0.879273	Hpd	1
R-MMU-9024446	NR1H2 and NR1H3-mediated signaling	1/168	12/8501	0.21312	0.896685	0.879273	Nr1h3	1
R-MMU-9029569	NR1H3 & NR1H2 regulate gene expression linked to cholesterol transport and efflux	1/168	12/8501	0.21312	0.896685	0.879273	Nr1h3	1
R-MMU-180786	Extension of Telomeres	2/168	45/8501	0.223059	0.896685	0.879273	Rpa3/Wrap53	2
R-MMU-5389840	Mitochondrial translation elongation	3/168	83/8501	0.225656	0.896685	0.879273	Mrpl11/Mrps24/Mrps28	3
R-MMU-170670	Adenylate cyclase inhibitory pathway	1/168	13/8501	0.228693	0.896685	0.879273	Gnai1	1
R-MMU-174437	Removal of the Flap Intermediate from the C-strand	1/168	13/8501	0.228693	0.896685	0.879273	Rpa3	1
R-MMU-190375	FGFR2c ligand binding and activation	1/168	13/8501	0.228693	0.896685	0.879273	Fgf18	1
R-MMU-2029481	FCGR activation	1/168	13/8501	0.228693	0.896685	0.879273	Cd3g	1
R-MMU-2046104	alpha-linolenic (omega3) and linoleic (omega6) acid metabolism	1/168	13/8501	0.228693	0.896685	0.879273	Acaa1b	1
R-MMU-2046106	alpha-linolenic acid (ALA) metabolism	1/168	13/8501	0.228693	0.896685	0.879273	Acaa1b	1
R-MMU-430039	mRNA decay by 5' to 3' exoribonuclease	1/168	13/8501	0.228693	0.896685	0.879273	Lsm4	1
R-MMU-71336	Pentose phosphate pathway	1/168	13/8501	0.228693	0.896685	0.879273	Prps1	1
R-MMU-9006931	Signaling by Nuclear Receptors	6/168	208/8501	0.22911	0.896685	0.879273	Adh1/Aldh1a2/Crabp2/Gnai1/H4c8/Nr1h3	6
R-MMU-6806667	Metabolism of fat-soluble vitamins	2/168	46/8501	0.230378	0.896685	0.879273	Clps/Gpc3	2
R-MMU-6798695	Neutrophil degranulation	13/168	522/8501	0.232046	0.896685	0.879273	Acaa1b/Acly/Arg1/Bst2/Cfd/Fcna/Gmfg/Mndal/Prtn3/Ptx3/Retn/S100a9/Sh3glb2	13
R-MMU-202424	Downstream TCR signaling	3/168	85/8501	0.236143	0.896685	0.879273	Cd3d/Cd3g/Psmb4	3
R-MMU-5419276	Mitochondrial translation termination	3/168	85/8501	0.236143	0.896685	0.879273	Mrpl11/Mrps24/Mrps28	3
R-MMU-5693607	Processing of DNA double-strand break ends	3/168	85/8501	0.236143	0.896685	0.879273	H2ax/H4c8/Rpa3	3
R-MMU-157579	Telomere Maintenance	2/168	47/8501	0.237713	0.896685	0.879273	Rpa3/Wrap53	2
R-MMU-9006925	Intracellular signaling by second messengers	7/168	255/8501	0.239935	0.896685	0.879273	Fgf18/Irak4/Maf1/Ppp2cb/Prkar2b/Prr5/Psmb4	7
R-MMU-5368287	Mitochondrial translation	3/168	86/8501	0.241419	0.896685	0.879273	Mrpl11/Mrps24/Mrps28	3
R-MMU-453279	Mitotic G1 phase and G1/S transition	4/168	127/8501	0.242629	0.896685	0.879273	Cdkn2b/Ppp2cb/Psmb4/Rpa3	4
R-MMU-73886	Chromosome Maintenance	4/168	127/8501	0.242629	0.896685	0.879273	H2ax/H4c8/Rpa3/Wrap53	4
R-MMU-190322	FGFR4 ligand binding and activation	1/168	14/8501	0.243959	0.896685	0.879273	Fgf18	1
R-MMU-200425	Carnitine metabolism	1/168	14/8501	0.243959	0.896685	0.879273	Thrsp	1
R-MMU-5633008	TP53 Regulates Transcription of Cell Death Genes	1/168	14/8501	0.243959	0.896685	0.879273	Triap1	1
R-MMU-8978934	Metabolism of cofactors	1/168	14/8501	0.243959	0.896685	0.879273	Gchfr	1
R-MMU-112310	Neurotransmitter release cycle	2/168	48/8501	0.24506	0.896685	0.879273	Naaa/Slc1a3	2
R-MMU-75893	TNF signaling	2/168	48/8501	0.24506	0.896685	0.879273	Otulin/Tnf	2
R-MMU-69473	G2/M DNA damage checkpoint	3/168	87/8501	0.246715	0.896685	0.879273	H2ax/H4c8/Rpa3	3
R-MMU-110312	Translesion synthesis by REV1	1/168	15/8501	0.258925	0.896685	0.879273	Rpa3	1
R-MMU-156581	Methylation	1/168	15/8501	0.258925	0.896685	0.879273	Nnmt	1
R-MMU-174414	Processive synthesis on the C-strand of the telomere	1/168	15/8501	0.258925	0.896685	0.879273	Rpa3	1
R-MMU-2559585	Oncogene Induced Senescence	1/168	15/8501	0.258925	0.896685	0.879273	Cdkn2b	1
R-MMU-432142	Platelet sensitization by LDL	1/168	15/8501	0.258925	0.896685	0.879273	Ppp2cb	1
R-MMU-5654228	Phospholipase C-mediated cascade; FGFR4	1/168	15/8501	0.258925	0.896685	0.879273	Fgf18	1
R-MMU-8866427	VLDLR internalisation and degradation	1/168	15/8501	0.258925	0.896685	0.879273	Nr1h3	1
R-MMU-418555	G alpha (s) signalling events	4/168	131/8501	0.259935	0.896685	0.879273	Adrb3/Mc5r/Prkar2b/Ramp2	4
R-MMU-111931	PKA-mediated phosphorylation of CREB	1/168	16/8501	0.273596	0.896685	0.879273	Prkar2b	1
R-MMU-1295596	Spry regulation of FGF signaling	1/168	16/8501	0.273596	0.896685	0.879273	Ppp2cb	1
R-MMU-1369062	ABC transporters in lipid homeostasis	1/168	16/8501	0.273596	0.896685	0.879273	Abcd2	1
R-MMU-163615	PKA activation	1/168	16/8501	0.273596	0.896685	0.879273	Prkar2b	1
R-MMU-189200	Cellular hexose transport	1/168	16/8501	0.273596	0.896685	0.879273	Slc2a4	1
R-MMU-190840	Microtubule-dependent trafficking of connexons from Golgi to the plasma membrane	1/168	16/8501	0.273596	0.896685	0.879273	Tubb3	1
R-MMU-2022377	Metabolism of Angiotensinogen to Angiotensins	1/168	16/8501	0.273596	0.896685	0.879273	Ces1d	1
R-MMU-438064	Post NMDA receptor activation events	1/168	16/8501	0.273596	0.896685	0.879273	Prkar2b	1
R-MMU-5654704	SHC-mediated cascade:FGFR3	1/168	16/8501	0.273596	0.896685	0.879273	Fgf18	1
R-MMU-5655862	Translesion synthesis by POLK	1/168	16/8501	0.273596	0.896685	0.879273	Rpa3	1
R-MMU-5656121	Translesion synthesis by POLI	1/168	16/8501	0.273596	0.896685	0.879273	Rpa3	1
R-MMU-6788467	IL-6-type cytokine receptor ligand interactions	1/168	16/8501	0.273596	0.896685	0.879273	Il11	1
R-MMU-2142753	Arachidonic acid metabolism	2/168	53/8501	0.281869	0.896685	0.879273	Ptgds/Ptgs2	2
R-MMU-190872	Transport of connexons to the plasma membrane	1/168	17/8501	0.287979	0.896685	0.879273	Tubb3	1
R-MMU-2142845	Hyaluronan metabolism	1/168	17/8501	0.287979	0.896685	0.879273	Lyve1	1
R-MMU-5654221	Phospholipase C-mediated cascade; FGFR2	1/168	17/8501	0.287979	0.896685	0.879273	Fgf18	1
R-MMU-5654710	PI-3K cascade:FGFR3	1/168	17/8501	0.287979	0.896685	0.879273	Fgf18	1
R-MMU-69186	Lagging Strand Synthesis	1/168	17/8501	0.287979	0.896685	0.879273	Rpa3	1
R-MMU-5358351	Signaling by Hedgehog	4/168	138/8501	0.290761	0.896685	0.879273	Notum/Prkar2b/Psmb4/Tubb3	4
R-MMU-1442490	Collagen degradation	2/168	55/8501	0.296571	0.896685	0.879273	Col12a1/Mmp12	2
R-MMU-1257604	PIP3 activates AKT signaling	6/168	229/8501	0.29944	0.896685	0.879273	Fgf18/Irak4/Maf1/Ppp2cb/Prr5/Psmb4	6
R-MMU-9748784	Drug ADME	3/168	97/8501	0.300459	0.896685	0.879273	Adh1/Ces1d/Cyp2e1	3
R-MMU-110320	Translesion Synthesis by POLH	1/168	18/8501	0.302078	0.896685	0.879273	Rpa3	1
R-MMU-190241	FGFR2 ligand binding and activation	1/168	18/8501	0.302078	0.896685	0.879273	Fgf18	1
R-MMU-198753	ERK/MAPK targets	1/168	18/8501	0.302078	0.896685	0.879273	Ppp2cb	1
R-MMU-5627123	RHO GTPases activate PAKs	1/168	18/8501	0.302078	0.896685	0.879273	Myl9	1
R-MMU-5651801	PCNA-Dependent Long Patch Base Excision Repair	1/168	18/8501	0.302078	0.896685	0.879273	Rpa3	1
R-MMU-5654706	FRS-mediated FGFR3 signaling	1/168	18/8501	0.302078	0.896685	0.879273	Fgf18	1
R-MMU-74259	Purine catabolism	1/168	18/8501	0.302078	0.896685	0.879273	Nt5c	1
R-MMU-425393	Transport of inorganic cations/anions and amino acids/oligopeptides	3/168	99/8501	0.311313	0.896685	0.879273	Slc1a3/Slc36a2/Slc7a10	3
R-MMU-6811558	PI5P, PP2A and IER3 Regulate PI3K/AKT Signaling	3/168	99/8501	0.311313	0.896685	0.879273	Fgf18/Irak4/Ppp2cb	3
R-MMU-2024096	HS-GAG degradation	1/168	19/8501	0.3159	0.896685	0.879273	Gpc3	1
R-MMU-5654719	SHC-mediated cascade:FGFR4	1/168	19/8501	0.3159	0.896685	0.879273	Fgf18	1
R-MMU-5683826	Surfactant metabolism	1/168	19/8501	0.3159	0.896685	0.879273	Lmcd1	1
R-MMU-5686938	Regulation of TLR by endogenous ligand	1/168	19/8501	0.3159	0.896685	0.879273	S100a9	1
R-MMU-8876725	Protein methylation	1/168	19/8501	0.3159	0.896685	0.879273	Eef1akmt1	1
R-MMU-8963898	Plasma lipoprotein assembly	1/168	19/8501	0.3159	0.896685	0.879273	Apoc1	1
R-MMU-194138	Signaling by VEGF	3/168	100/8501	0.316745	0.896685	0.879273	Prr5/Vegfb/Vegfd	3
R-MMU-388396	GPCR downstream signalling	13/168	565/8501	0.325252	0.896685	0.879273	Adrb3/Cck/Ccl11/Cxcl13/Cxcl9/Ffar2/Gnai1/Mc5r/Penk/Ppp2cb/Prkar2b/Ramp2/Rgs19	13
R-MMU-9609507	Protein localization	3/168	102/8501	0.327614	0.896685	0.879273	Abcd2/Acaa1b/Pex16	3
R-MMU-110373	Resolution of AP sites via the multiple-nucleotide patch replacement pathway	1/168	20/8501	0.32945	0.896685	0.879273	Rpa3	1
R-MMU-171319	Telomere Extension By Telomerase	1/168	20/8501	0.32945	0.896685	0.879273	Wrap53	1
R-MMU-389513	CTLA4 inhibitory signaling	1/168	20/8501	0.32945	0.896685	0.879273	Ppp2cb	1
R-MMU-5654720	PI-3K cascade:FGFR4	1/168	20/8501	0.32945	0.896685	0.879273	Fgf18	1
R-MMU-5696397	Gap-filling DNA repair synthesis and ligation in GG-NER	1/168	20/8501	0.32945	0.896685	0.879273	Rpa3	1
R-MMU-5654738	Signaling by FGFR2	2/168	60/8501	0.333093	0.896685	0.879273	Fgf18/Ppp2cb	2
R-MMU-69206	G1/S Transition	3/168	104/8501	0.338482	0.896685	0.879273	Ppp2cb/Psmb4/Rpa3	3
R-MMU-392170	ADP signalling through P2Y purinoceptor 12	1/168	21/8501	0.342733	0.896685	0.879273	Gnai1	1
R-MMU-5654699	SHC-mediated cascade:FGFR2	1/168	21/8501	0.342733	0.896685	0.879273	Fgf18	1
R-MMU-5654712	FRS-mediated FGFR4 signaling	1/168	21/8501	0.342733	0.896685	0.879273	Fgf18	1
R-MMU-69190	DNA strand elongation	1/168	21/8501	0.342733	0.896685	0.879273	Rpa3	1
R-MMU-8864260	Transcriptional regulation by the AP-2 (TFAP2) family of transcription factors	1/168	21/8501	0.342733	0.896685	0.879273	Myc	1
R-MMU-8935690	Digestion	1/168	21/8501	0.342733	0.896685	0.879273	Clps	1
R-MMU-199418	Negative regulation of the PI3K/AKT network	3/168	106/8501	0.349342	0.896685	0.879273	Fgf18/Irak4/Ppp2cb	3
R-MMU-5610787	Hedgehog 'off' state	3/168	106/8501	0.349342	0.896685	0.879273	Prkar2b/Psmb4/Tubb3	3
R-MMU-5358346	Hedgehog ligand biogenesis	2/168	63/8501	0.354757	0.896685	0.879273	Notum/Psmb4	2
R-MMU-5693571	Nonhomologous End-Joining (NHEJ)	2/168	63/8501	0.354757	0.896685	0.879273	H2ax/H4c8	2
R-MMU-112409	RAF-independent MAPK1/3 activation	1/168	22/8501	0.355754	0.896685	0.879273	Dusp1	1
R-MMU-1482801	Acyl chain remodelling of PS	1/168	22/8501	0.355754	0.896685	0.879273	Pla1a	1
R-MMU-389357	CD28 dependent PI3K/Akt signaling	1/168	22/8501	0.355754	0.896685	0.879273	Prr5	1
R-MMU-400042	Adrenaline,noradrenaline inhibits insulin secretion	1/168	22/8501	0.355754	0.896685	0.879273	Gnai1	1
R-MMU-5654695	PI-3K cascade:FGFR2	1/168	22/8501	0.355754	0.896685	0.879273	Fgf18	1
R-MMU-6783589	Interleukin-6 family signaling	1/168	22/8501	0.355754	0.896685	0.879273	Il11	1
R-MMU-69273	Cyclin A/B1/B2 associated events during G2/M transition	1/168	22/8501	0.355754	0.896685	0.879273	Ppp2cb	1
R-MMU-397014	Muscle contraction	4/168	153/8501	0.358113	0.896685	0.879273	Atp1a2/Ces1d/Myl9/Tnnc2	4
R-MMU-2299718	Condensation of Prophase Chromosomes	2/168	64/8501	0.361926	0.896685	0.879273	H2ax/H4c8	2
R-MMU-1971475	A tetrasaccharide linker sequence is required for GAG synthesis	1/168	23/8501	0.368519	0.896685	0.879273	Gpc3	1
R-MMU-5654700	FRS-mediated FGFR2 signaling	1/168	23/8501	0.368519	0.896685	0.879273	Fgf18	1
R-MMU-5654708	Downstream signaling of activated FGFR3	1/168	23/8501	0.368519	0.896685	0.879273	Fgf18	1
R-MMU-211897	Cytochrome P450 - arranged by substrate type	2/168	65/8501	0.369065	0.896685	0.879273	Cyp2e1/Cyp2f2	2
R-MMU-9663891	Selective autophagy	2/168	65/8501	0.369065	0.896685	0.879273	Pgam5/Tubb3	2
R-MMU-109582	Hemostasis	11/168	490/8501	0.37573	0.896685	0.879273	Cfd/Epcam/Gnai1/Plcg2/Ppp2cb/Prkar2b/Prtn3/Thbd/Tubb3/Vegfb/Vegfd	11
R-MMU-216083	Integrin cell surface interactions	2/168	66/8501	0.376173	0.896685	0.879273	Lum/Spp1	2
R-MMU-9006934	Signaling by Receptor Tyrosine Kinases	9/168	395/8501	0.379389	0.896685	0.879273	Atp6v0d2/Fgf18/Fgfrl1/Ppp2cb/Prr5/Spint1/Spp1/Vegfb/Vegfd	9
R-MMU-1614635	Sulfur amino acid metabolism	1/168	24/8501	0.381032	0.896685	0.879273	Tstd1	1
R-MMU-210500	Glutamate Neurotransmitter Release Cycle	1/168	24/8501	0.381032	0.896685	0.879273	Slc1a3	1
R-MMU-5668599	RHO GTPases Activate NADPH Oxidases	1/168	24/8501	0.381032	0.896685	0.879273	S100a9	1
R-MMU-8963743	Digestion and absorption	1/168	24/8501	0.381032	0.896685	0.879273	Clps	1
R-MMU-983695	Antigen activates B Cell Receptor (BCR) leading to generation of second messengers	1/168	24/8501	0.381032	0.896685	0.879273	Plcg2	1
R-MMU-69481	G2/M Checkpoints	4/168	159/8501	0.385163	0.896685	0.879273	H2ax/H4c8/Psmb4/Rpa3	4
R-MMU-174154	APC/C:Cdc20 mediated degradation of Securin	2/168	68/8501	0.390289	0.896685	0.879273	Psmb4/Pttg1	2
R-MMU-111933	Calmodulin induced events	1/168	25/8501	0.393299	0.896685	0.879273	Prkar2b	1
R-MMU-111997	CaM pathway	1/168	25/8501	0.393299	0.896685	0.879273	Prkar2b	1
R-MMU-525793	Myogenesis	1/168	25/8501	0.393299	0.896685	0.879273	Bnip2	1
R-MMU-76066	RNA Polymerase III Transcription Initiation From Type 2 Promoter	1/168	25/8501	0.393299	0.896685	0.879273	Gtf3c6	1
R-MMU-114608	Platelet degranulation	3/168	116/8501	0.403226	0.896685	0.879273	Cfd/Vegfb/Vegfd	3
R-MMU-1489509	DAG and IP3 signaling	1/168	26/8501	0.405324	0.896685	0.879273	Prkar2b	1
R-MMU-198725	Nuclear Events (kinase and transcription factor activation)	1/168	26/8501	0.405324	0.896685	0.879273	Ppp2cb	1
R-MMU-4090294	SUMOylation of intracellular receptors	1/168	26/8501	0.405324	0.896685	0.879273	Nr1h3	1
R-MMU-5654716	Downstream signaling of activated FGFR4	1/168	26/8501	0.405324	0.896685	0.879273	Fgf18	1
R-MMU-76061	RNA Polymerase III Transcription Initiation From Type 1 Promoter	1/168	26/8501	0.405324	0.896685	0.879273	Gtf3c6	1
R-MMU-77387	Insulin receptor recycling	1/168	26/8501	0.405324	0.896685	0.879273	Atp6v0d2	1
R-MMU-9668328	Sealing of the nuclear envelope (NE) by ESCRT-III	1/168	26/8501	0.405324	0.896685	0.879273	Tubb3	1
R-MMU-446193	Biosynthesis of the N-glycan precursor (dolichol lipid-linked oligosaccharide, LLO) and transfer to a nascent protein	2/168	71/8501	0.411193	0.896685	0.879273	Alg12/Pmm1	2
R-MMU-5693565	Recruitment and ATM-mediated phosphorylation of repair and signaling proteins at DNA double strand breaks	2/168	71/8501	0.411193	0.896685	0.879273	H2ax/H4c8	2
R-MMU-111996	Ca-dependent events	1/168	27/8501	0.417113	0.896685	0.879273	Prkar2b	1
R-MMU-1855204	Synthesis of IP3 and IP4 in the cytosol	1/168	27/8501	0.417113	0.896685	0.879273	Plcg2	1
R-MMU-390918	Peroxisomal lipid metabolism	1/168	27/8501	0.417113	0.896685	0.879273	Acaa1b	1
R-MMU-450282	MAPK targets/ Nuclear events mediated by MAP kinases	1/168	27/8501	0.417113	0.896685	0.879273	Ppp2cb	1
R-MMU-8955332	Carboxyterminal post-translational modifications of tubulin	1/168	27/8501	0.417113	0.896685	0.879273	Tubb3	1
R-MMU-9634597	GPER1 signaling	1/168	27/8501	0.417113	0.896685	0.879273	Prkar2b	1
R-MMU-9648002	RAS processing	1/168	27/8501	0.417113	0.896685	0.879273	Abhd17b	1
R-MMU-5693606	DNA Double Strand Break Response	2/168	72/8501	0.418084	0.896685	0.879273	H2ax/H4c8	2
R-MMU-74752	Signaling by Insulin receptor	2/168	72/8501	0.418084	0.896685	0.879273	Atp6v0d2/Fgf18	2
R-MMU-5693567	HDR through Homologous Recombination (HRR) or Single Strand Annealing (SSA)	3/168	120/8501	0.424456	0.896685	0.879273	H2ax/H4c8/Rpa3	3
R-MMU-1280218	Adaptive Immune System	14/168	657/8501	0.424941	0.896685	0.879273	Btbd1/Cd1d1/Cd300lg/Cd3d/Cd3g/Hcst/Ifitm1/Plcg2/Ppp2cb/Prr5/Psmb4/Rnf114/Tap2/Tubb3	14
R-MMU-110314	Recognition of DNA damage by PCNA-containing replication complex	1/168	28/8501	0.428669	0.896685	0.879273	Rpa3	1
R-MMU-191273	Cholesterol biosynthesis	1/168	28/8501	0.428669	0.896685	0.879273	Acat2	1
R-MMU-2022928	HS-GAG biosynthesis	1/168	28/8501	0.428669	0.896685	0.879273	Gpc3	1
R-MMU-2871809	FCERI mediated Ca+2 mobilization	1/168	28/8501	0.428669	0.896685	0.879273	Plcg2	1
R-MMU-5218920	VEGFR2 mediated vascular permeability	1/168	28/8501	0.428669	0.896685	0.879273	Prr5	1
R-MMU-5654696	Downstream signaling of activated FGFR2	1/168	28/8501	0.428669	0.896685	0.879273	Fgf18	1
R-MMU-1632852	Macroautophagy	3/168	121/8501	0.429725	0.896685	0.879273	Atg101/Pgam5/Tubb3	3
R-MMU-76005	Response to elevated platelet cytosolic Ca2+	3/168	121/8501	0.429725	0.896685	0.879273	Cfd/Vegfb/Vegfd	3
R-MMU-9612973	Autophagy	3/168	121/8501	0.429725	0.896685	0.879273	Atg101/Pgam5/Tubb3	3
R-MMU-174178	APC/C:Cdh1 mediated degradation of Cdc20 and other APC/C:Cdh1 targeted proteins in late mitosis/early G1	2/168	74/8501	0.431742	0.896685	0.879273	Psmb4/Pttg1	2
R-MMU-425407	SLC-mediated transmembrane transport	5/168	218/8501	0.432463	0.896685	0.879273	Apod/Slc1a3/Slc2a4/Slc36a2/Slc7a10	5
R-MMU-2029480	Fcgamma receptor (FCGR) dependent phagocytosis	2/168	75/8501	0.438508	0.896685	0.879273	Cd3g/Plcg2	2
R-MMU-8852276	The role of GTSE1 in G2/M progression after G2 checkpoint	2/168	75/8501	0.438508	0.896685	0.879273	Psmb4/Tubb3	2
R-MMU-2424491	DAP12 signaling	1/168	29/8501	0.439997	0.896685	0.879273	Plcg2	1
R-MMU-5205647	Mitophagy	1/168	29/8501	0.439997	0.896685	0.879273	Pgam5	1
R-MMU-5357956	TNFR1-induced NFkappaB signaling pathway	1/168	29/8501	0.439997	0.896685	0.879273	Tnf	1
R-MMU-73863	RNA Polymerase I Transcription Termination	1/168	29/8501	0.439997	0.896685	0.879273	Cavin1	1
R-MMU-9753281	Paracetamol ADME	1/168	29/8501	0.439997	0.896685	0.879273	Cyp2e1	1
R-MMU-5693538	Homology Directed Repair	3/168	123/8501	0.440211	0.896685	0.879273	H2ax/H4c8/Rpa3	3
R-MMU-72766	Translation	5/168	220/8501	0.440268	0.896685	0.879273	Mrpl11/Mrps24/Mrps28/Rpl10l/Rpl34-ps1	5
R-MMU-176409	APC/C:Cdc20 mediated degradation of mitotic proteins	2/168	76/8501	0.445231	0.896685	0.879273	Psmb4/Pttg1	2
R-MMU-174417	Telomere C-strand (Lagging Strand) Synthesis	1/168	30/8501	0.451102	0.896685	0.879273	Rpa3	1
R-MMU-2871796	FCERI mediated MAPK activation	1/168	30/8501	0.451102	0.896685	0.879273	Plcg2	1
R-MMU-5626467	RHO GTPases activate IQGAPs	1/168	30/8501	0.451102	0.896685	0.879273	Tubb3	1
R-MMU-5656169	Termination of translesion DNA synthesis	1/168	30/8501	0.451102	0.896685	0.879273	Rpa3	1
R-MMU-68962	Activation of the pre-replicative complex	1/168	30/8501	0.451102	0.896685	0.879273	Rpa3	1
R-MMU-8866652	Synthesis of active ubiquitin: roles of E1 and E2 enzymes	1/168	30/8501	0.451102	0.896685	0.879273	Otulin	1
R-MMU-176814	Activation of APC/C and APC/C:Cdc20 mediated degradation of mitotic proteins	2/168	77/8501	0.451908	0.896685	0.879273	Psmb4/Pttg1	2
R-MMU-69275	G2/M Transition	4/168	175/8501	0.456358	0.896685	0.879273	Ppp2cb/Prkar2b/Psmb4/Tubb3	4
R-MMU-445355	Smooth Muscle Contraction	1/168	31/8501	0.461988	0.896685	0.879273	Myl9	1
R-MMU-5654726	Negative regulation of FGFR1 signaling	1/168	31/8501	0.461988	0.896685	0.879273	Ppp2cb	1
R-MMU-6794361	Neurexins and neuroligins	1/168	31/8501	0.461988	0.896685	0.879273	Sh3glb2	1
R-MMU-73933	Resolution of Abasic Sites (AP sites)	1/168	31/8501	0.461988	0.896685	0.879273	Rpa3	1
R-MMU-917977	Transferrin endocytosis and recycling	1/168	31/8501	0.461988	0.896685	0.879273	Atp6v0d2	1
R-MMU-453274	Mitotic G2-G2/M phases	4/168	177/8501	0.46509	0.896685	0.879273	Ppp2cb/Prkar2b/Psmb4/Tubb3	4
R-MMU-212300	PRC2 methylates histones and DNA	2/168	80/8501	0.471665	0.896685	0.879273	H2ax/H4c8	2
R-MMU-606279	Deposition of new CENPA-containing nucleosomes at the centromere	2/168	80/8501	0.471665	0.896685	0.879273	H2ax/H4c8	2
R-MMU-774815	Nucleosome assembly	2/168	80/8501	0.471665	0.896685	0.879273	H2ax/H4c8	2
R-MMU-190861	Gap junction assembly	1/168	32/8501	0.472659	0.896685	0.879273	Tubb3	1
R-MMU-389356	CD28 co-stimulation	1/168	32/8501	0.472659	0.896685	0.879273	Prr5	1
R-MMU-390522	Striated Muscle Contraction	1/168	32/8501	0.472659	0.896685	0.879273	Tnnc2	1
R-MMU-392518	Signal amplification	1/168	32/8501	0.472659	0.896685	0.879273	Gnai1	1
R-MMU-73884	Base Excision Repair	1/168	32/8501	0.472659	0.896685	0.879273	Rpa3	1
R-MMU-1474244	Extracellular matrix organization	5/168	231/8501	0.482699	0.896685	0.879273	Col12a1/Ctrb1/Lum/Mmp12/Spp1	5
R-MMU-1592389	Activation of Matrix Metalloproteinases	1/168	33/8501	0.48312	0.896685	0.879273	Ctrb1	1
R-MMU-3299685	Detoxification of Reactive Oxygen Species	1/168	33/8501	0.48312	0.896685	0.879273	Sod3	1
R-MMU-5685938	HDR through Single Strand Annealing (SSA)	1/168	33/8501	0.48312	0.896685	0.879273	Rpa3	1
R-MMU-74158	RNA Polymerase III Transcription	1/168	33/8501	0.48312	0.896685	0.879273	Gtf3c6	1
R-MMU-76046	RNA Polymerase III Transcription Initiation	1/168	33/8501	0.48312	0.896685	0.879273	Gtf3c6	1
R-MMU-2467813	Separation of Sister Chromatids	4/168	182/8501	0.4867	0.896685	0.879273	Ppp2cb/Psmb4/Pttg1/Tubb3	4
R-MMU-114604	GPVI-mediated activation cascade	1/168	34/8501	0.493374	0.896685	0.879273	Plcg2	1
R-MMU-1236974	ER-Phagosome pathway	1/168	34/8501	0.493374	0.896685	0.879273	Tap2	1
R-MMU-176187	Activation of ATR in response to replication stress	1/168	34/8501	0.493374	0.896685	0.879273	Rpa3	1
R-MMU-5673000	RAF activation	1/168	34/8501	0.493374	0.896685	0.879273	Ppp2cb	1
R-MMU-8936459	RUNX1 regulates genes involved in megakaryocyte differentiation and platelet function	2/168	84/8501	0.497337	0.896685	0.879273	H2ax/H4c8	2
R-MMU-112043	PLC beta mediated events	1/168	35/8501	0.503427	0.896685	0.879273	Prkar2b	1
R-MMU-437239	Recycling pathway of L1	1/168	35/8501	0.503427	0.896685	0.879273	Tubb3	1
R-MMU-6783310	Fanconi Anemia Pathway	1/168	35/8501	0.503427	0.896685	0.879273	Rpa3	1
R-MMU-8948216	Collagen chain trimerization	1/168	35/8501	0.503427	0.896685	0.879273	Col12a1	1
R-MMU-111465	Apoptotic cleavage of cellular proteins	1/168	36/8501	0.513281	0.896685	0.879273	Sh3glb2	1
R-MMU-1222556	ROS and RNS production in phagocytes	1/168	36/8501	0.513281	0.896685	0.879273	Atp6v0d2	1
R-MMU-442755	Activation of NMDA receptors and postsynaptic events	1/168	36/8501	0.513281	0.896685	0.879273	Prkar2b	1
R-MMU-174143	APC/C-mediated degradation of cell cycle proteins	2/168	87/8501	0.516066	0.896685	0.879273	Psmb4/Pttg1	2
R-MMU-380320	Recruitment of NuMA to mitotic centrosomes	2/168	87/8501	0.516066	0.896685	0.879273	Prkar2b/Tubb3	2
R-MMU-453276	Regulation of mitotic cell cycle	2/168	87/8501	0.516066	0.896685	0.879273	Psmb4/Pttg1	2
R-MMU-168898	Toll-like Receptor Cascades	3/168	139/8501	0.521081	0.896685	0.879273	Plcg2/Ppp2cb/S100a9	3
R-MMU-1799339	SRP-dependent cotranslational protein targeting to membrane	2/168	88/8501	0.522206	0.896685	0.879273	Rpl10l/Rpl34-ps1	2
R-MMU-110313	Translesion synthesis by Y family DNA polymerases bypasses lesions on DNA template	1/168	37/8501	0.52294	0.896685	0.879273	Rpa3	1
R-MMU-1660661	Sphingolipid de novo biosynthesis	1/168	37/8501	0.52294	0.896685	0.879273	Plpp1	1
R-MMU-2559580	Oxidative Stress Induced Senescence	1/168	37/8501	0.52294	0.896685	0.879273	Cdkn2b	1
R-MMU-5696400	Dual Incision in GG-NER	1/168	37/8501	0.52294	0.896685	0.879273	Rpa3	1
R-MMU-9646399	Aggrephagy	1/168	37/8501	0.52294	0.896685	0.879273	Tubb3	1
R-MMU-202733	Cell surface interactions at the vascular wall	2/168	89/8501	0.528295	0.896685	0.879273	Epcam/Thbd	2
R-MMU-2187338	Visual phototransduction	2/168	89/8501	0.528295	0.896685	0.879273	Clps/Gpc3	2
R-MMU-76002	Platelet activation, signaling and aggregation	5/168	244/8501	0.531374	0.896685	0.879273	Cfd/Gnai1/Plcg2/Vegfb/Vegfd	5
R-MMU-2172127	DAP12 interactions	1/168	38/8501	0.53241	0.896685	0.879273	Plcg2	1
R-MMU-425397	Transport of vitamins, nucleosides, and related molecules	1/168	38/8501	0.53241	0.896685	0.879273	Apod	1
R-MMU-5607764	CLEC7A (Dectin-1) signaling	2/168	90/8501	0.534331	0.896685	0.879273	Plcg2/Psmb4	2
R-MMU-6803157	Antimicrobial peptides	2/168	90/8501	0.534331	0.896685	0.879273	Prtn3/S100a9	2
R-MMU-975956	Nonsense Mediated Decay (NMD) independent of the Exon Junction Complex (EJC)	2/168	90/8501	0.534331	0.896685	0.879273	Rpl10l/Rpl34-ps1	2
R-MMU-1236975	Antigen processing-Cross presentation	2/168	92/8501	0.546245	0.896685	0.879273	Psmb4/Tap2	2
R-MMU-157118	Signaling by NOTCH	1/168	40/8501	0.550791	0.896685	0.879273	Elf3	1
R-MMU-190828	Gap junction trafficking	1/168	40/8501	0.550791	0.896685	0.879273	Tubb3	1
R-MMU-2559582	Senescence-Associated Secretory Phenotype (SASP)	1/168	40/8501	0.550791	0.896685	0.879273	Cdkn2b	1
R-MMU-5696395	Formation of Incision Complex in GG-NER	1/168	40/8501	0.550791	0.896685	0.879273	Rpa3	1
R-MMU-977444	GABA B receptor activation	1/168	40/8501	0.550791	0.896685	0.879273	Gnai1	1
R-MMU-991365	Activation of GABAB receptors	1/168	40/8501	0.550791	0.896685	0.879273	Gnai1	1
R-MMU-611105	Respiratory electron transport	2/168	93/8501	0.552122	0.896685	0.879273	Cox7c/Ndufaf3	2
R-MMU-112315	Transmission across Chemical Synapses	4/168	199/8501	0.557297	0.896685	0.879273	Gnai1/Naaa/Prkar2b/Slc1a3	4
R-MMU-5633007	Regulation of TP53 Activity	3/168	147/8501	0.5591	0.896685	0.879273	Ppp2cb/Prr5/Rpa3	3
R-MMU-109704	PI3K Cascade	1/168	41/8501	0.55971	0.896685	0.879273	Fgf18	1
R-MMU-8943724	Regulation of PTEN gene transcription	1/168	41/8501	0.55971	0.896685	0.879273	Maf1	1
R-MMU-983170	Antigen Presentation: Folding, assembly and peptide loading of class I MHC	1/168	41/8501	0.55971	0.896685	0.879273	Tap2	1
R-MMU-201681	TCF dependent signaling in response to WNT	3/168	149/8501	0.56832	0.896685	0.879273	Frat2/Ppp2cb/Psmb4	3
R-MMU-112399	IRS-mediated signalling	1/168	42/8501	0.568453	0.896685	0.879273	Fgf18	1
R-MMU-157858	Gap junction trafficking and regulation	1/168	42/8501	0.568453	0.896685	0.879273	Tubb3	1
R-MMU-196071	Metabolism of steroid hormones	1/168	42/8501	0.568453	0.896685	0.879273	Akr1b7	1
R-MMU-375280	Amine ligand-binding receptors	1/168	42/8501	0.568453	0.896685	0.879273	Adrb3	1
R-MMU-5693532	DNA Double-Strand Break Repair	3/168	150/8501	0.572887	0.896685	0.879273	H2ax/H4c8/Rpa3	3
R-MMU-5668541	TNFR2 non-canonical NF-kB pathway	2/168	97/8501	0.575095	0.896685	0.879273	Psmb4/Tnf	2
R-MMU-69002	DNA Replication Pre-Initiation	2/168	97/8501	0.575095	0.896685	0.879273	Psmb4/Rpa3	2
R-MMU-72689	Formation of a pool of free 40S subunits	2/168	97/8501	0.575095	0.896685	0.879273	Rpl10l/Rpl34-ps1	2
R-MMU-8856825	Cargo recognition for clathrin-mediated endocytosis	2/168	97/8501	0.575095	0.896685	0.879273	Cd3d/Cd3g	2
R-MMU-5576891	Cardiac conduction	2/168	98/8501	0.580704	0.896685	0.879273	Atp1a2/Ces1d	2
R-MMU-73864	RNA Polymerase I Transcription	1/168	44/8501	0.585426	0.896685	0.879273	Cavin1	1
R-MMU-382556	ABC-family proteins mediated transport	2/168	99/8501	0.586258	0.896685	0.879273	Abcd2/Psmb4	2
R-MMU-71387	Metabolism of carbohydrates	5/168	260/8501	0.588348	0.896685	0.879273	Gpc3/Lum/Lyve1/Ogn/Prps1	5
R-MMU-983705	Signaling by the B Cell Receptor (BCR)	2/168	100/8501	0.591759	0.896685	0.879273	Plcg2/Psmb4	2
R-MMU-2022090	Assembly of collagen fibrils and other multimeric structures	1/168	45/8501	0.593661	0.896685	0.879273	Col12a1	1
R-MMU-72165	mRNA Splicing - Minor Pathway	1/168	45/8501	0.593661	0.896685	0.879273	Snrnp25	1
R-MMU-5673001	RAF/MAP kinase cascade	5/168	262/8501	0.595206	0.896685	0.879273	Abhd17b/Dusp1/Fgf18/Ppp2cb/Psmb4	5
R-MMU-9711123	Cellular response to chemical stress	3/168	156/8501	0.599652	0.896685	0.879273	Cox7c/Psmb4/Sod3	3
R-MMU-1483249	Inositol phosphate metabolism	1/168	46/8501	0.601734	0.896685	0.879273	Plcg2	1
R-MMU-1793185	Chondroitin sulfate/dermatan sulfate metabolism	1/168	46/8501	0.601734	0.896685	0.879273	Gpc3	1
R-MMU-2428928	IRS-related events triggered by IGF1R	1/168	46/8501	0.601734	0.896685	0.879273	Fgf18	1
R-MMU-3214842	HDMs demethylate histones	1/168	46/8501	0.601734	0.896685	0.879273	H4c8	1
R-MMU-73893	DNA Damage Bypass	1/168	46/8501	0.601734	0.896685	0.879273	Rpa3	1
R-MMU-9013405	RHOD GTPase cycle	1/168	46/8501	0.601734	0.896685	0.879273	Cpne8	1
R-MMU-9020702	Interleukin-1 signaling	2/168	102/8501	0.602596	0.896685	0.879273	Irak4/Psmb4	2
R-MMU-2428924	IGF1R signaling cascade	1/168	47/8501	0.609648	0.896685	0.879273	Fgf18	1
R-MMU-71406	Pyruvate metabolism and Citric Acid (TCA) cycle	1/168	47/8501	0.609648	0.896685	0.879273	Adhfe1	1
R-MMU-8848021	Signaling by PTK6	1/168	47/8501	0.609648	0.896685	0.879273	Gpnmb	1
R-MMU-9006927	Signaling by Non-Receptor Tyrosine Kinases	1/168	47/8501	0.609648	0.896685	0.879273	Gpnmb	1
R-MMU-5684996	MAPK1/MAPK3 signaling	5/168	268/8501	0.6154	0.896685	0.879273	Abhd17b/Dusp1/Fgf18/Ppp2cb/Psmb4	5
R-MMU-2404192	Signaling by Type 1 Insulin-like Growth Factor 1 Receptor (IGF1R)	1/168	48/8501	0.617405	0.896685	0.879273	Fgf18	1
R-MMU-6811436	COPI-independent Golgi-to-ER retrograde traffic	1/168	48/8501	0.617405	0.896685	0.879273	Tubb3	1
R-MMU-74751	Insulin receptor signalling cascade	1/168	48/8501	0.617405	0.896685	0.879273	Fgf18	1
R-MMU-75153	Apoptotic execution phase	1/168	48/8501	0.617405	0.896685	0.879273	Sh3glb2	1
R-MMU-9648025	EML4 and NUDC in mitotic spindle formation	2/168	106/8501	0.623622	0.896685	0.879273	Ppp2cb/Tubb3	2
R-MMU-1236978	Cross-presentation of soluble exogenous antigens (endosomes)	1/168	49/8501	0.625009	0.896685	0.879273	Psmb4	1
R-MMU-383280	Nuclear Receptor transcription pathway	1/168	49/8501	0.625009	0.896685	0.879273	Nr1h3	1
R-MMU-156827	L13a-mediated translational silencing of Ceruloplasmin expression	2/168	107/8501	0.628743	0.896685	0.879273	Rpl10l/Rpl34-ps1	2
R-MMU-1428517	The citric acid (TCA) cycle and respiratory electron transport	3/168	163/8501	0.629473	0.896685	0.879273	Adhfe1/Cox7c/Ndufaf3	3
R-MMU-68882	Mitotic Anaphase	4/168	218/8501	0.629694	0.896685	0.879273	Ppp2cb/Psmb4/Pttg1/Tubb3	4
R-MMU-1638091	Heparan sulfate/heparin (HS-GAG) metabolism	1/168	50/8501	0.632463	0.896685	0.879273	Gpc3	1
R-MMU-186797	Signaling by PDGF	1/168	50/8501	0.632463	0.896685	0.879273	Spp1	1
R-MMU-9707564	Cytoprotection by HMOX1	1/168	50/8501	0.632463	0.896685	0.879273	Cox7c	1
R-MMU-2555396	Mitotic Metaphase and Anaphase	4/168	219/8501	0.63329	0.896685	0.879273	Ppp2cb/Psmb4/Pttg1/Tubb3	4
R-MMU-5621481	C-type lectin receptors (CLRs)	2/168	108/8501	0.63381	0.896685	0.879273	Plcg2/Psmb4	2
R-MMU-72706	GTP hydrolysis and joining of the 60S ribosomal subunit	2/168	108/8501	0.63381	0.896685	0.879273	Rpl10l/Rpl34-ps1	2
R-MMU-68886	M Phase	7/168	383/8501	0.638198	0.896685	0.879273	H2ax/H4c8/Ppp2cb/Prkar2b/Psmb4/Pttg1/Tubb3	7
R-MMU-3371497	HSP90 chaperone cycle for steroid hormone receptors (SHR) in the presence of ligand	1/168	51/8501	0.639769	0.896685	0.879273	Tubb3	1
R-MMU-75815	Ubiquitin-dependent degradation of Cyclin D	1/168	51/8501	0.639769	0.896685	0.879273	Psmb4	1
R-MMU-9762114	GSK3B and BTRC:CUL1-mediated-degradation of NFE2L2	1/168	51/8501	0.639769	0.896685	0.879273	Psmb4	1
R-MMU-212165	Epigenetic regulation of gene expression	2/168	110/8501	0.643783	0.896685	0.879273	H2ax/H4c8	2
R-MMU-927802	Nonsense-Mediated Decay (NMD)	2/168	110/8501	0.643783	0.896685	0.879273	Rpl10l/Rpl34-ps1	2
R-MMU-975957	Nonsense Mediated Decay (NMD) enhanced by the Exon Junction Complex (EJC)	2/168	110/8501	0.643783	0.896685	0.879273	Rpl10l/Rpl34-ps1	2
R-MMU-349425	Autodegradation of the E3 ubiquitin ligase COP1	1/168	52/8501	0.646931	0.896685	0.879273	Psmb4	1
R-MMU-5578775	Ion homeostasis	1/168	52/8501	0.646931	0.896685	0.879273	Atp1a2	1
R-MMU-69601	Ubiquitin Mediated Degradation of Phosphorylated Cdc25A	1/168	52/8501	0.646931	0.896685	0.879273	Psmb4	1
R-MMU-69610	p53-Independent DNA Damage Response	1/168	52/8501	0.646931	0.896685	0.879273	Psmb4	1
R-MMU-69613	p53-Independent G1/S DNA damage checkpoint	1/168	52/8501	0.646931	0.896685	0.879273	Psmb4	1
R-MMU-8939902	Regulation of RUNX2 expression and activity	1/168	52/8501	0.646931	0.896685	0.879273	Psmb4	1
R-MMU-9013406	RHOQ GTPase cycle	1/168	52/8501	0.646931	0.896685	0.879273	Cpne8	1
R-MMU-9759194	Nuclear events mediated by NFE2L2	1/168	52/8501	0.646931	0.896685	0.879273	Psmb4	1
R-MMU-983189	Kinesins	1/168	52/8501	0.646931	0.896685	0.879273	Tubb3	1
R-MMU-69620	Cell Cycle Checkpoints	5/168	278/8501	0.64773	0.896685	0.879273	H2ax/H4c8/Ppp2cb/Psmb4/Rpa3	5
R-MMU-166016	Toll Like Receptor 4 (TLR4) Cascade	2/168	111/8501	0.648689	0.896685	0.879273	Plcg2/Ppp2cb	2
R-MMU-6807070	PTEN Regulation	2/168	111/8501	0.648689	0.896685	0.879273	Maf1/Psmb4	2
R-MMU-5685942	HDR through Homologous Recombination (HRR)	1/168	53/8501	0.653951	0.896685	0.879273	Rpa3	1
R-MMU-8941858	Regulation of RUNX3 expression and activity	1/168	53/8501	0.653951	0.896685	0.879273	Psmb4	1
R-MMU-9639288	Amino acids regulate mTORC1	1/168	53/8501	0.653951	0.896685	0.879273	Atp6v0d2	1
R-MMU-9711097	Cellular response to starvation	1/168	53/8501	0.653951	0.896685	0.879273	Atp6v0d2	1
R-MMU-69278	Cell Cycle, Mitotic	9/168	499/8501	0.660042	0.896685	0.879273	Cdkn2b/H2ax/H4c8/Ppp2cb/Prkar2b/Psmb4/Pttg1/Rpa3/Tubb3	9
R-MMU-429914	Deadenylation-dependent mRNA decay	1/168	54/8501	0.660833	0.896685	0.879273	Lsm4	1
R-MMU-8854050	FBXL7 down-regulates AURKA during mitotic entry and in early mitosis	1/168	54/8501	0.660833	0.896685	0.879273	Psmb4	1
R-MMU-936837	Ion transport by P-type ATPases	1/168	54/8501	0.660833	0.896685	0.879273	Atp1a2	1
R-MMU-2029482	Regulation of actin dynamics for phagocytic cup formation	1/168	55/8501	0.667579	0.896685	0.879273	Cd3g	1
R-MMU-373080	Class B/2 (Secretin family receptors)	1/168	55/8501	0.667579	0.896685	0.879273	Ramp2	1
R-MMU-448424	Interleukin-17 signaling	1/168	55/8501	0.667579	0.896685	0.879273	Ppp2cb	1
R-MMU-450294	MAP kinase activation	1/168	55/8501	0.667579	0.896685	0.879273	Ppp2cb	1
R-MMU-4641257	Degradation of AXIN	1/168	55/8501	0.667579	0.896685	0.879273	Psmb4	1
R-MMU-6799198	Complex I biogenesis	1/168	55/8501	0.667579	0.896685	0.879273	Ndufaf3	1
R-MMU-446652	Interleukin-1 family signaling	2/168	115/8501	0.667782	0.896685	0.879273	Irak4/Psmb4	2
R-MMU-72613	Eukaryotic Translation Initiation	2/168	115/8501	0.667782	0.896685	0.879273	Rpl10l/Rpl34-ps1	2
R-MMU-72737	Cap-dependent Translation Initiation	2/168	115/8501	0.667782	0.896685	0.879273	Rpl10l/Rpl34-ps1	2
R-MMU-163200	Respiratory electron transport, ATP synthesis by chemiosmotic coupling, and heat production by uncoupling proteins.	2/168	116/8501	0.672423	0.896685	0.879273	Cox7c/Ndufaf3	2
R-MMU-69239	Synthesis of DNA	2/168	116/8501	0.672423	0.896685	0.879273	Psmb4/Rpa3	2
R-MMU-450408	AUF1 (hnRNP D0) binds and destabilizes mRNA	1/168	56/8501	0.674191	0.896685	0.879273	Psmb4	1
R-MMU-5610780	Degradation of GLI1 by the proteasome	1/168	56/8501	0.674191	0.896685	0.879273	Psmb4	1
R-MMU-5620924	Intraflagellar transport	1/168	56/8501	0.674191	0.896685	0.879273	Tubb3	1
R-MMU-69541	Stabilization of p53	1/168	56/8501	0.674191	0.896685	0.879273	Psmb4	1
R-MMU-917937	Iron uptake and transport	1/168	56/8501	0.674191	0.896685	0.879273	Atp6v0d2	1
R-MMU-977443	GABA receptor activation	1/168	56/8501	0.674191	0.896685	0.879273	Gnai1	1
R-MMU-3700989	Transcriptional Regulation by TP53	5/168	287/8501	0.675344	0.896685	0.879273	Cox7c/Ppp2cb/Prr5/Rpa3/Triap1	5
R-MMU-2500257	Resolution of Sister Chromatid Cohesion	2/168	117/8501	0.677013	0.896685	0.879273	Ppp2cb/Tubb3	2
R-MMU-4641258	Degradation of DVL	1/168	57/8501	0.680672	0.896685	0.879273	Psmb4	1
R-MMU-5607761	Dectin-1 mediated noncanonical NF-kB signaling	1/168	57/8501	0.680672	0.896685	0.879273	Psmb4	1
R-MMU-5610785	GLI3 is processed to GLI3R by the proteasome	1/168	57/8501	0.680672	0.896685	0.879273	Psmb4	1
R-MMU-5676590	NIK-->noncanonical NF-kB signaling	1/168	57/8501	0.680672	0.896685	0.879273	Psmb4	1
R-MMU-8873719	RAB geranylgeranylation	1/168	57/8501	0.680672	0.896685	0.879273	Rab25	1
R-MMU-2454202	Fc epsilon receptor (FCERI) signaling	2/168	118/8501	0.681549	0.896685	0.879273	Plcg2/Psmb4	2
R-MMU-5683057	MAPK family signaling cascades	5/168	291/8501	0.687153	0.896685	0.879273	Abhd17b/Dusp1/Fgf18/Ppp2cb/Psmb4	5
R-MMU-68875	Mitotic Prophase	2/168	120/8501	0.690468	0.896685	0.879273	H2ax/H4c8	2
R-MMU-195258	RHO GTPase Effectors	4/168	238/8501	0.697317	0.896685	0.879273	Myl9/Ppp2cb/S100a9/Tubb3	4
R-MMU-983231	Factors involved in megakaryocyte development and platelet production	2/168	122/8501	0.699182	0.896685	0.879273	Prkar2b/Tubb3	2
R-MMU-1650814	Collagen biosynthesis and modifying enzymes	1/168	60/8501	0.699358	0.896685	0.879273	Col12a1	1
R-MMU-422356	Regulation of insulin secretion	1/168	60/8501	0.699358	0.896685	0.879273	Gnai1	1
R-MMU-6782210	Gap-filling DNA repair synthesis and ligation in TC-NER	1/168	60/8501	0.699358	0.896685	0.879273	Rpa3	1
R-MMU-69306	DNA Replication	2/168	123/8501	0.703462	0.896685	0.879273	Psmb4/Rpa3	2
R-MMU-187577	SCF(Skp2)-mediated degradation of p27/p21	1/168	61/8501	0.705341	0.896685	0.879273	Psmb4	1
R-MMU-2980736	Peptide hormone metabolism	1/168	61/8501	0.705341	0.896685	0.879273	Ces1d	1
R-MMU-3214841	PKMTs methylate histone lysines	1/168	61/8501	0.705341	0.896685	0.879273	H4c8	1
R-MMU-3371453	Regulation of HSF1-mediated heat shock response	1/168	61/8501	0.705341	0.896685	0.879273	Rpa3	1
R-MMU-446219	Synthesis of substrates in N-glycan biosythesis	1/168	61/8501	0.705341	0.896685	0.879273	Pmm1	1
R-MMU-6782135	Dual incision in TC-NER	1/168	61/8501	0.705341	0.896685	0.879273	Rpa3	1
R-MMU-187037	Signaling by NTRK1 (TRKA)	1/168	62/8501	0.711206	0.896685	0.879273	Ppp2cb	1
R-MMU-4608870	Asymmetric localization of PCP proteins	1/168	62/8501	0.711206	0.896685	0.879273	Psmb4	1
R-MMU-1169091	Activation of NF-kappaB in B cells	1/168	63/8501	0.716956	0.896685	0.879273	Psmb4	1
R-MMU-373760	L1CAM interactions	1/168	63/8501	0.716956	0.896685	0.879273	Tubb3	1
R-MMU-8878166	Transcriptional regulation by RUNX2	1/168	63/8501	0.716956	0.896685	0.879273	Psmb4	1
R-MMU-68877	Mitotic Prometaphase	3/168	187/8501	0.719863	0.896685	0.879273	Ppp2cb/Prkar2b/Tubb3	3
R-MMU-73887	Death Receptor Signalling	2/168	127/8501	0.720083	0.896685	0.879273	Otulin/Tnf	2
R-MMU-8957322	Metabolism of steroids	2/168	127/8501	0.720083	0.896685	0.879273	Acat2/Akr1b7	2
R-MMU-174084	Autodegradation of Cdh1 by Cdh1:APC/C	1/168	64/8501	0.722591	0.896685	0.879273	Psmb4	1
R-MMU-2995410	Nuclear Envelope (NE) Reassembly	1/168	64/8501	0.722591	0.896685	0.879273	Tubb3	1
R-MMU-1640170	Cell Cycle	10/168	584/8501	0.726521	0.896685	0.879273	Cdkn2b/H2ax/H4c8/Ppp2cb/Prkar2b/Psmb4/Pttg1/Rpa3/Tubb3/Wrap53	10
R-MMU-4551638	SUMOylation of chromatin organization proteins	1/168	65/8501	0.728115	0.896685	0.879273	H4c8	1
R-MMU-69563	p53-Dependent G1 DNA Damage Response	1/168	65/8501	0.728115	0.896685	0.879273	Psmb4	1
R-MMU-69580	p53-Dependent G1/S DNA damage checkpoint	1/168	65/8501	0.728115	0.896685	0.879273	Psmb4	1
R-MMU-9033241	Peroxisomal protein import	1/168	65/8501	0.728115	0.896685	0.879273	Acaa1b	1
R-MMU-1234176	Oxygen-dependent proline hydroxylation of Hypoxia-inducible Factor Alpha	1/168	66/8501	0.733529	0.896685	0.879273	Psmb4	1
R-MMU-6794362	Protein-protein interactions at synapses	1/168	66/8501	0.733529	0.896685	0.879273	Sh3glb2	1
R-MMU-8939236	RUNX1 regulates transcription of genes involved in differentiation of HSCs	1/168	66/8501	0.733529	0.896685	0.879273	Psmb4	1
R-MMU-9013026	RHOB GTPase cycle	1/168	66/8501	0.733529	0.896685	0.879273	Cavin1	1
R-MMU-9013106	RHOC GTPase cycle	1/168	66/8501	0.733529	0.896685	0.879273	Cavin1	1
R-MMU-5663220	RHO GTPases Activate Formins	2/168	131/8501	0.735918	0.896685	0.879273	Ppp2cb/Tubb3	2
R-MMU-380259	Loss of Nlp from mitotic centrosomes	1/168	67/8501	0.738837	0.896685	0.879273	Prkar2b	1
R-MMU-380284	Loss of proteins required for interphase microtubule organization from the centrosome	1/168	67/8501	0.738837	0.896685	0.879273	Prkar2b	1
R-MMU-5658442	Regulation of RAS by GAPs	1/168	67/8501	0.738837	0.896685	0.879273	Psmb4	1
R-MMU-6806834	Signaling by MET	1/168	67/8501	0.738837	0.896685	0.879273	Spint1	1
R-MMU-69615	G1/S DNA Damage Checkpoints	1/168	67/8501	0.738837	0.896685	0.879273	Psmb4	1
R-MMU-8878171	Transcriptional regulation by RUNX1	3/168	193/8501	0.739603	0.896685	0.879273	H2ax/H4c8/Psmb4	3
R-MMU-8856828	Clathrin-mediated endocytosis	2/168	133/8501	0.743547	0.896685	0.879273	Cd3d/Cd3g	2
R-MMU-8948751	Regulation of PTEN stability and activity	1/168	68/8501	0.744039	0.896685	0.879273	Psmb4	1
R-MMU-9009391	Extra-nuclear estrogen signaling	1/168	68/8501	0.744039	0.896685	0.879273	Gnai1	1
R-MMU-1234174	Cellular response to hypoxia	1/168	70/8501	0.754136	0.896685	0.879273	Psmb4	1
R-MMU-3214858	RMTs methylate histone arginines	1/168	70/8501	0.754136	0.896685	0.879273	H4c8	1
R-MMU-68949	Orc1 removal from chromatin	1/168	70/8501	0.754136	0.896685	0.879273	Psmb4	1
R-MMU-8854518	AURKA Activation by TPX2	1/168	70/8501	0.754136	0.896685	0.879273	Prkar2b	1
R-MMU-112314	Neurotransmitter receptors and postsynaptic signal transmission	2/168	136/8501	0.754639	0.896685	0.879273	Gnai1/Prkar2b	2
R-MMU-416476	G alpha (q) signalling events	3/168	198/8501	0.755204	0.896685	0.879273	Cck/Ffar2/Rgs19	3
R-MMU-5628897	TP53 Regulates Metabolic Genes	1/168	71/8501	0.759035	0.896685	0.879273	Cox7c	1
R-MMU-6781827	Transcription-Coupled Nucleotide Excision Repair (TC-NER)	1/168	71/8501	0.759035	0.896685	0.879273	Rpa3	1
R-MMU-69202	Cyclin E associated events during G1/S transition	1/168	71/8501	0.759035	0.896685	0.879273	Psmb4	1
R-MMU-3214847	HATs acetylate histones	1/168	72/8501	0.763838	0.896685	0.879273	H4c8	1
R-MMU-418346	Platelet homeostasis	1/168	72/8501	0.763838	0.896685	0.879273	Ppp2cb	1
R-MMU-112316	Neuronal System	5/168	321/8501	0.766419	0.896685	0.879273	Gnai1/Naaa/Prkar2b/Sh3glb2/Slc1a3	5
R-MMU-1474290	Collagen formation	1/168	73/8501	0.768545	0.896685	0.879273	Col12a1	1
R-MMU-174184	Cdc20:Phospho-APC/C mediated degradation of Cyclin A	1/168	73/8501	0.768545	0.896685	0.879273	Psmb4	1
R-MMU-5687128	MAPK6/MAPK4 signaling	1/168	73/8501	0.768545	0.896685	0.879273	Psmb4	1
R-MMU-69017	CDK-mediated phosphorylation and removal of Cdc6	1/168	73/8501	0.768545	0.896685	0.879273	Psmb4	1
R-MMU-69656	Cyclin A:Cdk2-associated events at S phase entry	1/168	73/8501	0.768545	0.896685	0.879273	Psmb4	1
R-MMU-8852135	Protein ubiquitination	1/168	73/8501	0.768545	0.896685	0.879273	Otulin	1
R-MMU-2262752	Cellular responses to stress	7/168	439/8501	0.771903	0.896685	0.879273	Atp6v0d2/Cdkn2b/Cox7c/Psmb4/Rpa3/Sod3/Tubb3	7
R-MMU-166520	Signaling by NTRKs	1/168	74/8501	0.773158	0.896685	0.879273	Ppp2cb	1
R-MMU-179419	APC:Cdc20 mediated degradation of cell cycle proteins prior to satisfation of the cell cycle checkpoint	1/168	74/8501	0.773158	0.896685	0.879273	Psmb4	1
R-MMU-5696399	Global Genome Nucleotide Excision Repair (GG-NER)	1/168	74/8501	0.773158	0.896685	0.879273	Rpa3	1
R-MMU-449147	Signaling by Interleukins	4/168	266/8501	0.776524	0.896685	0.879273	Il11/Irak4/Ppp2cb/Psmb4	4
R-MMU-1168372	Downstream signaling events of B Cell Receptor (BCR)	1/168	75/8501	0.777681	0.896685	0.879273	Psmb4	1
R-MMU-428157	Sphingolipid metabolism	1/168	75/8501	0.777681	0.896685	0.879273	Plpp1	1
R-MMU-9755511	KEAP1-NFE2L2 pathway	1/168	75/8501	0.777681	0.896685	0.879273	Psmb4	1
R-MMU-8953897	Cellular responses to stimuli	7/168	442/8501	0.777922	0.896685	0.879273	Atp6v0d2/Cdkn2b/Cox7c/Psmb4/Rpa3/Sod3/Tubb3	7
R-MMU-168164	Toll Like Receptor 3 (TLR3) Cascade	1/168	76/8501	0.782113	0.896685	0.879273	Ppp2cb	1
R-MMU-380270	Recruitment of mitotic centrosome proteins and complexes	1/168	76/8501	0.782113	0.896685	0.879273	Prkar2b	1
R-MMU-380287	Centrosome maturation	1/168	76/8501	0.782113	0.896685	0.879273	Prkar2b	1
R-MMU-8878159	Transcriptional regulation by RUNX3	1/168	76/8501	0.782113	0.896685	0.879273	Psmb4	1
R-MMU-69242	S Phase	2/168	144/8501	0.782224	0.896685	0.879273	Psmb4/Rpa3	2
R-MMU-2871837	FCERI mediated NF-kB activation	1/168	77/8501	0.786458	0.896685	0.879273	Psmb4	1
R-MMU-168142	Toll Like Receptor 10 (TLR10) Cascade	1/168	78/8501	0.790717	0.896685	0.879273	Ppp2cb	1
R-MMU-168176	Toll Like Receptor 5 (TLR5) Cascade	1/168	78/8501	0.790717	0.896685	0.879273	Ppp2cb	1
R-MMU-975871	MyD88 cascade initiated on plasma membrane	1/168	78/8501	0.790717	0.896685	0.879273	Ppp2cb	1
R-MMU-166058	MyD88:MAL(TIRAP) cascade initiated on plasma membrane	1/168	79/8501	0.794891	0.896685	0.879273	Ppp2cb	1
R-MMU-168179	Toll Like Receptor TLR1:TLR2 Cascade	1/168	79/8501	0.794891	0.896685	0.879273	Ppp2cb	1
R-MMU-168188	Toll Like Receptor TLR6:TLR2 Cascade	1/168	79/8501	0.794891	0.896685	0.879273	Ppp2cb	1
R-MMU-181438	Toll Like Receptor 2 (TLR2) Cascade	1/168	79/8501	0.794891	0.896685	0.879273	Ppp2cb	1
R-MMU-3371556	Cellular response to heat stress	1/168	79/8501	0.794891	0.896685	0.879273	Rpa3	1
R-MMU-1280215	Cytokine Signaling in Immune system	6/168	395/8501	0.799624	0.900329	0.882846	Ghr/Il11/Irak4/Ppp2cb/Psmb4/Tnf	6
R-MMU-163125	Post-translational modification: synthesis of GPI-anchored proteins	1/168	81/8501	0.802993	0.900735	0.883245	Art3	1
R-MMU-5632684	Hedgehog 'on' state	1/168	81/8501	0.802993	0.900735	0.883245	Psmb4	1
R-MMU-68867	Assembly of the pre-replicative complex	1/168	82/8501	0.806924	0.902641	0.885114	Psmb4	1
R-MMU-2565942	Regulation of PLK1 Activity at G2/M Transition	1/168	83/8501	0.810776	0.902641	0.885114	Prkar2b	1
R-MMU-6804756	Regulation of TP53 Activity through Phosphorylation	1/168	83/8501	0.810776	0.902641	0.885114	Rpa3	1
R-MMU-975138	TRAF6 mediated induction of NFkB and MAP kinases upon TLR7/8 or 9 activation	1/168	83/8501	0.810776	0.902641	0.885114	Ppp2cb	1
R-MMU-975155	MyD88 dependent cascade initiated on endosome	1/168	84/8501	0.814553	0.902641	0.885114	Ppp2cb	1
R-MMU-8951664	Neddylation	3/168	220/8501	0.815139	0.902641	0.885114	Btbd1/Psmb4/Ubd	3
R-MMU-3108232	SUMO E3 ligases SUMOylate target proteins	2/168	155/8501	0.815718	0.902641	0.885114	H4c8/Nr1h3	2
R-MMU-168181	Toll Like Receptor 7/8 (TLR7/8) Cascade	1/168	85/8501	0.818254	0.902641	0.885114	Ppp2cb	1
R-MMU-450531	Regulation of mRNA stability by proteins that bind AU-rich elements	1/168	85/8501	0.818254	0.902641	0.885114	Psmb4	1
R-MMU-8939211	ESR-mediated signaling	2/168	158/8501	0.824022	0.907118	0.889503	Gnai1/H4c8	2
R-MMU-4086400	PCP/CE pathway	1/168	87/8501	0.825438	0.907118	0.889503	Psmb4	1
R-MMU-195721	Signaling by WNT	3/168	227/8501	0.831423	0.907118	0.889503	Frat2/Ppp2cb/Psmb4	3
R-MMU-2990846	SUMOylation	2/168	161/8501	0.831991	0.907118	0.889503	H4c8/Nr1h3	2
R-MMU-168138	Toll Like Receptor 9 (TLR9) Cascade	1/168	89/8501	0.83234	0.907118	0.889503	Ppp2cb	1
R-MMU-9018519	Estrogen-dependent gene expression	1/168	89/8501	0.83234	0.907118	0.889503	H4c8	1
R-MMU-141424	Amplification of signal from the kinetochores	1/168	90/8501	0.835688	0.907118	0.889503	Ppp2cb	1
R-MMU-141444	Amplification of signal from unattached kinetochores via a MAD2 inhibitory signal	1/168	90/8501	0.835688	0.907118	0.889503	Ppp2cb	1
R-MMU-6807878	COPI-mediated anterograde transport	1/168	91/8501	0.83897	0.907118	0.889503	Tubb3	1
R-MMU-6811434	COPI-dependent Golgi-to-ER retrograde traffic	1/168	91/8501	0.83897	0.907118	0.889503	Tubb3	1
R-MMU-69052	Switching of origins to a post-replicative state	1/168	91/8501	0.83897	0.907118	0.889503	Psmb4	1
R-MMU-2559583	Cellular Senescence	1/168	92/8501	0.842187	0.90732	0.889702	Cdkn2b	1
R-MMU-4420097	VEGFA-VEGFR2 Pathway	1/168	92/8501	0.842187	0.90732	0.889702	Prr5	1
R-MMU-5620912	Anchoring of the basal body to the plasma membrane	1/168	94/8501	0.84843	0.908565	0.890922	Prkar2b	1
R-MMU-156580	Phase II - Conjugation of compounds	1/168	95/8501	0.851459	0.908565	0.890922	Nnmt	1
R-MMU-166166	MyD88-independent TLR4 cascade	1/168	95/8501	0.851459	0.908565	0.890922	Ppp2cb	1
R-MMU-937061	TRIF(TICAM1)-mediated TLR4 signaling	1/168	95/8501	0.851459	0.908565	0.890922	Ppp2cb	1
R-MMU-983712	Ion channel transport	2/168	169/8501	0.851681	0.908565	0.890922	Atp1a2/Atp6v0d2	2
R-MMU-72172	mRNA Splicing	2/168	170/8501	0.85399	0.908565	0.890922	Lsm4/Snrnp25	2
R-MMU-5689603	UCH proteinases	1/168	96/8501	0.854428	0.908565	0.890922	Psmb4	1
R-MMU-6791226	Major pathway of rRNA processing in the nucleolus and cytosol	2/168	172/8501	0.85851	0.908565	0.890922	Rpl10l/Rpl34-ps1	2
R-MMU-72312	rRNA processing	2/168	172/8501	0.85851	0.908565	0.890922	Rpl10l/Rpl34-ps1	2
R-MMU-8868773	rRNA processing in the nucleus and cytosol	2/168	172/8501	0.85851	0.908565	0.890922	Rpl10l/Rpl34-ps1	2
R-MMU-5696398	Nucleotide Excision Repair	1/168	100/8501	0.865724	0.914583	0.896824	Rpa3	1
R-MMU-109581	Apoptosis	1/168	101/8501	0.868409	0.915805	0.898022	Sh3glb2	1
R-MMU-5689880	Ub-specific processing proteases	2/168	181/8501	0.877317	0.923572	0.905638	Myc/Psmb4	2
R-MMU-69618	Mitotic Spindle Checkpoint	1/168	107/8501	0.883436	0.928288	0.910262	Ppp2cb	1
R-MMU-5617833	Cilium Assembly	2/168	185/8501	0.884916	0.928288	0.910262	Prkar2b/Tubb3	2
R-MMU-446203	Asparagine N-linked glycosylation	3/168	256/8501	0.886445	0.928288	0.910262	Alg12/Pmm1/Tubb3	3
R-MMU-9709957	Sensory Perception	2/168	192/8501	0.897181	0.937891	0.919678	Clps/Gpc3	2
R-MMU-2132295	MHC class II antigen presentation	1/168	119/8501	0.908561	0.948132	0.929721	Tubb3	1
R-MMU-983169	Class I MHC mediated antigen processing & presentation	4/168	343/8501	0.912626	0.950718	0.932256	Btbd1/Psmb4/Rnf114/Tap2	4
R-MMU-8856688	Golgi-to-ER retrograde transport	1/168	124/8501	0.917366	0.953881	0.935359	Tubb3	1
R-MMU-3858494	Beta-catenin independent WNT signaling	1/168	125/8501	0.919024	0.953881	0.935359	Psmb4	1
R-MMU-73894	DNA Repair	3/168	281/8501	0.92044	0.953881	0.935359	H2ax/H4c8/Rpa3	3
R-MMU-983168	Antigen processing: Ubiquitination & Proteasome degradation	3/168	285/8501	0.92493	0.954551	0.936015	Btbd1/Psmb4/Rnf114	3
R-MMU-5357801	Programmed Cell Death	1/168	129/8501	0.925328	0.954551	0.936015	Sh3glb2	1
R-MMU-1852241	Organelle biogenesis and maintenance	2/168	212/8501	0.925866	0.954551	0.936015	Prkar2b/Tubb3	2
R-MMU-8980692	RHOA GTPase cycle	1/168	133/8501	0.931145	0.958344	0.939734	Cavin1	1
R-MMU-72203	Processing of Capped Intron-Containing Pre-mRNA	2/168	223/8501	0.938256	0.964006	0.945287	Lsm4/Snrnp25	2
R-MMU-199977	ER to Golgi Anterograde Transport	1/168	143/8501	0.943791	0.968032	0.949234	Tubb3	1
R-MMU-5688426	Deubiquitination	2/168	246/8501	0.958132	0.981061	0.962011	Myc/Psmb4	2
R-MMU-72163	mRNA Splicing - Major Pathway	1/168	164/8501	0.963323	0.984693	0.965572	Lsm4	1
R-MMU-948021	Transport to the Golgi and subsequent modification	1/168	171/8501	0.968196	0.987988	0.968803	Tubb3	1
R-MMU-6811442	Intra-Golgi and retrograde Golgi-to-ER traffic	1/168	178/8501	0.972424	0.989284	0.970074	Tubb3	1
R-MMU-194315	Signaling by Rho GTPases	6/168	569/8501	0.972768	0.989284	0.970074	Cavin1/Cpne8/Myl9/Ppp2cb/S100a9/Tubb3	6
R-MMU-9716542	Signaling by Rho GTPases, Miro GTPases and RHOBTB3	6/168	584/8501	0.977603	0.992502	0.973229	Cavin1/Cpne8/Myl9/Ppp2cb/S100a9/Tubb3	6
R-MMU-3247509	Chromatin modifying enzymes	1/168	196/8501	0.980903	0.992502	0.973229	H4c8	1
R-MMU-4839726	Chromatin organization	1/168	196/8501	0.980903	0.992502	0.973229	H4c8	1
R-MMU-8953854	Metabolism of RNA	5/168	544/8501	0.985372	0.995342	0.976014	Lsm4/Psmb4/Rpl10l/Rpl34-ps1/Snrnp25	5
R-MMU-422475	Axon guidance	1/168	249/8501	0.993557	0.99927	0.979866	Tubb3	1
R-MMU-9675108	Nervous system development	1/168	250/8501	0.993688	0.99927	0.979866	Tubb3	1
R-MMU-9012999	RHO GTPase cycle	2/168	392/8501	0.99692	0.99927	0.979866	Cavin1/Cpne8	2
R-MMU-199991	Membrane Trafficking	3/168	534/8501	0.99871	0.99927	0.979866	Cd3d/Cd3g/Tubb3	3
R-MMU-1266738	Developmental Biology	2/168	447/8501	0.998902	0.99927	0.979866	Bnip2/Tubb3	2
R-MMU-5653656	Vesicle-mediated transport	3/168	566/8501	0.99927	0.99927	0.979866	Cd3d/Cd3g/Tubb3	3

## Sheet: A1M_vs_A1T1
ID	Description	GeneRatio	BgRatio	pvalue	p.adjust	qvalue	geneID	Count
R-MMU-390522	Striated Muscle Contraction	15/133	32/8501	1.66234e-19	5.35274e-17	5.197e-17	Acta1/Actn2/Actn3/Des/Mybpc2/Myl1/Myl2/Myl3/Neb/Tcap/Tnnc1/Tnnc2/Tnni2/Tnnt1/Tnnt3	15
R-MMU-397014	Muscle contraction	19/133	153/8501	1.91348e-12	3.0807e-10	2.99106e-10	Acta1/Actn2/Actn3/Atp1a2/Atp2a1/Casq1/Des/Mybpc2/Myl1/Myl2/Myl3/Mylpf/Neb/Tcap/Tnnc1/Tnnc2/Tnni2/Tnnt1/Tnnt3	19
R-MMU-198933	Immunoregulatory interactions between a Lymphoid and a non-Lymphoid cell	8/133	95/8501	0.000112729	0.0120996	0.0117475	C3/Cd19/Cd3d/Icam2/Ifitm1/Itgb7/Jaml/Pilra	8
R-MMU-380108	Chemokine receptors bind chemokines	6/133	54/8501	0.000182706	0.0147078	0.0142799	Ccl11/Ccl12/Ccl5/Ccr6/Cxcl13/Pf4	6
R-MMU-6803157	Antimicrobial peptides	7/133	90/8501	0.000497545	0.0320419	0.0311096	Camp/Ccr6/Pglyrp1/Rnase6/S100a8/S100a9/Tlr1	7
R-MMU-375276	Peptide ligand-binding receptors	10/133	186/8501	0.00064938	0.03485	0.0338361	C3/Cck/Ccl11/Ccl12/Ccl5/Ccr6/Cxcl13/F2rl2/Npy/Pf4	10
R-MMU-5676594	TNF receptor superfamily (TNFSF) members mediating non-canonical NF-kB pathway	3/133	18/8501	0.0025723	0.0963205	0.0935181	Birc3/Ltb/Tnfrsf13c	3
R-MMU-5686938	Regulation of TLR by endogenous ligand	3/133	19/8501	0.00301993	0.0963205	0.0935181	S100a8/S100a9/Tlr1	3
R-MMU-373076	Class A/1 (Rhodopsin-like receptors)	12/133	307/8501	0.00305521	0.0963205	0.0935181	C3/Cck/Ccl11/Ccl12/Ccl5/Ccr6/Cxcl13/F2rl2/Htr2b/Npy/Pf4/S1pr4	12
R-MMU-500792	GPCR ligand binding	14/133	392/8501	0.00319909	0.0963205	0.0935181	Adm/C3/Cck/Ccl11/Ccl12/Ccl5/Ccr6/Cxcl13/F2rl2/Htr2b/Npy/Pf4/Ramp2/S1pr4	14
R-MMU-1474244	Extracellular matrix organization	10/133	231/8501	0.00329045	0.0963205	0.0935181	Col10a1/Ctsk/Fbln2/Icam2/Itgb7/Mfap5/Mmp12/Mmp19/Spp1/Timp1	10
R-MMU-983695	Antigen activates B Cell Receptor (BCR) leading to generation of second messengers	3/133	24/8501	0.00595858	0.159889	0.155237	Cd19/Cd79a/Cd79b	3
R-MMU-1474228	Degradation of the extracellular matrix	6/133	107/8501	0.00651994	0.161494	0.156795	Col10a1/Ctsk/Mmp12/Mmp19/Spp1/Timp1	6
R-MMU-202733	Cell surface interactions at the vascular wall	5/133	89/8501	0.0126552	0.291069	0.2826	Cd74/Jaml/Jchain/Lck/Pf4	5
R-MMU-202427	Phosphorylation of CD3 and TCR zeta chains	2/133	12/8501	0.0144701	0.310624	0.301586	Cd3d/Lck	2
R-MMU-389948	PD-1 signaling	2/133	13/8501	0.0169274	0.340664	0.330752	Cd3d/Lck	2
R-MMU-189200	Cellular hexose transport	2/133	16/8501	0.0252591	0.434515	0.421873	Fgf21/Slc2a4	2
R-MMU-204174	Regulation of pyruvate dehydrogenase (PDH) complex	2/133	16/8501	0.0252591	0.434515	0.421873	Pdk2/Pdk4	2
R-MMU-5362517	Signaling by Retinoic Acid	3/133	42/8501	0.0275789	0.434515	0.421873	Crabp2/Pdk2/Pdk4	3
R-MMU-1461957	Beta defensins	2/133	17/8501	0.0283379	0.434515	0.421873	Ccr6/Tlr1	2
R-MMU-9018677	Biosynthesis of DHA-derived SPMs	2/133	17/8501	0.0283379	0.434515	0.421873	Alox15/Cyp2e1	2
R-MMU-8982491	Glycogen metabolism	2/133	18/8501	0.0315586	0.441821	0.428966	Ppp1r3c/Pygm	2
R-MMU-9018678	Biosynthesis of specialized proresolving mediators (SPMs)	2/133	18/8501	0.0315586	0.441821	0.428966	Alox15/Cyp2e1	2
R-MMU-202433	Generation of second messenger molecules	2/133	19/8501	0.0349161	0.468458	0.454829	Cd3d/Lck	2
R-MMU-5578775	Ion homeostasis	3/133	52/8501	0.0474802	0.605316	0.587705	Atp1a2/Atp2a1/Casq1	3
R-MMU-1280218	Adaptive Immune System	16/133	657/8501	0.0503166	0.605316	0.587705	Btla/C3/Cd19/Cd3d/Cd74/Cd79a/Cd79b/Ctsk/Fbxo22/H2-Oa/Icam2/Ifitm1/Itgb7/Jaml/Lck/Pilra	16
R-MMU-5668599	RHO GTPases Activate NADPH Oxidases	2/133	24/8501	0.0535847	0.605316	0.587705	S100a8/S100a9	2
R-MMU-70268	Pyruvate metabolism	2/133	24/8501	0.0535847	0.605316	0.587705	Pdk2/Pdk4	2
R-MMU-1442490	Collagen degradation	3/133	55/8501	0.054516	0.605316	0.587705	Col10a1/Ctsk/Mmp12	3
R-MMU-388841	Costimulation by the CD28 family	3/133	57/8501	0.0594684	0.638294	0.619723	Btla/Cd3d/Lck	3
R-MMU-418594	G alpha (i) signalling events	8/133	273/8501	0.0642173	0.650526	0.631599	C3/Ccl11/Ccl5/Ccr6/Cxcl13/Npy/Pf4/S1pr4	8
R-MMU-5668541	TNFR2 non-canonical NF-kB pathway	4/133	97/8501	0.0652847	0.650526	0.631599	Birc3/Ltb/Tnfrsf13b/Tnfrsf13c	4
R-MMU-168898	Toll-like Receptor Cascades	5/133	139/8501	0.0666688	0.650526	0.631599	Birc3/Ctsk/S100a8/S100a9/Tlr1	5
R-MMU-216083	Integrin cell surface interactions	3/133	66/8501	0.0842091	0.773623	0.751115	Icam2/Itgb7/Spp1	3
R-MMU-372790	Signaling by GPCR	14/133	599/8501	0.0846804	0.773623	0.751115	Adm/C3/Cck/Ccl11/Ccl12/Ccl5/Ccr6/Cxcl13/F2rl2/Htr2b/Npy/Pf4/Ramp2/S1pr4	14
R-MMU-2129379	Molecules associated with elastic fibres	2/133	32/8501	0.0888946	0.773623	0.751115	Fbln2/Mfap5	2
R-MMU-8854214	TBC/RABGAPs	2/133	32/8501	0.0888946	0.773623	0.751115	Rab35/Tbc1d10c	2
R-MMU-1592389	Activation of Matrix Metalloproteinases	2/133	33/8501	0.0936939	0.793462	0.770377	Ctsk/Timp1	2
R-MMU-114604	GPVI-mediated activation cascade	2/133	34/8501	0.0985667	0.793462	0.770377	Lck/Pdpn	2
R-MMU-70263	Gluconeogenesis	2/133	34/8501	0.0985667	0.793462	0.770377	Eno3/Pgam2	2
R-MMU-8957275	Post-translational protein phosphorylation	4/133	114/8501	0.103227	0.794524	0.771407	C3/Hrc/Spp1/Timp1	4
R-MMU-388396	GPCR downstream signalling	13/133	565/8501	0.103634	0.794524	0.771407	Adm/C3/Cck/Ccl11/Ccl5/Ccr6/Cxcl13/F2rl2/Htr2b/Npy/Pf4/Ramp2/S1pr4	13
R-MMU-977606	Regulation of Complement cascade	2/133	36/8501	0.108519	0.808937	0.785402	C3/Cd19	2
R-MMU-381426	Regulation of Insulin-like Growth Factor (IGF) transport and uptake by Insulin-like Growth Factor Binding Proteins (IGFBPs)	4/133	120/8501	0.118593	0.808937	0.785402	C3/Hrc/Spp1/Timp1	4
R-MMU-1566948	Elastic fibre formation	2/133	39/8501	0.123915	0.808937	0.785402	Fbln2/Mfap5	2
R-MMU-177504	Retrograde neurotrophin signalling	1/133	10/8501	0.145957	0.808937	0.785402	Ntrk1	1
R-MMU-189085	Digestion of dietary carbohydrate	1/133	10/8501	0.145957	0.808937	0.785402	Amy1	1
R-MMU-9020558	Interleukin-2 signaling	1/133	10/8501	0.145957	0.808937	0.785402	Lck	1
R-MMU-1679131	Trafficking and processing of endosomal TLR	1/133	11/8501	0.159334	0.808937	0.785402	Ctsk	1
R-MMU-389359	CD28 dependent Vav1 pathway	1/133	11/8501	0.159334	0.808937	0.785402	Lck	1
R-MMU-390666	Serotonin receptors	1/133	11/8501	0.159334	0.808937	0.785402	Htr2b	1
R-MMU-8866907	Activation of the TFAP2 (AP-2) family of transcription factors	1/133	11/8501	0.159334	0.808937	0.785402	Tfap2d	1
R-MMU-166658	Complement cascade	2/133	46/8501	0.161602	0.808937	0.785402	C3/Cd19	2
R-MMU-71406	Pyruvate metabolism and Citric Acid (TCA) cycle	2/133	47/8501	0.167148	0.808937	0.785402	Pdk2/Pdk4	2
R-MMU-1475029	Reversible hydration of carbon dioxide	1/133	12/8501	0.172503	0.808937	0.785402	Car3	1
R-MMU-1614558	Degradation of cysteine and homocysteine	1/133	12/8501	0.172503	0.808937	0.785402	Cdo1	1
R-MMU-170968	Frs2-mediated activation	1/133	12/8501	0.172503	0.808937	0.785402	Ntrk1	1
R-MMU-210990	PECAM1 interactions	1/133	12/8501	0.172503	0.808937	0.785402	Lck	1
R-MMU-2160916	Hyaluronan uptake and degradation	1/133	12/8501	0.172503	0.808937	0.785402	Lyve1	1
R-MMU-76002	Platelet activation, signaling and aggregation	6/133	244/8501	0.183008	0.808937	0.785402	Actn2/F2rl2/Lck/Pdpn/Pf4/Timp1	6
R-MMU-1502540	Signaling by Activin	1/133	13/8501	0.185468	0.808937	0.785402	Inhba	1
R-MMU-2029481	FCGR activation	1/133	13/8501	0.185468	0.808937	0.785402	Hck	1
R-MMU-5218921	VEGFR2 mediated cell proliferation	1/133	13/8501	0.185468	0.808937	0.785402	Kdr	1
R-MMU-71336	Pentose phosphate pathway	1/133	13/8501	0.185468	0.808937	0.785402	Prps1	1
R-MMU-75109	Triglyceride biosynthesis	1/133	13/8501	0.185468	0.808937	0.785402	Dgat2	1
R-MMU-1461973	Defensins	2/133	52/8501	0.195319	0.808937	0.785402	Ccr6/Tlr1	2
R-MMU-5576891	Cardiac conduction	3/133	98/8501	0.197878	0.808937	0.785402	Atp1a2/Atp2a1/Casq1	3
R-MMU-1433559	Regulation of KIT signaling	1/133	14/8501	0.198231	0.808937	0.785402	Lck	1
R-MMU-169893	Prolonged ERK activation events	1/133	14/8501	0.198231	0.808937	0.785402	Ntrk1	1
R-MMU-200425	Carnitine metabolism	1/133	14/8501	0.198231	0.808937	0.785402	Thrsp	1
R-MMU-418359	Reduction of cytosolic Ca++ levels	1/133	14/8501	0.198231	0.808937	0.785402	Atp2a1	1
R-MMU-419408	Lysosphingolipid and LPA receptors	1/133	14/8501	0.198231	0.808937	0.785402	S1pr4	1
R-MMU-70221	Glycogen breakdown (glycogenolysis)	1/133	14/8501	0.198231	0.808937	0.785402	Pygm	1
R-MMU-74217	Purine salvage	1/133	14/8501	0.198231	0.808937	0.785402	Ampd1	1
R-MMU-6811558	PI5P, PP2A and IER3 Regulate PI3K/AKT Signaling	3/133	99/8501	0.201896	0.808937	0.785402	Cd19/Il33/Lck	3
R-MMU-983705	Signaling by the B Cell Receptor (BCR)	3/133	100/8501	0.205934	0.808937	0.785402	Cd19/Cd79a/Cd79b	3
R-MMU-936837	Ion transport by P-type ATPases	2/133	54/8501	0.206754	0.808937	0.785402	Atp1a2/Atp2a1	2
R-MMU-193775	Synthesis of bile acids and bile salts via 24-hydroxycholesterol	1/133	15/8501	0.210796	0.808937	0.785402	Akr1c18	1
R-MMU-202131	Metabolism of nitric oxide: NOS3 activation and regulation	1/133	15/8501	0.210796	0.808937	0.785402	Nostrin	1
R-MMU-977068	Termination of O-glycan biosynthesis	1/133	15/8501	0.210796	0.808937	0.785402	Muc1	1
R-MMU-373080	Class B/2 (Secretin family receptors)	2/133	55/8501	0.212499	0.808937	0.785402	Adm/Ramp2	2
R-MMU-71387	Metabolism of carbohydrates	6/133	260/8501	0.221992	0.808937	0.785402	Eno3/Lyve1/Pgam2/Ppp1r3c/Prps1/Pygm	6
R-MMU-193807	Synthesis of bile acids and bile salts via 27-hydroxycholesterol	1/133	16/8501	0.223165	0.808937	0.785402	Akr1c18	1
R-MMU-419037	NCAM1 interactions	1/133	16/8501	0.223165	0.808937	0.785402	Ncam1	1
R-MMU-5621575	CD209 (DC-SIGN) signaling	1/133	16/8501	0.223165	0.808937	0.785402	Icam2	1
R-MMU-6788467	IL-6-type cytokine receptor ligand interactions	1/133	16/8501	0.223165	0.808937	0.785402	Il11	1
R-MMU-8873719	RAB geranylgeranylation	2/133	57/8501	0.224034	0.808937	0.785402	Rab25/Rab35	2
R-MMU-199418	Negative regulation of the PI3K/AKT network	3/133	106/8501	0.230525	0.808937	0.785402	Cd19/Il33/Lck	3
R-MMU-1482922	Acyl chain remodelling of PI	1/133	17/8501	0.235341	0.808937	0.785402	Pla2g2d	1
R-MMU-2142845	Hyaluronan metabolism	1/133	17/8501	0.235341	0.808937	0.785402	Lyve1	1
R-MMU-3928663	EPHA-mediated growth cone collapse	1/133	17/8501	0.235341	0.808937	0.785402	Efna5	1
R-MMU-109582	Hemostasis	10/133	490/8501	0.236816	0.808937	0.785402	Actn2/Atp2a1/Cd74/F2rl2/Jaml/Jchain/Lck/Pdpn/Pf4/Timp1	10
R-MMU-70171	Glycolysis	2/133	60/8501	0.241421	0.808937	0.785402	Eno3/Pgam2	2
R-MMU-1482925	Acyl chain remodelling of PG	1/133	18/8501	0.247329	0.808937	0.785402	Pla2g2d	1
R-MMU-445144	Signal transduction by L1	1/133	19/8501	0.259129	0.808937	0.785402	Ncam1	1
R-MMU-9705462	Inactivation of CSF3 (G-CSF) signaling	1/133	19/8501	0.259129	0.808937	0.785402	Hck	1
R-MMU-9757110	Prednisone ADME	1/133	19/8501	0.259129	0.808937	0.785402	Akr1c18	1
R-MMU-1483206	Glycerophospholipid biosynthesis	3/133	115/8501	0.26833	0.808937	0.785402	Dgat2/Pla2g2d/Pnpla3	3
R-MMU-166663	Initial triggering of complement	1/133	20/8501	0.270746	0.808937	0.785402	C3	1
R-MMU-2142691	Synthesis of Leukotrienes (LT) and Eoxins (EX)	1/133	20/8501	0.270746	0.808937	0.785402	Alox15	1
R-MMU-389513	CTLA4 inhibitory signaling	1/133	20/8501	0.270746	0.808937	0.785402	Lck	1
R-MMU-983712	Ion channel transport	4/133	169/8501	0.272155	0.808937	0.785402	Atp1a2/Atp2a1/Atp6v0d2/Casq1	4
R-MMU-114608	Platelet degranulation	3/133	116/8501	0.27258	0.808937	0.785402	Actn2/Pf4/Timp1	3
R-MMU-1280215	Cytokine Signaling in Immune system	8/133	395/8501	0.277321	0.808937	0.785402	Birc3/Hck/Il11/Il33/Lck/Ltb/Tnfrsf13b/Tnfrsf13c	8
R-MMU-140875	Common Pathway of Fibrin Clot Formation	1/133	21/8501	0.282183	0.808937	0.785402	Pf4	1
R-MMU-8864260	Transcriptional regulation by the AP-2 (TFAP2) family of transcription factors	1/133	21/8501	0.282183	0.808937	0.785402	Tfap2d	1
R-MMU-8935690	Digestion	1/133	21/8501	0.282183	0.808937	0.785402	Amy1	1
R-MMU-912631	Regulation of signaling by CBL	1/133	21/8501	0.282183	0.808937	0.785402	Hck	1
R-MMU-2132295	MHC class II antigen presentation	3/133	119/8501	0.285373	0.808937	0.785402	Cd74/Ctsk/H2-Oa	3
R-MMU-112409	RAF-independent MAPK1/3 activation	1/133	22/8501	0.293441	0.808937	0.785402	Dusp2	1
R-MMU-1482801	Acyl chain remodelling of PS	1/133	22/8501	0.293441	0.808937	0.785402	Pla2g2d	1
R-MMU-2168880	Scavenging of heme from plasma	1/133	22/8501	0.293441	0.808937	0.785402	Jchain	1
R-MMU-389357	CD28 dependent PI3K/Akt signaling	1/133	22/8501	0.293441	0.808937	0.785402	Lck	1
R-MMU-438066	Unblocking of NMDA receptors, glutamate binding and activation	1/133	22/8501	0.293441	0.808937	0.785402	Actn2	1
R-MMU-6783589	Interleukin-6 family signaling	1/133	22/8501	0.293441	0.808937	0.785402	Il11	1
R-MMU-937041	IKK complex recruitment mediated by RIP1	1/133	22/8501	0.293441	0.808937	0.785402	Birc3	1
R-MMU-76005	Response to elevated platelet cytosolic Ca2+	3/133	121/8501	0.293931	0.808937	0.785402	Actn2/Pf4/Timp1	3
R-MMU-8956321	Nucleotide salvage	1/133	23/8501	0.304524	0.824006	0.800032	Ampd1	1
R-MMU-9674555	Signaling by CSF3 (G-CSF)	1/133	23/8501	0.304524	0.824006	0.800032	Hck	1
R-MMU-3214847	HATs acetylate histones	2/133	72/8501	0.311176	0.825771	0.801745	H4c8/Msl1	2
R-MMU-1614635	Sulfur amino acid metabolism	1/133	24/8501	0.315434	0.825771	0.801745	Cdo1	1
R-MMU-8963743	Digestion and absorption	1/133	24/8501	0.315434	0.825771	0.801745	Amy1	1
R-MMU-8979227	Triglyceride metabolism	1/133	24/8501	0.315434	0.825771	0.801745	Dgat2	1
R-MMU-193368	Synthesis of bile acids and bile salts via 7alpha-hydroxycholesterol	1/133	25/8501	0.326175	0.831177	0.806994	Akr1c18	1
R-MMU-5669034	TNFs bind their physiological receptors	1/133	25/8501	0.326175	0.831177	0.806994	Tnfrsf13b	1
R-MMU-2029480	Fcgamma receptor (FCGR) dependent phagocytosis	2/133	75/8501	0.328481	0.831177	0.806994	Hck/Myh2	2
R-MMU-187687	Signalling to ERKs	1/133	26/8501	0.336748	0.831177	0.806994	Ntrk1	1
R-MMU-211981	Xenobiotics	1/133	26/8501	0.336748	0.831177	0.806994	Cyp2e1	1
R-MMU-418360	Platelet calcium homeostasis	1/133	26/8501	0.336748	0.831177	0.806994	Atp2a1	1
R-MMU-77387	Insulin receptor recycling	1/133	26/8501	0.336748	0.831177	0.806994	Atp6v0d2	1
R-MMU-1482788	Acyl chain remodelling of PC	1/133	27/8501	0.347156	0.831177	0.806994	Pla2g2d	1
R-MMU-1482839	Acyl chain remodelling of PE	1/133	27/8501	0.347156	0.831177	0.806994	Pla2g2d	1
R-MMU-201451	Signaling by BMP	1/133	27/8501	0.347156	0.831177	0.806994	Nog	1
R-MMU-70326	Glucose metabolism	2/133	79/8501	0.351369	0.831177	0.806994	Eno3/Pgam2	2
R-MMU-8878171	Transcriptional regulation by RUNX1	4/133	193/8501	0.357173	0.831177	0.806994	Ctsk/H4c8/Lmo1/Pml	4
R-MMU-5213460	RIPK1-mediated regulated necrosis	1/133	28/8501	0.357403	0.831177	0.806994	Birc3	1
R-MMU-5675482	Regulation of necroptotic cell death	1/133	28/8501	0.357403	0.831177	0.806994	Birc3	1
R-MMU-2424491	DAP12 signaling	1/133	29/8501	0.36749	0.831177	0.806994	Lck	1
R-MMU-5357956	TNFR1-induced NFkappaB signaling pathway	1/133	29/8501	0.36749	0.831177	0.806994	Birc3	1
R-MMU-6804758	Regulation of TP53 Activity through Acetylation	1/133	29/8501	0.36749	0.831177	0.806994	Pml	1
R-MMU-9607240	FLT3 Signaling	1/133	29/8501	0.36749	0.831177	0.806994	Lck	1
R-MMU-9753281	Paracetamol ADME	1/133	29/8501	0.36749	0.831177	0.806994	Cyp2e1	1
R-MMU-168638	NOD1/2 Signaling Pathway	1/133	30/8501	0.377419	0.831177	0.806994	Birc3	1
R-MMU-196807	Nicotinate metabolism	1/133	30/8501	0.377419	0.831177	0.806994	Nmrk2	1
R-MMU-202424	Downstream TCR signaling	2/133	85/8501	0.385185	0.831177	0.806994	Cd3d/Lck	2
R-MMU-375165	NCAM signaling for neurite out-growth	1/133	31/8501	0.387194	0.831177	0.806994	Ncam1	1
R-MMU-445355	Smooth Muscle Contraction	1/133	31/8501	0.387194	0.831177	0.806994	Mylpf	1
R-MMU-456926	Thrombin signalling through proteinase activated receptors (PARs)	1/133	31/8501	0.387194	0.831177	0.806994	F2rl2	1
R-MMU-9013407	RHOH GTPase cycle	1/133	31/8501	0.387194	0.831177	0.806994	Lck	1
R-MMU-917977	Transferrin endocytosis and recycling	1/133	31/8501	0.387194	0.831177	0.806994	Atp6v0d2	1
R-MMU-190861	Gap junction assembly	1/133	32/8501	0.396817	0.835131	0.810833	Gja4	1
R-MMU-3000171	Non-integrin membrane-ECM interactions	1/133	32/8501	0.396817	0.835131	0.810833	Col10a1	1
R-MMU-389356	CD28 co-stimulation	1/133	32/8501	0.396817	0.835131	0.810833	Lck	1
R-MMU-1296065	Inwardly rectifying K+ channels	1/133	33/8501	0.406289	0.836424	0.812089	Kcnj8	1
R-MMU-2173782	Binding and Uptake of Ligands by Scavenger Receptors	1/133	33/8501	0.406289	0.836424	0.812089	Jchain	1
R-MMU-3928665	EPH-ephrin mediated repulsion of cells	1/133	33/8501	0.406289	0.836424	0.812089	Efna5	1
R-MMU-9006931	Signaling by Nuclear Receptors	4/133	208/8501	0.410622	0.836424	0.812089	Crabp2/H4c8/Pdk2/Pdk4	4
R-MMU-192105	Synthesis of bile acids and bile salts	1/133	34/8501	0.415614	0.836424	0.812089	Akr1c18	1
R-MMU-451927	Interleukin-2 family signaling	1/133	34/8501	0.415614	0.836424	0.812089	Lck	1
R-MMU-9749641	Aspirin ADME	1/133	34/8501	0.415614	0.836424	0.812089	Cyp2e1	1
R-MMU-8948216	Collagen chain trimerization	1/133	35/8501	0.424794	0.845217	0.820626	Col10a1	1
R-MMU-6798695	Neutrophil degranulation	9/133	522/8501	0.431543	0.845217	0.820626	C3/Camp/Mcemp1/Pglyrp1/Prg2/S100a8/S100a9/Slpi/Tbc1d10c	9
R-MMU-1222556	ROS and RNS production in phagocytes	1/133	36/8501	0.43383	0.845217	0.820626	Atp6v0d2	1
R-MMU-140877	Formation of Fibrin Clot (Clotting Cascade)	1/133	36/8501	0.43383	0.845217	0.820626	Pf4	1
R-MMU-442755	Activation of NMDA receptors and postsynaptic events	1/133	36/8501	0.43383	0.845217	0.820626	Actn2	1
R-MMU-3232142	SUMOylation of ubiquitinylation proteins	1/133	37/8501	0.442726	0.845217	0.820626	Pml	1
R-MMU-9006936	Signaling by TGFB family members	2/133	96/8501	0.445079	0.845217	0.820626	Inhba/Nog	2
R-MMU-9748784	Drug ADME	2/133	97/8501	0.450367	0.845217	0.820626	Akr1c18/Cyp2e1	2
R-MMU-1433557	Signaling by SCF-KIT	1/133	38/8501	0.451483	0.845217	0.820626	Lck	1
R-MMU-1483166	Synthesis of PA	1/133	38/8501	0.451483	0.845217	0.820626	Pla2g2d	1
R-MMU-2172127	DAP12 interactions	1/133	38/8501	0.451483	0.845217	0.820626	Lck	1
R-MMU-8853659	RET signaling	1/133	38/8501	0.451483	0.845217	0.820626	Dok5	1
R-MMU-5357905	Regulation of TNFR1 signaling	1/133	39/8501	0.460103	0.853678	0.828841	Birc3	1
R-MMU-190828	Gap junction trafficking	1/133	40/8501	0.468589	0.853678	0.828841	Gja4	1
R-MMU-512988	Interleukin-3, Interleukin-5 and GM-CSF signaling	1/133	40/8501	0.468589	0.853678	0.828841	Hck	1
R-MMU-9696273	RND1 GTPase cycle	1/133	40/8501	0.468589	0.853678	0.828841	Epsti1	1
R-MMU-1428517	The citric acid (TCA) cycle and respiratory electron transport	3/133	163/8501	0.471415	0.853678	0.828841	Pdk2/Pdk4/Ucp1	3
R-MMU-202403	TCR signaling	2/133	102/8501	0.476378	0.853678	0.828841	Cd3d/Lck	2
R-MMU-5675221	Negative regulation of MAPK pathway	1/133	41/8501	0.476942	0.853678	0.828841	Dusp2	1
R-MMU-1257604	PIP3 activates AKT signaling	4/133	229/8501	0.483756	0.853678	0.828841	Cd19/Il33/Lck/Pml	4
R-MMU-157858	Gap junction trafficking and regulation	1/133	42/8501	0.485165	0.853678	0.828841	Gja4	1
R-MMU-375280	Amine ligand-binding receptors	1/133	42/8501	0.485165	0.853678	0.828841	Htr2b	1
R-MMU-975634	Retinoid metabolism and transport	1/133	42/8501	0.485165	0.853678	0.828841	Akr1c18	1
R-MMU-168643	Nucleotide-binding domain, leucine rich repeat containing receptor (NLR) signaling pathways	1/133	44/8501	0.501228	0.872408	0.847025	Birc3	1
R-MMU-194068	Bile acid and bile salt metabolism	1/133	44/8501	0.501228	0.872408	0.847025	Akr1c18	1
R-MMU-2022090	Assembly of collagen fibrils and other multimeric structures	1/133	45/8501	0.509072	0.881297	0.855656	Col10a1	1
R-MMU-3214842	HDMs demethylate histones	1/133	46/8501	0.516794	0.884058	0.858337	H4c8	1
R-MMU-6806667	Metabolism of fat-soluble vitamins	1/133	46/8501	0.516794	0.884058	0.858337	Akr1c18	1
R-MMU-9007101	Rab regulation of trafficking	2/133	111/8501	0.521279	0.884058	0.858337	Rab35/Tbc1d10c	2
R-MMU-8848021	Signaling by PTK6	1/133	47/8501	0.524395	0.884058	0.858337	Gpnmb	1
R-MMU-9006927	Signaling by Non-Receptor Tyrosine Kinases	1/133	47/8501	0.524395	0.884058	0.858337	Gpnmb	1
R-MMU-5218859	Regulated Necrosis	1/133	48/8501	0.531877	0.88738	0.861562	Birc3	1
R-MMU-75893	TNF signaling	1/133	48/8501	0.531877	0.88738	0.861562	Birc3	1
R-MMU-186797	Signaling by PDGF	1/133	50/8501	0.546493	0.907065	0.880675	Spp1	1
R-MMU-2142753	Arachidonic acid metabolism	1/133	53/8501	0.567572	0.915998	0.889348	Alox15	1
R-MMU-913709	O-linked glycosylation of mucins	1/133	53/8501	0.567572	0.915998	0.889348	Muc1	1
R-MMU-9639288	Amino acids regulate mTORC1	1/133	53/8501	0.567572	0.915998	0.889348	Atp6v0d2	1
R-MMU-9711097	Cellular response to starvation	1/133	53/8501	0.567572	0.915998	0.889348	Atp6v0d2	1
R-MMU-1483257	Phospholipid metabolism	3/133	188/8501	0.567611	0.915998	0.889348	Dgat2/Pla2g2d/Pnpla3	3
R-MMU-9006925	Intracellular signaling by second messengers	4/133	255/8501	0.568943	0.915998	0.889348	Cd19/Il33/Lck/Pml	4
R-MMU-2029482	Regulation of actin dynamics for phagocytic cup formation	1/133	55/8501	0.581081	0.930886	0.903802	Myh2	1
R-MMU-917937	Iron uptake and transport	1/133	56/8501	0.587678	0.936793	0.909538	Atp6v0d2	1
R-MMU-449147	Signaling by Interleukins	4/133	266/8501	0.602608	0.951812	0.924119	Hck/Il11/Il33/Lck	4
R-MMU-416476	G alpha (q) signalling events	3/133	198/8501	0.603011	0.951812	0.924119	Cck/F2rl2/Htr2b	3
R-MMU-418555	G alpha (s) signalling events	2/133	131/8501	0.611552	0.958262	0.930382	Adm/Ramp2	2
R-MMU-1650814	Collagen biosynthesis and modifying enzymes	1/133	60/8501	0.61305	0.958262	0.930382	Col10a1	1
R-MMU-2980736	Peptide hormone metabolism	1/133	61/8501	0.619147	0.958486	0.9306	Inhba	1
R-MMU-3214841	PKMTs methylate histone lysines	1/133	61/8501	0.619147	0.958486	0.9306	H4c8	1
R-MMU-187037	Signaling by NTRK1 (TRKA)	1/133	62/8501	0.625148	0.958491	0.930604	Ntrk1	1
R-MMU-2682334	EPH-Ephrin signaling	1/133	63/8501	0.631056	0.958491	0.930604	Efna5	1
R-MMU-373760	L1CAM interactions	1/133	63/8501	0.631056	0.958491	0.930604	Ncam1	1
R-MMU-5693571	Nonhomologous End-Joining (NHEJ)	1/133	63/8501	0.631056	0.958491	0.930604	H4c8	1
R-MMU-2299718	Condensation of Prophase Chromosomes	1/133	64/8501	0.636871	0.962399	0.934398	H4c8	1
R-MMU-211897	Cytochrome P450 - arranged by substrate type	1/133	65/8501	0.642595	0.962399	0.934398	Cyp2e1	1
R-MMU-4551638	SUMOylation of chromatin organization proteins	1/133	65/8501	0.642595	0.962399	0.934398	H4c8	1
R-MMU-8939236	RUNX1 regulates transcription of genes involved in differentiation of HSCs	1/133	66/8501	0.64823	0.966343	0.938228	Lmo1	1
R-MMU-3214858	RMTs methylate histone arginines	1/133	70/8501	0.669901	0.972785	0.944482	H4c8	1
R-MMU-5693565	Recruitment and ATM-mediated phosphorylation of repair and signaling proteins at DNA double strand breaks	1/133	71/8501	0.675108	0.972785	0.944482	H4c8	1
R-MMU-3108214	SUMOylation of DNA damage response and repair proteins	1/133	72/8501	0.680234	0.972785	0.944482	Pml	1
R-MMU-418346	Platelet homeostasis	1/133	72/8501	0.680234	0.972785	0.944482	Atp2a1	1
R-MMU-5693606	DNA Double Strand Break Response	1/133	72/8501	0.680234	0.972785	0.944482	H4c8	1
R-MMU-74752	Signaling by Insulin receptor	1/133	72/8501	0.680234	0.972785	0.944482	Atp6v0d2	1
R-MMU-1474290	Collagen formation	1/133	73/8501	0.68528	0.972785	0.944482	Col10a1	1
R-MMU-166520	Signaling by NTRKs	1/133	74/8501	0.690246	0.972785	0.944482	Ntrk1	1
R-MMU-3108232	SUMO E3 ligases SUMOylate target proteins	2/133	155/8501	0.702169	0.972785	0.944482	H4c8/Pml	2
R-MMU-556833	Metabolism of lipids	8/133	591/8501	0.715072	0.972785	0.944482	Akr1c18/Alox15/Cidea/Cyp2e1/Dgat2/Pla2g2d/Pnpla3/Thrsp	8
R-MMU-212300	PRC2 methylates histones and DNA	1/133	80/8501	0.718453	0.972785	0.944482	H4c8	1
R-MMU-606279	Deposition of new CENPA-containing nucleosomes at the centromere	1/133	80/8501	0.718453	0.972785	0.944482	H4c8	1
R-MMU-6809371	Formation of the cornified envelope	1/133	80/8501	0.718453	0.972785	0.944482	Dsg4	1
R-MMU-774815	Nucleosome assembly	1/133	80/8501	0.718453	0.972785	0.944482	H4c8	1
R-MMU-2990846	SUMOylation	2/133	161/8501	0.72191	0.972785	0.944482	H4c8/Pml	2
R-MMU-163125	Post-translational modification: synthesis of GPI-anchored proteins	1/133	81/8501	0.7229	0.972785	0.944482	Ly6d	1
R-MMU-8978868	Fatty acid metabolism	2/133	163/8501	0.728243	0.972785	0.944482	Alox15/Thrsp	2
R-MMU-8936459	RUNX1 regulates genes involved in megakaryocyte differentiation and platelet function	1/133	84/8501	0.735826	0.972785	0.944482	H4c8	1
R-MMU-5693607	Processing of DNA double-strand break ends	1/133	85/8501	0.740001	0.972785	0.944482	H4c8	1
R-MMU-196854	Metabolism of vitamins and cofactors	2/133	167/8501	0.740546	0.972785	0.944482	Akr1c18/Nmrk2	2
R-MMU-9006934	Signaling by Receptor Tyrosine Kinases	5/133	395/8501	0.746961	0.972785	0.944482	Atp6v0d2/Kdr/Lck/Ntrk1/Spp1	5
R-MMU-69473	G2/M DNA damage checkpoint	1/133	87/8501	0.748154	0.972785	0.944482	H4c8	1
R-MMU-8876198	RAB GEFs exchange GTP for GDP on RABs	1/133	87/8501	0.748154	0.972785	0.944482	Rab35	1
R-MMU-71291	Metabolism of amino acids and derivatives	3/133	248/8501	0.750386	0.972785	0.944482	Cdo1/Ckm/Ckmt2	3
R-MMU-1799339	SRP-dependent cotranslational protein targeting to membrane	1/133	88/8501	0.752135	0.972785	0.944482	Rpl3l	1
R-MMU-422475	Axon guidance	3/133	249/8501	0.752831	0.972785	0.944482	Dok5/Efna5/Ncam1	3
R-MMU-9675108	Nervous system development	3/133	250/8501	0.755256	0.972785	0.944482	Dok5/Efna5/Ncam1	3
R-MMU-2187338	Visual phototransduction	1/133	89/8501	0.756053	0.972785	0.944482	Akr1c18	1
R-MMU-9018519	Estrogen-dependent gene expression	1/133	89/8501	0.756053	0.972785	0.944482	H4c8	1
R-MMU-975956	Nonsense Mediated Decay (NMD) independent of the Exon Junction Complex (EJC)	1/133	90/8501	0.75991	0.972785	0.944482	Rpl3l	1
R-MMU-4420097	VEGFA-VEGFR2 Pathway	1/133	92/8501	0.767443	0.972785	0.944482	Kdr	1
R-MMU-15869	Metabolism of nucleotides	1/133	94/8501	0.774742	0.972785	0.944482	Ampd1	1
R-MMU-166166	MyD88-independent TLR4 cascade	1/133	95/8501	0.778306	0.972785	0.944482	Birc3	1
R-MMU-2672351	Stimuli-sensing channels	1/133	95/8501	0.778306	0.972785	0.944482	Casq1	1
R-MMU-937061	TRIF(TICAM1)-mediated TLR4 signaling	1/133	95/8501	0.778306	0.972785	0.944482	Birc3	1
R-MMU-5689880	Ub-specific processing proteases	2/133	181/8501	0.779945	0.972785	0.944482	Birc3/Il33	2
R-MMU-1296071	Potassium Channels	1/133	96/8501	0.781813	0.972785	0.944482	Kcnj8	1
R-MMU-5173105	O-linked glycosylation	1/133	96/8501	0.781813	0.972785	0.944482	Muc1	1
R-MMU-5673001	RAF/MAP kinase cascade	3/133	262/8501	0.782902	0.972785	0.944482	Actn2/Dusp2/Ncam1	3
R-MMU-72689	Formation of a pool of free 40S subunits	1/133	97/8501	0.785266	0.972785	0.944482	Rpl3l	1
R-MMU-8856825	Cargo recognition for clathrin-mediated endocytosis	1/133	97/8501	0.785266	0.972785	0.944482	Cd3d	1
R-MMU-382556	ABC-family proteins mediated transport	1/133	99/8501	0.792009	0.972785	0.944482	Derl3	1
R-MMU-194138	Signaling by VEGF	1/133	100/8501	0.795302	0.972785	0.944482	Kdr	1
R-MMU-5684996	MAPK1/MAPK3 signaling	3/133	268/8501	0.79574	0.972785	0.944482	Actn2/Dusp2/Ncam1	3
R-MMU-211945	Phase I - Functionalization of compounds	1/133	101/8501	0.798542	0.972785	0.944482	Cyp2e1	1
R-MMU-382551	Transport of small molecules	8/133	644/8501	0.799237	0.972785	0.944482	Atp1a2/Atp2a1/Atp6v0d2/Casq1/Derl3/Fgf21/Mb/Slc2a4	8
R-MMU-3247509	Chromatin modifying enzymes	2/133	196/8501	0.816292	0.972785	0.944482	H4c8/Msl1	2
R-MMU-4839726	Chromatin organization	2/133	196/8501	0.816292	0.972785	0.944482	H4c8/Msl1	2
R-MMU-156827	L13a-mediated translational silencing of Ceruloplasmin expression	1/133	107/8501	0.816944	0.972785	0.944482	Rpl3l	1
R-MMU-196849	Metabolism of water-soluble vitamins and cofactors	1/133	108/8501	0.819845	0.972785	0.944482	Nmrk2	1
R-MMU-5621481	C-type lectin receptors (CLRs)	1/133	108/8501	0.819845	0.972785	0.944482	Icam2	1
R-MMU-72706	GTP hydrolysis and joining of the 60S ribosomal subunit	1/133	108/8501	0.819845	0.972785	0.944482	Rpl3l	1
R-MMU-212165	Epigenetic regulation of gene expression	1/133	110/8501	0.82551	0.972785	0.944482	H4c8	1
R-MMU-927802	Nonsense-Mediated Decay (NMD)	1/133	110/8501	0.82551	0.972785	0.944482	Rpl3l	1
R-MMU-975957	Nonsense Mediated Decay (NMD) enhanced by the Exon Junction Complex (EJC)	1/133	110/8501	0.82551	0.972785	0.944482	Rpl3l	1
R-MMU-166016	Toll Like Receptor 4 (TLR4) Cascade	1/133	111/8501	0.828275	0.972785	0.944482	Birc3	1
R-MMU-6807070	PTEN Regulation	1/133	111/8501	0.828275	0.972785	0.944482	Pml	1
R-MMU-446652	Interleukin-1 family signaling	1/133	115/8501	0.83891	0.972785	0.944482	Il33	1
R-MMU-72613	Eukaryotic Translation Initiation	1/133	115/8501	0.83891	0.972785	0.944482	Rpl3l	1
R-MMU-72737	Cap-dependent Translation Initiation	1/133	115/8501	0.83891	0.972785	0.944482	Rpl3l	1
R-MMU-5683057	MAPK family signaling cascades	3/133	291/8501	0.839261	0.972785	0.944482	Actn2/Dusp2/Ncam1	3
R-MMU-163200	Respiratory electron transport, ATP synthesis by chemiosmotic coupling, and heat production by uncoupling proteins.	1/133	116/8501	0.841465	0.972785	0.944482	Ucp1	1
R-MMU-1630316	Glycosaminoglycan metabolism	1/133	117/8501	0.843979	0.972785	0.944482	Lyve1	1
R-MMU-5693567	HDR through Homologous Recombination (HRR) or Single Strand Annealing (SSA)	1/133	120/8501	0.851288	0.972785	0.944482	H4c8	1
R-MMU-68875	Mitotic Prophase	1/133	120/8501	0.851288	0.972785	0.944482	H4c8	1
R-MMU-5693538	Homology Directed Repair	1/133	123/8501	0.858257	0.972785	0.944482	H4c8	1
R-MMU-425407	SLC-mediated transmembrane transport	2/133	218/8501	0.859974	0.972785	0.944482	Fgf21/Slc2a4	2
R-MMU-8951664	Neddylation	2/133	220/8501	0.863438	0.972785	0.944482	Fbxo22/Ubd	2
R-MMU-73886	Chromosome Maintenance	1/133	127/8501	0.867047	0.972785	0.944482	H4c8	1
R-MMU-73887	Death Receptor Signalling	1/133	127/8501	0.867047	0.972785	0.944482	Birc3	1
R-MMU-8957322	Metabolism of steroids	1/133	127/8501	0.867047	0.972785	0.944482	Akr1c18	1
R-MMU-5357801	Programmed Cell Death	1/133	129/8501	0.871237	0.974091	0.945751	Birc3	1
R-MMU-8856828	Clathrin-mediated endocytosis	1/133	133/8501	0.879228	0.979624	0.951122	Cd3d	1
R-MMU-112314	Neurotransmitter receptors and postsynaptic signal transmission	1/133	136/8501	0.884896	0.98254	0.953953	Actn2	1
R-MMU-195258	RHO GTPase Effectors	2/133	238/8501	0.891275	0.986222	0.957528	S100a8/S100a9	2
R-MMU-5688426	Deubiquitination	2/133	246/8501	0.901886	0.98956	0.960769	Birc3/Il33	2
R-MMU-5633007	Regulation of TP53 Activity	1/133	147/8501	0.903511	0.98956	0.960769	Pml	1
R-MMU-6805567	Keratinization	1/133	147/8501	0.903511	0.98956	0.960769	Dsg4	1
R-MMU-5693532	DNA Double-Strand Break Repair	1/133	150/8501	0.908047	0.991156	0.962319	H4c8	1
R-MMU-8939211	ESR-mediated signaling	1/133	158/8501	0.919134	0.9979	0.968867	H4c8	1
R-MMU-69481	G2/M Checkpoints	1/133	159/8501	0.920424	0.9979	0.968867	H4c8	1
R-MMU-1266738	Developmental Biology	4/133	447/8501	0.925	0.999496	0.970416	Dok5/Dsg4/Efna5/Ncam1	4
R-MMU-6791226	Major pathway of rRNA processing in the nucleolus and cytosol	1/133	172/8501	0.935438	0.999928	0.970836	Rpl3l	1
R-MMU-72312	rRNA processing	1/133	172/8501	0.935438	0.999928	0.970836	Rpl3l	1
R-MMU-8868773	rRNA processing in the nucleus and cytosol	1/133	172/8501	0.935438	0.999928	0.970836	Rpl3l	1
R-MMU-5653656	Vesicle-mediated transport	5/133	566/8501	0.947177	0.999928	0.970836	Cd3d/Gja4/Jchain/Rab35/Tbc1d10c	5
R-MMU-9709957	Sensory Perception	1/133	192/8501	0.953226	0.999928	0.970836	Akr1c18	1
R-MMU-112315	Transmission across Chemical Synapses	1/133	199/8501	0.958224	0.999928	0.970836	Actn2	1
R-MMU-211859	Biological oxidations	1/133	201/8501	0.959552	0.999928	0.970836	Cyp2e1	1
R-MMU-112316	Neuronal System	2/133	321/8501	0.963812	0.999928	0.970836	Actn2/Kcnj8	2
R-MMU-72766	Translation	1/133	220/8501	0.970252	0.999928	0.970836	Rpl3l	1
R-MMU-199991	Membrane Trafficking	4/133	534/8501	0.971405	0.999928	0.970836	Cd3d/Gja4/Rab35/Tbc1d10c	4
R-MMU-194315	Signaling by Rho GTPases	4/133	569/8501	0.981023	0.999928	0.970836	Epsti1/Lck/S100a8/S100a9	4
R-MMU-9716542	Signaling by Rho GTPases, Miro GTPases and RHOBTB3	4/133	584/8501	0.984136	0.999928	0.970836	Epsti1/Lck/S100a8/S100a9	4
R-MMU-9012999	RHO GTPase cycle	2/133	392/8501	0.986561	0.999928	0.970836	Epsti1/Lck	2
R-MMU-69620	Cell Cycle Checkpoints	1/133	278/8501	0.988407	0.999928	0.970836	H4c8	1
R-MMU-73894	DNA Repair	1/133	281/8501	0.988961	0.999928	0.970836	H4c8	1
R-MMU-983168	Antigen processing: Ubiquitination & Proteasome degradation	1/133	285/8501	0.989658	0.999928	0.970836	Fbxo22	1
R-MMU-3700989	Transcriptional Regulation by TP53	1/133	287/8501	0.98999	0.999928	0.970836	Pml	1
R-MMU-983169	Class I MHC mediated antigen processing & presentation	1/133	343/8501	0.996	0.999928	0.970836	Fbxo22	1
R-MMU-68886	M Phase	1/133	383/8501	0.997931	0.999928	0.970836	H4c8	1
R-MMU-8953854	Metabolism of RNA	2/133	544/8501	0.998555	0.999928	0.970836	Apobec2/Rpl3l	2
R-MMU-2262752	Cellular responses to stress	1/133	439/8501	0.999182	0.999928	0.970836	Atp6v0d2	1
R-MMU-8953897	Cellular responses to stimuli	1/133	442/8501	0.999222	0.999928	0.970836	Atp6v0d2	1
R-MMU-69278	Cell Cycle, Mitotic	1/133	499/8501	0.9997	0.999928	0.970836	H4c8	1
R-MMU-1640170	Cell Cycle	1/133	584/8501	0.999928	0.999928	0.970836	H4c8	1

## Sheet: A1M_vs_A1T2
ID	Description	GeneRatio	BgRatio	pvalue	p.adjust	qvalue	geneID	Count
R-MMU-390522	Striated Muscle Contraction	14/153	32/8501	7.31908e-17	3.60831e-14	3.60831e-14	Acta1/Actn2/Actn3/Des/Mybpc2/Myl1/Myl2/Myl3/Tmod4/Tnnc1/Tnnc2/Tnni2/Tnnt1/Tnnt3	14
R-MMU-397014	Muscle contraction	20/153	153/8501	2.63411e-12	6.49307e-10	6.49307e-10	Acta1/Actn2/Actn3/Atp1a2/Atp2a1/Casq1/Ces1d/Des/Kcne3/Mybpc2/Myl1/Myl2/Myl3/Mylpf/Tmod4/Tnnc1/Tnnc2/Tnni2/Tnnt1/Tnnt3	20
R-MMU-380108	Chemokine receptors bind chemokines	6/153	54/8501	0.000390156	0.0481188	0.0481188	Ccl12/Ccl3/Ccl5/Ccr6/Cxcl12/Cxcl13	6
R-MMU-166663	Initial triggering of complement	4/153	20/8501	0.000390416	0.0481188	0.0481188	C1qa/C1ra/Cfp/Fcna	4
R-MMU-8866907	Activation of the TFAP2 (AP-2) family of transcription factors	3/153	11/8501	0.000848337	0.0836461	0.0836461	Cited2/Tfap2d/Yeats4	3
R-MMU-166658	Complement cascade	5/153	46/8501	0.00133756	0.109903	0.109903	C1qa/C1ra/Cd19/Cfp/Fcna	5
R-MMU-166786	Creation of C4 and C2 activators	3/153	14/8501	0.00179867	0.126678	0.126678	C1qa/C1ra/Fcna	3
R-MMU-977606	Regulation of Complement cascade	4/153	36/8501	0.00379685	0.233981	0.233981	C1qa/C1ra/Cd19/Cfp	4
R-MMU-2142691	Synthesis of Leukotrienes (LT) and Eoxins (EX)	3/153	20/8501	0.00520493	0.285114	0.285114	Alox15/Cyp4b1/Mapkapk2	3
R-MMU-8864260	Transcriptional regulation by the AP-2 (TFAP2) family of transcription factors	3/153	21/8501	0.00599315	0.295462	0.295462	Cited2/Tfap2d/Yeats4	3
R-MMU-983695	Antigen activates B Cell Receptor (BCR) leading to generation of second messengers	3/153	24/8501	0.00876851	0.392989	0.392989	Cd19/Cd79a/Cd79b	3
R-MMU-6803157	Antimicrobial peptides	5/153	90/8501	0.0228755	0.898688	0.898688	Camp/Ccr6/Pglyrp1/Rnase6/S100a9	5
R-MMU-5668541	TNFR2 non-canonical NF-kB pathway	5/153	97/8501	0.0303871	0.898688	0.898688	Ltb/Nfkb2/Psmb9/Tnfrsf13b/Tnfrsf13c	5
R-MMU-5576891	Cardiac conduction	5/153	98/8501	0.0315727	0.898688	0.898688	Atp1a2/Atp2a1/Casq1/Ces1d/Kcne3	5
R-MMU-983705	Signaling by the B Cell Receptor (BCR)	5/153	100/8501	0.0340301	0.898688	0.898688	Cd19/Cd79a/Cd79b/Nfkbie/Psmb9	5
R-MMU-9018677	Biosynthesis of DHA-derived SPMs	2/153	17/8501	0.0366729	0.898688	0.898688	Alox15/Cyp2e1	2
R-MMU-5676594	TNF receptor superfamily (TNFSF) members mediating non-canonical NF-kB pathway	2/153	18/8501	0.0407789	0.898688	0.898688	Ltb/Tnfrsf13c	2
R-MMU-9018678	Biosynthesis of specialized proresolving mediators (SPMs)	2/153	18/8501	0.0407789	0.898688	0.898688	Alox15/Cyp2e1	2
R-MMU-5686938	Regulation of TLR by endogenous ligand	2/153	19/8501	0.045049	0.898688	0.898688	Gsdmd/S100a9	2
R-MMU-6798695	Neutrophil degranulation	15/153	522/8501	0.0483965	0.898688	0.898688	Agpat2/Arhgap45/Bst2/Camp/Cfp/Fcna/Gsdmd/Orm1/Pglyrp1/Prg2/Rab24/S100a9/Sell/Slpi/Tbc1d10c	15
R-MMU-5620971	Pyroptosis	2/153	20/8501	0.0494761	0.898688	0.898688	Gsdmd/Il1b	2
R-MMU-375276	Peptide ligand-binding receptors	7/153	186/8501	0.0505344	0.898688	0.898688	Ccl12/Ccl3/Ccl5/Ccr6/Cxcl12/Cxcl13/Npy	7
R-MMU-5218859	Regulated Necrosis	3/153	48/8501	0.0549064	0.898688	0.898688	Gsdmd/Il1b/Tradd	3
R-MMU-5578775	Ion homeostasis	3/153	52/8501	0.0666595	0.898688	0.898688	Atp1a2/Atp2a1/Casq1	3
R-MMU-2142753	Arachidonic acid metabolism	3/153	53/8501	0.0697637	0.898688	0.898688	Alox15/Cyp4b1/Mapkapk2	3
R-MMU-382551	Transport of small molecules	17/153	644/8501	0.0706728	0.898688	0.898688	Apoc1/Atp1a2/Atp2a1/Atp6v0d2/Casq1/Derl3/Gnb2/Hfe/Mb/Mcub/Nr1h3/Pltp/Prkar2b/Psmb9/Slc2a4/Slc36a2/Slc39a2	17
R-MMU-8978868	Fatty acid metabolism	6/153	163/8501	0.0736423	0.898688	0.898688	Alox15/Cyp4b1/Mapkapk2/Mlycd/Mmut/Thrsp	6
R-MMU-9634597	GPER1 signaling	2/153	27/8501	0.0843017	0.898688	0.898688	Gnb2/Prkar2b	2
R-MMU-9648002	RAS processing	2/153	27/8501	0.0843017	0.898688	0.898688	Abhd17a/Abhd17b	2
R-MMU-3214841	PKMTs methylate histone lysines	3/153	61/8501	0.0968298	0.898688	0.898688	H4c8/Nfkb2/Smyd2	3
R-MMU-432040	Vasopressin regulates renal water homeostasis via Aquaporins	2/153	30/8501	0.100946	0.898688	0.898688	Gnb2/Prkar2b	2
R-MMU-5693571	Nonhomologous End-Joining (NHEJ)	3/153	63/8501	0.104176	0.898688	0.898688	Babam1/H2ax/H4c8	3
R-MMU-917977	Transferrin endocytosis and recycling	2/153	31/8501	0.106682	0.898688	0.898688	Atp6v0d2/Hfe	2
R-MMU-174824	Plasma lipoprotein assembly, remodeling, and clearance	3/153	64/8501	0.10793	0.898688	0.898688	Apoc1/Nr1h3/Pltp	3
R-MMU-2129379	Molecules associated with elastic fibres	2/153	32/8501	0.112503	0.898688	0.898688	Fbln2/Mfap5	2
R-MMU-1296065	Inwardly rectifying K+ channels	2/153	33/8501	0.118406	0.898688	0.898688	Gnb2/Kcnj8	2
R-MMU-1592389	Activation of Matrix Metalloproteinases	2/153	33/8501	0.118406	0.898688	0.898688	Mmp13/Timp1	2
R-MMU-8964043	Plasma lipoprotein clearance	2/153	33/8501	0.118406	0.898688	0.898688	Apoc1/Nr1h3	2
R-MMU-418594	G alpha (i) signalling events	8/153	273/8501	0.119102	0.898688	0.898688	Ccl5/Ccr6/Cxcl12/Cxcl13/Gnb2/Npy/Prkar2b/Rgs5	8
R-MMU-1474244	Extracellular matrix organization	7/153	231/8501	0.122954	0.898688	0.898688	Fbln2/Itgb7/Mfap5/Mmp12/Mmp13/Spp1/Timp1	7
R-MMU-70263	Gluconeogenesis	2/153	34/8501	0.124384	0.898688	0.898688	Eno3/Pgam2	2
R-MMU-9749641	Aspirin ADME	2/153	34/8501	0.124384	0.898688	0.898688	Ces1d/Cyp2e1	2
R-MMU-1474228	Degradation of the extracellular matrix	4/153	107/8501	0.126829	0.898688	0.898688	Mmp12/Mmp13/Spp1/Timp1	4
R-MMU-1234174	Cellular response to hypoxia	3/153	70/8501	0.131507	0.898688	0.898688	Cited2/Egln2/Psmb9	3
R-MMU-5693565	Recruitment and ATM-mediated phosphorylation of repair and signaling proteins at DNA double strand breaks	3/153	71/8501	0.135601	0.898688	0.898688	Babam1/H2ax/H4c8	3
R-MMU-442755	Activation of NMDA receptors and postsynaptic events	2/153	36/8501	0.13655	0.898688	0.898688	Actn2/Prkar2b	2
R-MMU-5693606	DNA Double Strand Break Response	3/153	72/8501	0.139739	0.898688	0.898688	Babam1/H2ax/H4c8	3
R-MMU-445717	Aquaporin-mediated transport	2/153	37/8501	0.142728	0.898688	0.898688	Gnb2/Prkar2b	2
R-MMU-1483166	Synthesis of PA	2/153	38/8501	0.148966	0.898688	0.898688	Agpat2/Pla2g2d	2
R-MMU-446652	Interleukin-1 family signaling	4/153	115/8501	0.152877	0.898688	0.898688	Gsdmd/Il1b/Nfkb2/Psmb9	4
R-MMU-1566948	Elastic fibre formation	2/153	39/8501	0.155257	0.898688	0.898688	Fbln2/Mfap5	2
R-MMU-5357905	Regulation of TNFR1 signaling	2/153	39/8501	0.155257	0.898688	0.898688	Otulin/Tradd	2
R-MMU-114608	Platelet degranulation	4/153	116/8501	0.156268	0.898688	0.898688	Actn2/Orm1/Timp1/Vegfb	4
R-MMU-163685	Integration of energy metabolism	3/153	76/8501	0.156702	0.898688	0.898688	Adipoq/Gnb2/Prkar2b	3
R-MMU-3371378	Regulation by c-FLIP	1/153	10/8501	0.166161	0.898688	0.898688	Tradd	1
R-MMU-5218900	CASP8 activity is inhibited	1/153	10/8501	0.166161	0.898688	0.898688	Tradd	1
R-MMU-69416	Dimerization of procaspase-8	1/153	10/8501	0.166161	0.898688	0.898688	Tradd	1
R-MMU-8964058	HDL remodeling	1/153	10/8501	0.166161	0.898688	0.898688	Pltp	1
R-MMU-500792	GPCR ligand binding	10/153	392/8501	0.168483	0.898688	0.898688	Ccl12/Ccl3/Ccl5/Ccr6/Cxcl12/Cxcl13/Gnb2/Htr2b/Npy/Ramp2	10
R-MMU-109582	Hemostasis	12/153	490/8501	0.17178	0.898688	0.898688	Actn2/Ak3/Atp2a1/Cd74/Ehd1/Gnb2/Jchain/Orm1/Prkar2b/Sell/Timp1/Vegfb	12
R-MMU-76005	Response to elevated platelet cytosolic Ca2+	4/153	121/8501	0.173634	0.898688	0.898688	Actn2/Orm1/Timp1/Vegfb	4
R-MMU-5362517	Signaling by Retinoic Acid	2/153	42/8501	0.174418	0.898688	0.898688	Crabp2/Pdk2	2
R-MMU-1810476	RIP-mediated NFkB activation via ZBP1	1/153	11/8501	0.181186	0.898688	0.898688	Nfkb2	1
R-MMU-211935	Fatty acids	1/153	11/8501	0.181186	0.898688	0.898688	Cyp4b1	1
R-MMU-211979	Eicosanoids	1/153	11/8501	0.181186	0.898688	0.898688	Cyp4b1	1
R-MMU-390247	Beta-oxidation of very long chain fatty acids	1/153	11/8501	0.181186	0.898688	0.898688	Mlycd	1
R-MMU-390666	Serotonin receptors	1/153	11/8501	0.181186	0.898688	0.898688	Htr2b	1
R-MMU-4755510	SUMOylation of immune response proteins	1/153	11/8501	0.181186	0.898688	0.898688	Nfkb2	1
R-MMU-373076	Class A/1 (Rhodopsin-like receptors)	8/153	307/8501	0.18852	0.898688	0.898688	Ccl12/Ccl3/Ccl5/Ccr6/Cxcl12/Cxcl13/Htr2b/Npy	8
R-MMU-1475029	Reversible hydration of carbon dioxide	1/153	12/8501	0.195942	0.898688	0.898688	Car3	1
R-MMU-1606322	ZBP1(DAI) mediated induction of type I IFNs	1/153	12/8501	0.195942	0.898688	0.898688	Nfkb2	1
R-MMU-1614558	Degradation of cysteine and homocysteine	1/153	12/8501	0.195942	0.898688	0.898688	Cdo1	1
R-MMU-167044	Signalling to RAS	1/153	12/8501	0.195942	0.898688	0.898688	Mapkapk2	1
R-MMU-2160916	Hyaluronan uptake and degradation	1/153	12/8501	0.195942	0.898688	0.898688	Lyve1	1
R-MMU-435354	Zinc transporters	1/153	12/8501	0.195942	0.898688	0.898688	Slc39a2	1
R-MMU-5357786	TNFR1-induced proapoptotic signaling	1/153	12/8501	0.195942	0.898688	0.898688	Tradd	1
R-MMU-9024446	NR1H2 and NR1H3-mediated signaling	1/153	12/8501	0.195942	0.898688	0.898688	Nr1h3	1
R-MMU-9029569	NR1H3 & NR1H2 regulate gene expression linked to cholesterol transport and efflux	1/153	12/8501	0.195942	0.898688	0.898688	Nr1h3	1
R-MMU-5693607	Processing of DNA double-strand break ends	3/153	85/8501	0.19695	0.898688	0.898688	Babam1/H2ax/H4c8	3
R-MMU-69473	G2/M DNA damage checkpoint	3/153	87/8501	0.20622	0.898688	0.898688	Babam1/H2ax/H4c8	3
R-MMU-1502540	Signaling by Activin	1/153	13/8501	0.210434	0.898688	0.898688	Inhba	1
R-MMU-2029481	FCGR activation	1/153	13/8501	0.210434	0.898688	0.898688	Hck	1
R-MMU-5576893	Phase 2 - plateau phase	1/153	13/8501	0.210434	0.898688	0.898688	Kcne3	1
R-MMU-933542	TRAF6 mediated NF-kB activation	1/153	13/8501	0.210434	0.898688	0.898688	Nfkb2	1
R-MMU-75893	TNF signaling	2/153	48/8501	0.213713	0.898688	0.898688	Otulin/Tradd	2
R-MMU-202733	Cell surface interactions at the vascular wall	3/153	89/8501	0.215588	0.898688	0.898688	Cd74/Jchain/Sell	3
R-MMU-5607764	CLEC7A (Dectin-1) signaling	3/153	90/8501	0.220306	0.898688	0.898688	Il1b/Nfkb2/Psmb9	3
R-MMU-196741	Cobalamin (Cbl, vitamin B12) transport and metabolism	1/153	14/8501	0.224666	0.898688	0.898688	Mmut	1
R-MMU-200425	Carnitine metabolism	1/153	14/8501	0.224666	0.898688	0.898688	Thrsp	1
R-MMU-418359	Reduction of cytosolic Ca++ levels	1/153	14/8501	0.224666	0.898688	0.898688	Atp2a1	1
R-MMU-70221	Glycogen breakdown (glycogenolysis)	1/153	14/8501	0.224666	0.898688	0.898688	Pygm	1
R-MMU-8978934	Metabolism of cofactors	1/153	14/8501	0.224666	0.898688	0.898688	Gchfr	1
R-MMU-140534	Caspase activation via Death Receptors in the presence of ligand	1/153	15/8501	0.238644	0.898688	0.898688	Tradd	1
R-MMU-8866427	VLDLR internalisation and degradation	1/153	15/8501	0.238644	0.898688	0.898688	Nr1h3	1
R-MMU-168898	Toll-like Receptor Cascades	4/153	139/8501	0.240885	0.898688	0.898688	Gsdmd/Mapkapk2/Nfkb2/S100a9	4
R-MMU-198933	Immunoregulatory interactions between a Lymphoid and a non-Lymphoid cell	3/153	95/8501	0.244192	0.898688	0.898688	Cd19/Itgb7/Sell	3
R-MMU-111471	Apoptotic factor-mediated response	1/153	16/8501	0.252371	0.898688	0.898688	Gsdmd	1
R-MMU-111931	PKA-mediated phosphorylation of CREB	1/153	16/8501	0.252371	0.898688	0.898688	Prkar2b	1
R-MMU-163615	PKA activation	1/153	16/8501	0.252371	0.898688	0.898688	Prkar2b	1
R-MMU-180024	DARPP-32 events	1/153	16/8501	0.252371	0.898688	0.898688	Prkar2b	1
R-MMU-189200	Cellular hexose transport	1/153	16/8501	0.252371	0.898688	0.898688	Slc2a4	1
R-MMU-2022377	Metabolism of Angiotensinogen to Angiotensins	1/153	16/8501	0.252371	0.898688	0.898688	Ces1d	1
R-MMU-204174	Regulation of pyruvate dehydrogenase (PDH) complex	1/153	16/8501	0.252371	0.898688	0.898688	Pdk2	1
R-MMU-429958	mRNA decay by 3' to 5' exoribonuclease	1/153	16/8501	0.252371	0.898688	0.898688	Dcps	1
R-MMU-438064	Post NMDA receptor activation events	1/153	16/8501	0.252371	0.898688	0.898688	Prkar2b	1
R-MMU-450385	Butyrate Response Factor 1 (BRF1) binds and destabilizes mRNA	1/153	16/8501	0.252371	0.898688	0.898688	Mapkapk2	1
R-MMU-450513	Tristetraprolin (TTP, ZFP36) binds and destabilizes mRNA	1/153	16/8501	0.252371	0.898688	0.898688	Mapkapk2	1
R-MMU-8949664	Processing of SMDT1	1/153	16/8501	0.252371	0.898688	0.898688	Mcub	1
R-MMU-936837	Ion transport by P-type ATPases	2/153	54/8501	0.253739	0.898688	0.898688	Atp1a2/Atp2a1	2
R-MMU-1442490	Collagen degradation	2/153	55/8501	0.26044	0.898688	0.898688	Mmp12/Mmp13	2
R-MMU-373080	Class B/2 (Secretin family receptors)	2/153	55/8501	0.26044	0.898688	0.898688	Gnb2/Ramp2	2
R-MMU-1461957	Beta defensins	1/153	17/8501	0.265852	0.898688	0.898688	Ccr6	1
R-MMU-1482922	Acyl chain remodelling of PI	1/153	17/8501	0.265852	0.898688	0.898688	Pla2g2d	1
R-MMU-2142845	Hyaluronan metabolism	1/153	17/8501	0.265852	0.898688	0.898688	Lyve1	1
R-MMU-8949215	Mitochondrial calcium ion transport	1/153	17/8501	0.265852	0.898688	0.898688	Mcub	1
R-MMU-8964315	G beta:gamma signalling through BTK	1/153	17/8501	0.265852	0.898688	0.898688	Gnb2	1
R-MMU-917937	Iron uptake and transport	2/153	56/8501	0.267143	0.898688	0.898688	Atp6v0d2/Hfe	2
R-MMU-211945	Phase I - Functionalization of compounds	3/153	101/8501	0.273364	0.898688	0.898688	Ces1d/Cyp2e1/Cyp4b1	3
R-MMU-5607761	Dectin-1 mediated noncanonical NF-kB signaling	2/153	57/8501	0.273846	0.898688	0.898688	Nfkb2/Psmb9	2
R-MMU-5676590	NIK-->noncanonical NF-kB signaling	2/153	57/8501	0.273846	0.898688	0.898688	Nfkb2/Psmb9	2
R-MMU-9020702	Interleukin-1 signaling	3/153	102/8501	0.278266	0.898688	0.898688	Il1b/Nfkb2/Psmb9	3
R-MMU-1482925	Acyl chain remodelling of PG	1/153	18/8501	0.279091	0.898688	0.898688	Pla2g2d	1
R-MMU-392851	Prostacyclin signalling through prostacyclin receptor	1/153	18/8501	0.279091	0.898688	0.898688	Gnb2	1
R-MMU-6804760	Regulation of TP53 Activity through Methylation	1/153	18/8501	0.279091	0.898688	0.898688	Smyd2	1
R-MMU-70895	Branched-chain amino acid catabolism	1/153	18/8501	0.279091	0.898688	0.898688	Bckdhb	1
R-MMU-8964616	G beta:gamma signalling through CDC42	1/153	18/8501	0.279091	0.898688	0.898688	Gnb2	1
R-MMU-8982491	Glycogen metabolism	1/153	18/8501	0.279091	0.898688	0.898688	Pygm	1
R-MMU-1280215	Cytokine Signaling in Immune system	9/153	395/8501	0.28123	0.898688	0.898688	Gsdmd/Hck/Il1b/Ltb/Mapkapk2/Nfkb2/Psmb9/Tnfrsf13b/Tnfrsf13c	9
R-MMU-376176	Signaling by ROBO receptors	1/153	19/8501	0.292094	0.898688	0.898688	Cxcl12	1
R-MMU-418217	G beta:gamma signalling through PLC beta	1/153	19/8501	0.292094	0.898688	0.898688	Gnb2	1
R-MMU-5357769	Caspase activation via extrinsic apoptotic signalling pathway	1/153	19/8501	0.292094	0.898688	0.898688	Tradd	1
R-MMU-5683826	Surfactant metabolism	1/153	19/8501	0.292094	0.898688	0.898688	Lmcd1	1
R-MMU-8963898	Plasma lipoprotein assembly	1/153	19/8501	0.292094	0.898688	0.898688	Apoc1	1
R-MMU-9705462	Inactivation of CSF3 (G-CSF) signaling	1/153	19/8501	0.292094	0.898688	0.898688	Hck	1
R-MMU-70171	Glycolysis	2/153	60/8501	0.293932	0.898688	0.898688	Eno3/Pgam2	2
R-MMU-2980736	Peptide hormone metabolism	2/153	61/8501	0.300614	0.898688	0.898688	Ces1d/Inhba	2
R-MMU-3371453	Regulation of HSF1-mediated heat shock response	2/153	61/8501	0.300614	0.898688	0.898688	Mapkapk2/Rps19bp1	2
R-MMU-500657	Presynaptic function of Kainate receptors	1/153	20/8501	0.304863	0.898688	0.898688	Gnb2	1
R-MMU-5621481	C-type lectin receptors (CLRs)	3/153	108/8501	0.307828	0.898688	0.898688	Il1b/Nfkb2/Psmb9	3
R-MMU-1169091	Activation of NF-kappaB in B cells	2/153	63/8501	0.313945	0.898688	0.898688	Nfkbie/Psmb9	2
R-MMU-392170	ADP signalling through P2Y purinoceptor 12	1/153	21/8501	0.317404	0.898688	0.898688	Gnb2	1
R-MMU-425410	Metal ion SLC transporters	1/153	21/8501	0.317404	0.898688	0.898688	Slc39a2	1
R-MMU-912631	Regulation of signaling by CBL	1/153	21/8501	0.317404	0.898688	0.898688	Hck	1
R-MMU-9006931	Signaling by Nuclear Receptors	5/153	208/8501	0.320067	0.898688	0.898688	Crabp2/Gnb2/H4c8/Nr1h3/Pdk2	5
R-MMU-2299718	Condensation of Prophase Chromosomes	2/153	64/8501	0.32059	0.898688	0.898688	H2ax/H4c8	2
R-MMU-69481	G2/M Checkpoints	4/153	159/8501	0.32118	0.898688	0.898688	Babam1/H2ax/H4c8/Psmb9	4
R-MMU-211897	Cytochrome P450 - arranged by substrate type	2/153	65/8501	0.32722	0.898688	0.898688	Cyp2e1/Cyp4b1	2
R-MMU-9033241	Peroxisomal protein import	2/153	65/8501	0.32722	0.898688	0.898688	Gstk1/Mlycd	2
R-MMU-112409	RAF-independent MAPK1/3 activation	1/153	22/8501	0.329719	0.898688	0.898688	Dusp2	1
R-MMU-1482801	Acyl chain remodelling of PS	1/153	22/8501	0.329719	0.898688	0.898688	Pla2g2d	1
R-MMU-202040	G-protein activation	1/153	22/8501	0.329719	0.898688	0.898688	Gnb2	1
R-MMU-2168880	Scavenging of heme from plasma	1/153	22/8501	0.329719	0.898688	0.898688	Jchain	1
R-MMU-400042	Adrenaline,noradrenaline inhibits insulin secretion	1/153	22/8501	0.329719	0.898688	0.898688	Gnb2	1
R-MMU-438066	Unblocking of NMDA receptors, glutamate binding and activation	1/153	22/8501	0.329719	0.898688	0.898688	Actn2	1
R-MMU-450302	activated TAK1 mediates p38 MAPK activation	1/153	22/8501	0.329719	0.898688	0.898688	Mapkapk2	1
R-MMU-5673001	RAF/MAP kinase cascade	6/153	262/8501	0.332939	0.898688	0.898688	Abhd17a/Abhd17b/Actn2/Dusp2/Ppp1cc/Psmb9	6
R-MMU-1234176	Oxygen-dependent proline hydroxylation of Hypoxia-inducible Factor Alpha	2/153	66/8501	0.333834	0.898688	0.898688	Egln2/Psmb9	2
R-MMU-216083	Integrin cell surface interactions	2/153	66/8501	0.333834	0.898688	0.898688	Itgb7/Spp1	2
R-MMU-8939236	RUNX1 regulates transcription of genes involved in differentiation of HSCs	2/153	66/8501	0.333834	0.898688	0.898688	Lmo2/Psmb9	2
R-MMU-8957275	Post-translational protein phosphorylation	3/153	114/8501	0.337509	0.898688	0.898688	Hrc/Spp1/Timp1	3
R-MMU-428930	Thromboxane signalling through TP receptor	1/153	23/8501	0.341814	0.898688	0.898688	Gnb2	1
R-MMU-9674555	Signaling by CSF3 (G-CSF)	1/153	23/8501	0.341814	0.898688	0.898688	Hck	1
R-MMU-449147	Signaling by Interleukins	6/153	266/8501	0.345789	0.898688	0.898688	Gsdmd/Hck/Il1b/Mapkapk2/Nfkb2/Psmb9	6
R-MMU-5684996	MAPK1/MAPK3 signaling	6/153	268/8501	0.352234	0.898688	0.898688	Abhd17a/Abhd17b/Actn2/Dusp2/Ppp1cc/Psmb9	6
R-MMU-111885	Opioid Signalling	2/153	69/8501	0.353557	0.898688	0.898688	Gnb2/Prkar2b	2
R-MMU-1614635	Sulfur amino acid metabolism	1/153	24/8501	0.353692	0.898688	0.898688	Cdo1	1
R-MMU-392451	G beta:gamma signalling through PI3Kgamma	1/153	24/8501	0.353692	0.898688	0.898688	Gnb2	1
R-MMU-418592	ADP signalling through P2Y purinoceptor 1	1/153	24/8501	0.353692	0.898688	0.898688	Gnb2	1
R-MMU-5668599	RHO GTPases Activate NADPH Oxidases	1/153	24/8501	0.353692	0.898688	0.898688	S100a9	1
R-MMU-70268	Pyruvate metabolism	1/153	24/8501	0.353692	0.898688	0.898688	Pdk2	1
R-MMU-983712	Ion channel transport	4/153	169/8501	0.362223	0.898688	0.898688	Atp1a2/Atp2a1/Atp6v0d2/Casq1	4
R-MMU-111933	Calmodulin induced events	1/153	25/8501	0.365357	0.898688	0.898688	Prkar2b	1
R-MMU-111997	CaM pathway	1/153	25/8501	0.365357	0.898688	0.898688	Prkar2b	1
R-MMU-5669034	TNFs bind their physiological receptors	1/153	25/8501	0.365357	0.898688	0.898688	Tnfrsf13b	1
R-MMU-381426	Regulation of Insulin-like Growth Factor (IGF) transport and uptake by Insulin-like Growth Factor Binding Proteins (IGFBPs)	3/153	120/8501	0.36713	0.898688	0.898688	Hrc/Spp1/Timp1	3
R-MMU-5693567	HDR through Homologous Recombination (HRR) or Single Strand Annealing (SSA)	3/153	120/8501	0.36713	0.898688	0.898688	Babam1/H2ax/H4c8	3
R-MMU-418346	Platelet homeostasis	2/153	72/8501	0.373077	0.898688	0.898688	Atp2a1/Gnb2	2
R-MMU-556833	Metabolism of lipids	12/153	591/8501	0.375335	0.898688	0.898688	Agpat2/Alox15/Cidea/Cyp2e1/Cyp4b1/Gc/Gltp/Mapkapk2/Mlycd/Mmut/Pla2g2d/Thrsp	12
R-MMU-1489509	DAG and IP3 signaling	1/153	26/8501	0.376813	0.898688	0.898688	Prkar2b	1
R-MMU-187687	Signalling to ERKs	1/153	26/8501	0.376813	0.898688	0.898688	Mapkapk2	1
R-MMU-198725	Nuclear Events (kinase and transcription factor activation)	1/153	26/8501	0.376813	0.898688	0.898688	Mapkapk2	1
R-MMU-211981	Xenobiotics	1/153	26/8501	0.376813	0.898688	0.898688	Cyp2e1	1
R-MMU-4090294	SUMOylation of intracellular receptors	1/153	26/8501	0.376813	0.898688	0.898688	Nr1h3	1
R-MMU-418360	Platelet calcium homeostasis	1/153	26/8501	0.376813	0.898688	0.898688	Atp2a1	1
R-MMU-77387	Insulin receptor recycling	1/153	26/8501	0.376813	0.898688	0.898688	Atp6v0d2	1
R-MMU-983231	Factors involved in megakaryocyte development and platelet production	3/153	122/8501	0.376961	0.898688	0.898688	Ak3/Ehd1/Prkar2b	3
R-MMU-5693538	Homology Directed Repair	3/153	123/8501	0.381866	0.898688	0.898688	Babam1/H2ax/H4c8	3
R-MMU-111996	Ca-dependent events	1/153	27/8501	0.388064	0.898688	0.898688	Prkar2b	1
R-MMU-1296041	Activation of G protein gated Potassium channels	1/153	27/8501	0.388064	0.898688	0.898688	Gnb2	1
R-MMU-1296059	G protein gated Potassium channels	1/153	27/8501	0.388064	0.898688	0.898688	Gnb2	1
R-MMU-1482788	Acyl chain remodelling of PC	1/153	27/8501	0.388064	0.898688	0.898688	Pla2g2d	1
R-MMU-1482839	Acyl chain remodelling of PE	1/153	27/8501	0.388064	0.898688	0.898688	Pla2g2d	1
R-MMU-390918	Peroxisomal lipid metabolism	1/153	27/8501	0.388064	0.898688	0.898688	Mlycd	1
R-MMU-450282	MAPK targets/ Nuclear events mediated by MAP kinases	1/153	27/8501	0.388064	0.898688	0.898688	Mapkapk2	1
R-MMU-997272	Inhibition of voltage gated Ca2+ channels via Gbeta/gamma subunits	1/153	27/8501	0.388064	0.898688	0.898688	Gnb2	1
R-MMU-1168372	Downstream signaling events of B Cell Receptor (BCR)	2/153	75/8501	0.392358	0.898688	0.898688	Nfkbie/Psmb9	2
R-MMU-2029480	Fcgamma receptor (FCGR) dependent phagocytosis	2/153	75/8501	0.392358	0.898688	0.898688	Hck/Myh2	2
R-MMU-372790	Signaling by GPCR	12/153	599/8501	0.393221	0.898688	0.898688	Ccl12/Ccl3/Ccl5/Ccr6/Cxcl12/Cxcl13/Gnb2/Htr2b/Npy/Prkar2b/Ramp2/Rgs5	12
R-MMU-168164	Toll Like Receptor 3 (TLR3) Cascade	2/153	76/8501	0.398727	0.898688	0.898688	Mapkapk2/Nfkb2	2
R-MMU-380270	Recruitment of mitotic centrosome proteins and complexes	2/153	76/8501	0.398727	0.898688	0.898688	Mzt2/Prkar2b	2
R-MMU-380287	Centrosome maturation	2/153	76/8501	0.398727	0.898688	0.898688	Mzt2/Prkar2b	2
R-MMU-5213460	RIPK1-mediated regulated necrosis	1/153	28/8501	0.399112	0.898688	0.898688	Tradd	1
R-MMU-5675482	Regulation of necroptotic cell death	1/153	28/8501	0.399112	0.898688	0.898688	Tradd	1
R-MMU-8963899	Plasma lipoprotein remodeling	1/153	28/8501	0.399112	0.898688	0.898688	Pltp	1
R-MMU-389661	Glyoxylate metabolism and glycine degradation	1/153	29/8501	0.409963	0.898688	0.898688	Bckdhb	1
R-MMU-451326	Activation of kainate receptors upon glutamate binding	1/153	29/8501	0.409963	0.898688	0.898688	Gnb2	1
R-MMU-5357956	TNFR1-induced NFkappaB signaling pathway	1/153	29/8501	0.409963	0.898688	0.898688	Tradd	1
R-MMU-9753281	Paracetamol ADME	1/153	29/8501	0.409963	0.898688	0.898688	Cyp2e1	1
R-MMU-5357801	Programmed Cell Death	3/153	129/8501	0.411102	0.898688	0.898688	Gsdmd/Il1b/Tradd	3
R-MMU-168142	Toll Like Receptor 10 (TLR10) Cascade	2/153	78/8501	0.411372	0.898688	0.898688	Mapkapk2/Nfkb2	2
R-MMU-168176	Toll Like Receptor 5 (TLR5) Cascade	2/153	78/8501	0.411372	0.898688	0.898688	Mapkapk2/Nfkb2	2
R-MMU-975871	MyD88 cascade initiated on plasma membrane	2/153	78/8501	0.411372	0.898688	0.898688	Mapkapk2/Nfkb2	2
R-MMU-166058	MyD88:MAL(TIRAP) cascade initiated on plasma membrane	2/153	79/8501	0.417646	0.898688	0.898688	Mapkapk2/Nfkb2	2
R-MMU-168179	Toll Like Receptor TLR1:TLR2 Cascade	2/153	79/8501	0.417646	0.898688	0.898688	Mapkapk2/Nfkb2	2
R-MMU-168188	Toll Like Receptor TLR6:TLR2 Cascade	2/153	79/8501	0.417646	0.898688	0.898688	Mapkapk2/Nfkb2	2
R-MMU-181438	Toll Like Receptor 2 (TLR2) Cascade	2/153	79/8501	0.417646	0.898688	0.898688	Mapkapk2/Nfkb2	2
R-MMU-3371556	Cellular response to heat stress	2/153	79/8501	0.417646	0.898688	0.898688	Mapkapk2/Rps19bp1	2
R-MMU-70326	Glucose metabolism	2/153	79/8501	0.417646	0.898688	0.898688	Eno3/Pgam2	2
R-MMU-1834949	Cytosolic sensors of pathogen-associated DNA	1/153	30/8501	0.420619	0.898688	0.898688	Nfkb2	1
R-MMU-196807	Nicotinate metabolism	1/153	30/8501	0.420619	0.898688	0.898688	Nmrk2	1
R-MMU-352230	Amino acid transport across the plasma membrane	1/153	30/8501	0.420619	0.898688	0.898688	Slc36a2	1
R-MMU-397795	G-protein beta:gamma signalling	1/153	30/8501	0.420619	0.898688	0.898688	Gnb2	1
R-MMU-8866652	Synthesis of active ubiquitin: roles of E1 and E2 enzymes	1/153	30/8501	0.420619	0.898688	0.898688	Otulin	1
R-MMU-418555	G alpha (s) signalling events	3/153	131/8501	0.420758	0.898688	0.898688	Gnb2/Prkar2b/Ramp2	3
R-MMU-212300	PRC2 methylates histones and DNA	2/153	80/8501	0.423887	0.898688	0.898688	H2ax/H4c8	2
R-MMU-606279	Deposition of new CENPA-containing nucleosomes at the centromere	2/153	80/8501	0.423887	0.898688	0.898688	H2ax/H4c8	2
R-MMU-774815	Nucleosome assembly	2/153	80/8501	0.423887	0.898688	0.898688	H2ax/H4c8	2
R-MMU-5683057	MAPK family signaling cascades	6/153	291/8501	0.426652	0.898688	0.898688	Abhd17a/Abhd17b/Actn2/Dusp2/Ppp1cc/Psmb9	6
R-MMU-381676	Glucagon-like Peptide-1 (GLP1) regulates insulin secretion	1/153	31/8501	0.431083	0.898688	0.898688	Gnb2	1
R-MMU-418597	G alpha (z) signalling events	1/153	31/8501	0.431083	0.898688	0.898688	Gnb2	1
R-MMU-445355	Smooth Muscle Contraction	1/153	31/8501	0.431083	0.898688	0.898688	Mylpf	1
R-MMU-456926	Thrombin signalling through proteinase activated receptors (PARs)	1/153	31/8501	0.431083	0.898688	0.898688	Gnb2	1
R-MMU-168928	DDX58/IFIH1-mediated induction of interferon-alpha/beta	1/153	32/8501	0.44136	0.898688	0.898688	Nfkb2	1
R-MMU-190861	Gap junction assembly	1/153	32/8501	0.44136	0.898688	0.898688	Gja4	1
R-MMU-392518	Signal amplification	1/153	32/8501	0.44136	0.898688	0.898688	Gnb2	1
R-MMU-420092	Glucagon-type ligand receptors	1/153	32/8501	0.44136	0.898688	0.898688	Gnb2	1
R-MMU-8854214	TBC/RABGAPs	1/153	32/8501	0.44136	0.898688	0.898688	Tbc1d10c	1
R-MMU-5389840	Mitochondrial translation elongation	2/153	83/8501	0.442399	0.898688	0.898688	Mrps12/Mrps34	2
R-MMU-975138	TRAF6 mediated induction of NFkB and MAP kinases upon TLR7/8 or 9 activation	2/153	83/8501	0.442399	0.898688	0.898688	Mapkapk2/Nfkb2	2
R-MMU-112314	Neurotransmitter receptors and postsynaptic signal transmission	3/153	136/8501	0.444663	0.898688	0.898688	Actn2/Gnb2/Prkar2b	3
R-MMU-8936459	RUNX1 regulates genes involved in megakaryocyte differentiation and platelet function	2/153	84/8501	0.448498	0.898688	0.898688	H2ax/H4c8	2
R-MMU-975155	MyD88 dependent cascade initiated on endosome	2/153	84/8501	0.448498	0.898688	0.898688	Mapkapk2/Nfkb2	2
R-MMU-76002	Platelet activation, signaling and aggregation	5/153	244/8501	0.448912	0.898688	0.898688	Actn2/Gnb2/Orm1/Timp1/Vegfb	5
R-MMU-2173782	Binding and Uptake of Ligands by Scavenger Receptors	1/153	33/8501	0.451452	0.898688	0.898688	Jchain	1
R-MMU-432720	Lysosome Vesicle Biogenesis	1/153	33/8501	0.451452	0.898688	0.898688	Ap4s1	1
R-MMU-5173214	O-glycosylation of TSR domain-containing proteins	1/153	33/8501	0.451452	0.898688	0.898688	Cfp	1
R-MMU-168181	Toll Like Receptor 7/8 (TLR7/8) Cascade	2/153	85/8501	0.454559	0.898688	0.898688	Mapkapk2/Nfkb2	2
R-MMU-450531	Regulation of mRNA stability by proteins that bind AU-rich elements	2/153	85/8501	0.454559	0.898688	0.898688	Mapkapk2/Psmb9	2
R-MMU-5419276	Mitochondrial translation termination	2/153	85/8501	0.454559	0.898688	0.898688	Mrps12/Mrps34	2
R-MMU-8878171	Transcriptional regulation by RUNX1	4/153	193/8501	0.45973	0.898688	0.898688	H2ax/H4c8/Lmo2/Psmb9	4
R-MMU-5368287	Mitochondrial translation	2/153	86/8501	0.460583	0.898688	0.898688	Mrps12/Mrps34	2
R-MMU-1236974	ER-Phagosome pathway	1/153	34/8501	0.461364	0.898688	0.898688	Tap1	1
R-MMU-5673000	RAF activation	1/153	34/8501	0.461364	0.898688	0.898688	Ppp1cc	1
R-MMU-71291	Metabolism of amino acids and derivatives	5/153	248/8501	0.463016	0.898688	0.898688	Bckdhb/Cdo1/Ckm/Ckmt2/Psmb9	5
R-MMU-380320	Recruitment of NuMA to mitotic centrosomes	2/153	87/8501	0.466568	0.902031	0.902031	Mzt2/Prkar2b	2
R-MMU-112043	PLC beta mediated events	1/153	35/8501	0.471097	0.903699	0.903699	Prkar2b	1
R-MMU-445989	TAK1-dependent IKK and NF-kappa-B activation	1/153	35/8501	0.471097	0.903699	0.903699	Nfkb2	1
R-MMU-168138	Toll Like Receptor 9 (TLR9) Cascade	2/153	89/8501	0.47842	0.907904	0.907904	Mapkapk2/Nfkb2	2
R-MMU-1222556	ROS and RNS production in phagocytes	1/153	36/8501	0.480655	0.907904	0.907904	Atp6v0d2	1
R-MMU-6814122	Cooperation of PDCL (PhLP1) and TRiC/CCT in G-protein beta folding	1/153	36/8501	0.480655	0.907904	0.907904	Gnb2	1
R-MMU-77289	Mitochondrial Fatty Acid Beta-Oxidation	1/153	36/8501	0.480655	0.907904	0.907904	Mmut	1
R-MMU-156590	Glutathione conjugation	1/153	37/8501	0.490042	0.910445	0.910445	Gstk1	1
R-MMU-2559580	Oxidative Stress Induced Senescence	1/153	37/8501	0.490042	0.910445	0.910445	Mapkapk2	1
R-MMU-390466	Chaperonin-mediated protein folding	1/153	37/8501	0.490042	0.910445	0.910445	Gnb2	1
R-MMU-391251	Protein folding	1/153	37/8501	0.490042	0.910445	0.910445	Gnb2	1
R-MMU-211859	Biological oxidations	4/153	201/8501	0.491234	0.910445	0.910445	Ces1d/Cyp2e1/Cyp4b1/Gstk1	4
R-MMU-1236975	Antigen processing-Cross presentation	2/153	92/8501	0.495896	0.911613	0.911613	Psmb9/Tap1	2
R-MMU-109606	Intrinsic Pathway for Apoptosis	1/153	38/8501	0.49926	0.911613	0.911613	Gsdmd	1
R-MMU-1660662	Glycosphingolipid metabolism	1/153	38/8501	0.49926	0.911613	0.911613	Gltp	1
R-MMU-5689901	Metalloprotease DUBs	1/153	38/8501	0.49926	0.911613	0.911613	Babam1	1
R-MMU-5693532	DNA Double-Strand Break Repair	3/153	150/8501	0.509356	0.912976	0.912976	Babam1/H2ax/H4c8	3
R-MMU-166166	MyD88-independent TLR4 cascade	2/153	95/8501	0.513	0.912976	0.912976	Mapkapk2/Nfkb2	2
R-MMU-937061	TRIF(TICAM1)-mediated TLR4 signaling	2/153	95/8501	0.513	0.912976	0.912976	Mapkapk2/Nfkb2	2
R-MMU-112040	G-protein mediated events	1/153	40/8501	0.517203	0.912976	0.912976	Prkar2b	1
R-MMU-190828	Gap junction trafficking	1/153	40/8501	0.517203	0.912976	0.912976	Gja4	1
R-MMU-512988	Interleukin-3, Interleukin-5 and GM-CSF signaling	1/153	40/8501	0.517203	0.912976	0.912976	Hck	1
R-MMU-9696273	RND1 GTPase cycle	1/153	40/8501	0.517203	0.912976	0.912976	Epsti1	1
R-MMU-977444	GABA B receptor activation	1/153	40/8501	0.517203	0.912976	0.912976	Gnb2	1
R-MMU-991365	Activation of GABAB receptors	1/153	40/8501	0.517203	0.912976	0.912976	Gnb2	1
R-MMU-1296071	Potassium Channels	2/153	96/8501	0.518617	0.912976	0.912976	Gnb2/Kcnj8	2
R-MMU-1280218	Adaptive Immune System	12/153	657/8501	0.522882	0.912976	0.912976	Btla/Cd19/Cd74/Cd79a/Cd79b/H2-Oa/Itgb7/Klhl41/Nfkbie/Psmb9/Sell/Tap1	12
R-MMU-9748784	Drug ADME	2/153	97/8501	0.52419	0.912976	0.912976	Ces1d/Cyp2e1	2
R-MMU-5675221	Negative regulation of MAPK pathway	1/153	41/8501	0.525934	0.912976	0.912976	Dusp2	1
R-MMU-983170	Antigen Presentation: Folding, assembly and peptide loading of class I MHC	1/153	41/8501	0.525934	0.912976	0.912976	Tap1	1
R-MMU-3108232	SUMO E3 ligases SUMOylate target proteins	3/153	155/8501	0.53151	0.916172	0.916172	H4c8/Nfkb2/Nr1h3	3
R-MMU-157858	Gap junction trafficking and regulation	1/153	42/8501	0.534507	0.916172	0.916172	Gja4	1
R-MMU-375280	Amine ligand-binding receptors	1/153	42/8501	0.534507	0.916172	0.916172	Htr2b	1
R-MMU-382556	ABC-family proteins mediated transport	2/153	99/8501	0.535208	0.916172	0.916172	Derl3/Psmb9	2
R-MMU-194138	Signaling by VEGF	2/153	100/8501	0.540652	0.922288	0.922288	Mapkapk2/Vegfb	2
R-MMU-109581	Apoptosis	2/153	101/8501	0.546052	0.928288	0.928288	Gsdmd/Tradd	2
R-MMU-9609507	Protein localization	2/153	102/8501	0.551407	0.931335	0.931335	Gstk1/Mlycd	2
R-MMU-2990846	SUMOylation	3/153	161/8501	0.55735	0.931335	0.931335	H4c8/Nfkb2/Nr1h3	3
R-MMU-2022090	Assembly of collagen fibrils and other multimeric structures	1/153	45/8501	0.559314	0.931335	0.931335	Mmp13	1
R-MMU-4086398	Ca2+ pathway	1/153	45/8501	0.559314	0.931335	0.931335	Gnb2	1
R-MMU-69620	Cell Cycle Checkpoints	5/153	278/8501	0.564608	0.931335	0.931335	Babam1/H2ax/H4c8/Ppp1cc/Psmb9	5
R-MMU-3214842	HDMs demethylate histones	1/153	46/8501	0.567288	0.931335	0.931335	H4c8	1
R-MMU-388396	GPCR downstream signalling	10/153	565/8501	0.569243	0.931335	0.931335	Ccl5/Ccr6/Cxcl12/Cxcl13/Gnb2/Htr2b/Npy/Prkar2b/Ramp2/Rgs5	10
R-MMU-5610787	Hedgehog 'off' state	2/153	106/8501	0.572387	0.931335	0.931335	Prkar2b/Psmb9	2
R-MMU-191859	snRNP Assembly	1/153	47/8501	0.575118	0.931335	0.931335	Gemin7	1
R-MMU-194441	Metabolism of non-coding RNA	1/153	47/8501	0.575118	0.931335	0.931335	Gemin7	1
R-MMU-71406	Pyruvate metabolism and Citric Acid (TCA) cycle	1/153	47/8501	0.575118	0.931335	0.931335	Pdk2	1
R-MMU-8848021	Signaling by PTK6	1/153	47/8501	0.575118	0.931335	0.931335	Gpnmb	1
R-MMU-9006927	Signaling by Non-Receptor Tyrosine Kinases	1/153	47/8501	0.575118	0.931335	0.931335	Gpnmb	1
R-MMU-196854	Metabolism of vitamins and cofactors	3/153	167/8501	0.582329	0.931335	0.931335	Gchfr/Mmut/Nmrk2	3
R-MMU-196849	Metabolism of water-soluble vitamins and cofactors	2/153	108/8501	0.582608	0.931335	0.931335	Mmut/Nmrk2	2
R-MMU-1236978	Cross-presentation of soluble exogenous antigens (endosomes)	1/153	49/8501	0.590359	0.931335	0.931335	Psmb9	1
R-MMU-383280	Nuclear Receptor transcription pathway	1/153	49/8501	0.590359	0.931335	0.931335	Nr1h3	1
R-MMU-212165	Epigenetic regulation of gene expression	2/153	110/8501	0.592651	0.931335	0.931335	H2ax/H4c8	2
R-MMU-166016	Toll Like Receptor 4 (TLR4) Cascade	2/153	111/8501	0.597605	0.931335	0.931335	Mapkapk2/Nfkb2	2
R-MMU-186797	Signaling by PDGF	1/153	50/8501	0.597774	0.931335	0.931335	Spp1	1
R-MMU-350562	Regulation of ornithine decarboxylase (ODC)	1/153	51/8501	0.605056	0.931335	0.931335	Psmb9	1
R-MMU-75815	Ubiquitin-dependent degradation of Cyclin D	1/153	51/8501	0.605056	0.931335	0.931335	Psmb9	1
R-MMU-9762114	GSK3B and BTRC:CUL1-mediated-degradation of NFE2L2	1/153	51/8501	0.605056	0.931335	0.931335	Psmb9	1
R-MMU-1461973	Defensins	1/153	52/8501	0.612207	0.931335	0.931335	Ccr6	1
R-MMU-349425	Autodegradation of the E3 ubiquitin ligase COP1	1/153	52/8501	0.612207	0.931335	0.931335	Psmb9	1
R-MMU-69601	Ubiquitin Mediated Degradation of Phosphorylated Cdc25A	1/153	52/8501	0.612207	0.931335	0.931335	Psmb9	1
R-MMU-69610	p53-Independent DNA Damage Response	1/153	52/8501	0.612207	0.931335	0.931335	Psmb9	1
R-MMU-69613	p53-Independent G1/S DNA damage checkpoint	1/153	52/8501	0.612207	0.931335	0.931335	Psmb9	1
R-MMU-8939902	Regulation of RUNX2 expression and activity	1/153	52/8501	0.612207	0.931335	0.931335	Psmb9	1
R-MMU-9759194	Nuclear events mediated by NFE2L2	1/153	52/8501	0.612207	0.931335	0.931335	Psmb9	1
R-MMU-69275	G2/M Transition	3/153	175/8501	0.614231	0.931335	0.931335	Mzt2/Prkar2b/Psmb9	3
R-MMU-1483206	Glycerophospholipid biosynthesis	2/153	115/8501	0.616971	0.931335	0.931335	Agpat2/Pla2g2d	2
R-MMU-8941858	Regulation of RUNX3 expression and activity	1/153	53/8501	0.61923	0.931335	0.931335	Psmb9	1
R-MMU-9639288	Amino acids regulate mTORC1	1/153	53/8501	0.61923	0.931335	0.931335	Atp6v0d2	1
R-MMU-9711097	Cellular response to starvation	1/153	53/8501	0.61923	0.931335	0.931335	Atp6v0d2	1
R-MMU-453274	Mitotic G2-G2/M phases	3/153	177/8501	0.621949	0.931335	0.931335	Mzt2/Prkar2b/Psmb9	3
R-MMU-429914	Deadenylation-dependent mRNA decay	1/153	54/8501	0.626126	0.931335	0.931335	Dcps	1
R-MMU-8854050	FBXL7 down-regulates AURKA during mitotic entry and in early mitosis	1/153	54/8501	0.626126	0.931335	0.931335	Psmb9	1
R-MMU-2029482	Regulation of actin dynamics for phagocytic cup formation	1/153	55/8501	0.632898	0.931335	0.931335	Myh2	1
R-MMU-448424	Interleukin-17 signaling	1/153	55/8501	0.632898	0.931335	0.931335	Mapkapk2	1
R-MMU-450294	MAP kinase activation	1/153	55/8501	0.632898	0.931335	0.931335	Mapkapk2	1
R-MMU-4641257	Degradation of AXIN	1/153	55/8501	0.632898	0.931335	0.931335	Psmb9	1
R-MMU-2132295	MHC class II antigen presentation	2/153	119/8501	0.63562	0.931335	0.931335	Cd74/H2-Oa	2
R-MMU-450408	AUF1 (hnRNP D0) binds and destabilizes mRNA	1/153	56/8501	0.639548	0.931335	0.931335	Psmb9	1
R-MMU-5610780	Degradation of GLI1 by the proteasome	1/153	56/8501	0.639548	0.931335	0.931335	Psmb9	1
R-MMU-69541	Stabilization of p53	1/153	56/8501	0.639548	0.931335	0.931335	Psmb9	1
R-MMU-977443	GABA receptor activation	1/153	56/8501	0.639548	0.931335	0.931335	Gnb2	1
R-MMU-68875	Mitotic Prophase	2/153	120/8501	0.640171	0.931335	0.931335	H2ax/H4c8	2
R-MMU-388841	Costimulation by the CD28 family	1/153	57/8501	0.646078	0.931335	0.931335	Btla	1
R-MMU-4641258	Degradation of DVL	1/153	57/8501	0.646078	0.931335	0.931335	Psmb9	1
R-MMU-5610785	GLI3 is processed to GLI3R by the proteasome	1/153	57/8501	0.646078	0.931335	0.931335	Psmb9	1
R-MMU-8873719	RAB geranylgeranylation	1/153	57/8501	0.646078	0.931335	0.931335	Rab24	1
R-MMU-351202	Metabolism of polyamines	1/153	59/8501	0.658789	0.9347	0.9347	Psmb9	1
R-MMU-68877	Mitotic Prometaphase	3/153	187/8501	0.65896	0.9347	0.9347	Mzt2/Ppp1cc/Prkar2b	3
R-MMU-3858494	Beta-catenin independent WNT signaling	2/153	125/8501	0.66226	0.9347	0.9347	Gnb2/Psmb9	2
R-MMU-422356	Regulation of insulin secretion	1/153	60/8501	0.664973	0.9347	0.9347	Gnb2	1
R-MMU-73886	Chromosome Maintenance	2/153	127/8501	0.670788	0.9347	0.9347	H2ax/H4c8	2
R-MMU-73887	Death Receptor Signalling	2/153	127/8501	0.670788	0.9347	0.9347	Otulin/Tradd	2
R-MMU-187577	SCF(Skp2)-mediated degradation of p27/p21	1/153	61/8501	0.671045	0.9347	0.9347	Psmb9	1
R-MMU-187037	Signaling by NTRK1 (TRKA)	1/153	62/8501	0.677009	0.9347	0.9347	Mapkapk2	1
R-MMU-4608870	Asymmetric localization of PCP proteins	1/153	62/8501	0.677009	0.9347	0.9347	Psmb9	1
R-MMU-5358346	Hedgehog ligand biogenesis	1/153	63/8501	0.682864	0.9347	0.9347	Psmb9	1
R-MMU-8878166	Transcriptional regulation by RUNX2	1/153	63/8501	0.682864	0.9347	0.9347	Psmb9	1
R-MMU-174084	Autodegradation of Cdh1 by Cdh1:APC/C	1/153	64/8501	0.688615	0.9347	0.9347	Psmb9	1
R-MMU-3247509	Chromatin modifying enzymes	3/153	196/8501	0.689999	0.9347	0.9347	H4c8/Nfkb2/Smyd2	3
R-MMU-4839726	Chromatin organization	3/153	196/8501	0.689999	0.9347	0.9347	H4c8/Nfkb2/Smyd2	3
R-MMU-68886	M Phase	6/153	383/8501	0.693442	0.9347	0.9347	H2ax/H4c8/Mzt2/Ppp1cc/Prkar2b/Psmb9	6
R-MMU-71387	Metabolism of carbohydrates	4/153	260/8501	0.693609	0.9347	0.9347	Eno3/Lyve1/Pgam2/Pygm	4
R-MMU-4551638	SUMOylation of chromatin organization proteins	1/153	65/8501	0.694262	0.9347	0.9347	H4c8	1
R-MMU-69563	p53-Dependent G1 DNA Damage Response	1/153	65/8501	0.694262	0.9347	0.9347	Psmb9	1
R-MMU-69580	p53-Dependent G1/S DNA damage checkpoint	1/153	65/8501	0.694262	0.9347	0.9347	Psmb9	1
R-MMU-416476	G alpha (q) signalling events	3/153	198/8501	0.696604	0.9347	0.9347	Gnb2/Htr2b/Rgs5	3
R-MMU-112315	Transmission across Chemical Synapses	3/153	199/8501	0.699867	0.9347	0.9347	Actn2/Gnb2/Prkar2b	3
R-MMU-380259	Loss of Nlp from mitotic centrosomes	1/153	67/8501	0.705252	0.9347	0.9347	Prkar2b	1
R-MMU-380284	Loss of proteins required for interphase microtubule organization from the centrosome	1/153	67/8501	0.705252	0.9347	0.9347	Prkar2b	1
R-MMU-5658442	Regulation of RAS by GAPs	1/153	67/8501	0.705252	0.9347	0.9347	Psmb9	1
R-MMU-69615	G1/S DNA Damage Checkpoints	1/153	67/8501	0.705252	0.9347	0.9347	Psmb9	1
R-MMU-174154	APC/C:Cdc20 mediated degradation of Securin	1/153	68/8501	0.710599	0.9347	0.9347	Psmb9	1
R-MMU-199992	trans-Golgi Network Vesicle Budding	1/153	68/8501	0.710599	0.9347	0.9347	Ap4s1	1
R-MMU-8948751	Regulation of PTEN stability and activity	1/153	68/8501	0.710599	0.9347	0.9347	Psmb9	1
R-MMU-9009391	Extra-nuclear estrogen signaling	1/153	68/8501	0.710599	0.9347	0.9347	Gnb2	1
R-MMU-5358351	Signaling by Hedgehog	2/153	138/8501	0.71463	0.9347	0.9347	Prkar2b/Psmb9	2
R-MMU-3214858	RMTs methylate histone arginines	1/153	70/8501	0.721005	0.9347	0.9347	H4c8	1
R-MMU-416482	G alpha (12/13) signalling events	1/153	70/8501	0.721005	0.9347	0.9347	Gnb2	1
R-MMU-68949	Orc1 removal from chromatin	1/153	70/8501	0.721005	0.9347	0.9347	Psmb9	1
R-MMU-8854518	AURKA Activation by TPX2	1/153	70/8501	0.721005	0.9347	0.9347	Prkar2b	1
R-MMU-425366	Transport of bile salts and organic acids, metal ions and amine compounds	1/153	71/8501	0.726068	0.9347	0.9347	Slc39a2	1
R-MMU-69202	Cyclin E associated events during G1/S transition	1/153	71/8501	0.726068	0.9347	0.9347	Psmb9	1
R-MMU-3214847	HATs acetylate histones	1/153	72/8501	0.73104	0.9347	0.9347	H4c8	1
R-MMU-74752	Signaling by Insulin receptor	1/153	72/8501	0.73104	0.9347	0.9347	Atp6v0d2	1
R-MMU-1474290	Collagen formation	1/153	73/8501	0.735922	0.9347	0.9347	Mmp13	1
R-MMU-174184	Cdc20:Phospho-APC/C mediated degradation of Cyclin A	1/153	73/8501	0.735922	0.9347	0.9347	Psmb9	1
R-MMU-5687128	MAPK6/MAPK4 signaling	1/153	73/8501	0.735922	0.9347	0.9347	Psmb9	1
R-MMU-69017	CDK-mediated phosphorylation and removal of Cdc6	1/153	73/8501	0.735922	0.9347	0.9347	Psmb9	1
R-MMU-69656	Cyclin A:Cdk2-associated events at S phase entry	1/153	73/8501	0.735922	0.9347	0.9347	Psmb9	1
R-MMU-8852135	Protein ubiquitination	1/153	73/8501	0.735922	0.9347	0.9347	Otulin	1
R-MMU-166520	Signaling by NTRKs	1/153	74/8501	0.740716	0.9347	0.9347	Mapkapk2	1
R-MMU-174178	APC/C:Cdh1 mediated degradation of Cdc20 and other APC/C:Cdh1 targeted proteins in late mitosis/early G1	1/153	74/8501	0.740716	0.9347	0.9347	Psmb9	1
R-MMU-179419	APC:Cdc20 mediated degradation of cell cycle proteins prior to satisfation of the cell cycle checkpoint	1/153	74/8501	0.740716	0.9347	0.9347	Psmb9	1
R-MMU-428157	Sphingolipid metabolism	1/153	75/8501	0.745424	0.9347	0.9347	Gltp	1
R-MMU-8852276	The role of GTSE1 in G2/M progression after G2 checkpoint	1/153	75/8501	0.745424	0.9347	0.9347	Psmb9	1
R-MMU-9755511	KEAP1-NFE2L2 pathway	1/153	75/8501	0.745424	0.9347	0.9347	Psmb9	1
R-MMU-5633007	Regulation of TP53 Activity	2/153	147/8501	0.74679	0.9347	0.9347	Smyd2/Trp53inp1	2
R-MMU-176409	APC/C:Cdc20 mediated degradation of mitotic proteins	1/153	76/8501	0.750046	0.9347	0.9347	Psmb9	1
R-MMU-8878159	Transcriptional regulation by RUNX3	1/153	76/8501	0.750046	0.9347	0.9347	Psmb9	1
R-MMU-176814	Activation of APC/C and APC/C:Cdc20 mediated degradation of mitotic proteins	1/153	77/8501	0.754585	0.9347	0.9347	Psmb9	1
R-MMU-195253	Degradation of beta-catenin by the destruction complex	1/153	77/8501	0.754585	0.9347	0.9347	Psmb9	1
R-MMU-2871837	FCERI mediated NF-kB activation	1/153	77/8501	0.754585	0.9347	0.9347	Psmb9	1
R-MMU-425407	SLC-mediated transmembrane transport	3/153	218/8501	0.756911	0.93523	0.93523	Slc2a4/Slc36a2/Slc39a2	3
R-MMU-72766	Translation	3/153	220/8501	0.76238	0.93729	0.93729	Mrps12/Mrps34/Rpl3l	3
R-MMU-8951664	Neddylation	3/153	220/8501	0.76238	0.93729	0.93729	Klhl41/Psmb9/Ubd	3
R-MMU-163125	Post-translational modification: synthesis of GPI-anchored proteins	1/153	81/8501	0.771938	0.940639	0.940639	Ly6d	1
R-MMU-5632684	Hedgehog 'on' state	1/153	81/8501	0.771938	0.940639	0.940639	Psmb9	1
R-MMU-68867	Assembly of the pre-replicative complex	1/153	82/8501	0.776082	0.940639	0.940639	Psmb9	1
R-MMU-1500931	Cell-Cell communication	1/153	83/8501	0.780151	0.940639	0.940639	Nphs2	1
R-MMU-2565942	Regulation of PLK1 Activity at G2/M Transition	1/153	83/8501	0.780151	0.940639	0.940639	Prkar2b	1
R-MMU-6804756	Regulation of TP53 Activity through Phosphorylation	1/153	83/8501	0.780151	0.940639	0.940639	Trp53inp1	1
R-MMU-9013148	CDC42 GTPase cycle	1/153	83/8501	0.780151	0.940639	0.940639	Arhgap45	1
R-MMU-8939211	ESR-mediated signaling	2/153	158/8501	0.781857	0.940639	0.940639	Gnb2/H4c8	2
R-MMU-202424	Downstream TCR signaling	1/153	85/8501	0.788071	0.940639	0.940639	Psmb9	1
R-MMU-174143	APC/C-mediated degradation of cell cycle proteins	1/153	87/8501	0.795707	0.940639	0.940639	Psmb9	1
R-MMU-4086400	PCP/CE pathway	1/153	87/8501	0.795707	0.940639	0.940639	Psmb9	1
R-MMU-453276	Regulation of mitotic cell cycle	1/153	87/8501	0.795707	0.940639	0.940639	Psmb9	1
R-MMU-1428517	The citric acid (TCA) cycle and respiratory electron transport	2/153	163/8501	0.796349	0.940639	0.940639	Pdk2/Ucp1	2
R-MMU-1799339	SRP-dependent cotranslational protein targeting to membrane	1/153	88/8501	0.799422	0.940639	0.940639	Rpl3l	1
R-MMU-9018519	Estrogen-dependent gene expression	1/153	89/8501	0.803069	0.940639	0.940639	H4c8	1
R-MMU-141424	Amplification of signal from the kinetochores	1/153	90/8501	0.806651	0.940639	0.940639	Ppp1cc	1
R-MMU-141444	Amplification of signal from unattached kinetochores via a MAD2 inhibitory signal	1/153	90/8501	0.806651	0.940639	0.940639	Ppp1cc	1
R-MMU-975956	Nonsense Mediated Decay (NMD) independent of the Exon Junction Complex (EJC)	1/153	90/8501	0.806651	0.940639	0.940639	Rpl3l	1
R-MMU-2262752	Cellular responses to stress	6/153	439/8501	0.809282	0.940639	0.940639	Atp6v0d2/Cited2/Egln2/Mapkapk2/Psmb9/Rps19bp1	6
R-MMU-69052	Switching of origins to a post-replicative state	1/153	91/8501	0.810168	0.940639	0.940639	Psmb9	1
R-MMU-2559583	Cellular Senescence	1/153	92/8501	0.813622	0.940639	0.940639	Mapkapk2	1
R-MMU-4420097	VEGFA-VEGFR2 Pathway	1/153	92/8501	0.813622	0.940639	0.940639	Mapkapk2	1
R-MMU-8953897	Cellular responses to stimuli	6/153	442/8501	0.814393	0.940639	0.940639	Atp6v0d2/Cited2/Egln2/Mapkapk2/Psmb9/Rps19bp1	6
R-MMU-6791226	Major pathway of rRNA processing in the nucleolus and cytosol	2/153	172/8501	0.820314	0.940639	0.940639	Rpl3l/Utp3	2
R-MMU-72312	rRNA processing	2/153	172/8501	0.820314	0.940639	0.940639	Rpl3l/Utp3	2
R-MMU-8868773	rRNA processing in the nucleus and cytosol	2/153	172/8501	0.820314	0.940639	0.940639	Rpl3l/Utp3	2
R-MMU-5620912	Anchoring of the basal body to the plasma membrane	1/153	94/8501	0.820343	0.940639	0.940639	Prkar2b	1
R-MMU-156580	Phase II - Conjugation of compounds	1/153	95/8501	0.823612	0.940639	0.940639	Gstk1	1
R-MMU-2672351	Stimuli-sensing channels	1/153	95/8501	0.823612	0.940639	0.940639	Casq1	1
R-MMU-5173105	O-linked glycosylation	1/153	96/8501	0.826823	0.940639	0.940639	Cfp	1
R-MMU-5689603	UCH proteinases	1/153	96/8501	0.826823	0.940639	0.940639	Psmb9	1
R-MMU-9006936	Signaling by TGFB family members	1/153	96/8501	0.826823	0.940639	0.940639	Inhba	1
R-MMU-69002	DNA Replication Pre-Initiation	1/153	97/8501	0.829975	0.940639	0.940639	Psmb9	1
R-MMU-72689	Formation of a pool of free 40S subunits	1/153	97/8501	0.829975	0.940639	0.940639	Rpl3l	1
R-MMU-112316	Neuronal System	4/153	321/8501	0.835555	0.941101	0.941101	Actn2/Gnb2/Kcnj8/Prkar2b	4
R-MMU-425393	Transport of inorganic cations/anions and amino acids/oligopeptides	1/153	99/8501	0.83611	0.941101	0.941101	Slc36a2	1
R-MMU-6811558	PI5P, PP2A and IER3 Regulate PI3K/AKT Signaling	1/153	99/8501	0.83611	0.941101	0.941101	Cd19	1
R-MMU-9006925	Intracellular signaling by second messengers	3/153	255/8501	0.842912	0.944528	0.944528	Cd19/Prkar2b/Psmb9	3
R-MMU-2467813	Separation of Sister Chromatids	2/153	182/8501	0.843969	0.944528	0.944528	Ppp1cc/Psmb9	2
R-MMU-202403	TCR signaling	1/153	102/8501	0.844902	0.944528	0.944528	Psmb9	1
R-MMU-69206	G1/S Transition	1/153	104/8501	0.850502	0.945259	0.945259	Psmb9	1
R-MMU-199418	Negative regulation of the PI3K/AKT network	1/153	106/8501	0.855901	0.945259	0.945259	Cd19	1
R-MMU-9648025	EML4 and NUDC in mitotic spindle formation	1/153	106/8501	0.855901	0.945259	0.945259	Ppp1cc	1
R-MMU-1483257	Phospholipid metabolism	2/153	188/8501	0.856779	0.945259	0.945259	Agpat2/Pla2g2d	2
R-MMU-156827	L13a-mediated translational silencing of Ceruloplasmin expression	1/153	107/8501	0.858527	0.945259	0.945259	Rpl3l	1
R-MMU-69618	Mitotic Spindle Checkpoint	1/153	107/8501	0.858527	0.945259	0.945259	Ppp1cc	1
R-MMU-72706	GTP hydrolysis and joining of the 60S ribosomal subunit	1/153	108/8501	0.861105	0.945259	0.945259	Rpl3l	1
R-MMU-927802	Nonsense-Mediated Decay (NMD)	1/153	110/8501	0.866124	0.945259	0.945259	Rpl3l	1
R-MMU-975957	Nonsense Mediated Decay (NMD) enhanced by the Exon Junction Complex (EJC)	1/153	110/8501	0.866124	0.945259	0.945259	Rpl3l	1
R-MMU-8953854	Metabolism of RNA	7/153	544/8501	0.86689	0.945259	0.945259	Apobec2/Dcps/Gemin7/Mapkapk2/Psmb9/Rpl3l/Utp3	7
R-MMU-6807070	PTEN Regulation	1/153	111/8501	0.868565	0.945259	0.945259	Psmb9	1
R-MMU-9007101	Rab regulation of trafficking	1/153	111/8501	0.868565	0.945259	0.945259	Tbc1d10c	1
R-MMU-72613	Eukaryotic Translation Initiation	1/153	115/8501	0.877895	0.947666	0.947666	Rpl3l	1
R-MMU-72737	Cap-dependent Translation Initiation	1/153	115/8501	0.877895	0.947666	0.947666	Rpl3l	1
R-MMU-163200	Respiratory electron transport, ATP synthesis by chemiosmotic coupling, and heat production by uncoupling proteins.	1/153	116/8501	0.880122	0.947666	0.947666	Ucp1	1
R-MMU-69239	Synthesis of DNA	1/153	116/8501	0.880122	0.947666	0.947666	Psmb9	1
R-MMU-1630316	Glycosaminoglycan metabolism	1/153	117/8501	0.88231	0.947666	0.947666	Lyve1	1
R-MMU-2500257	Resolution of Sister Chromatid Cohesion	1/153	117/8501	0.88231	0.947666	0.947666	Ppp1cc	1
R-MMU-2454202	Fc epsilon receptor (FCERI) signaling	1/153	118/8501	0.884457	0.947908	0.947908	Psmb9	1
R-MMU-73894	DNA Repair	3/153	281/8501	0.886454	0.947987	0.947987	Babam1/H2ax/H4c8	3
R-MMU-69278	Cell Cycle, Mitotic	6/153	499/8501	0.892556	0.952446	0.952446	H2ax/H4c8/Mzt2/Ppp1cc/Prkar2b/Psmb9	6
R-MMU-69306	DNA Replication	1/153	123/8501	0.894626	0.952593	0.952593	Psmb9	1
R-MMU-453279	Mitotic G1 phase and G1/S transition	1/153	127/8501	0.902116	0.955597	0.955597	Psmb9	1
R-MMU-8957322	Metabolism of steroids	1/153	127/8501	0.902116	0.955597	0.955597	Gc	1
R-MMU-68882	Mitotic Anaphase	2/153	218/8501	0.90759	0.955597	0.955597	Ppp1cc/Psmb9	2
R-MMU-1640170	Cell Cycle	7/153	584/8501	0.908942	0.955597	0.955597	Babam1/H2ax/H4c8/Mzt2/Ppp1cc/Prkar2b/Psmb9	7
R-MMU-2555396	Mitotic Metaphase and Anaphase	2/153	219/8501	0.908953	0.955597	0.955597	Ppp1cc/Psmb9	2
R-MMU-5663220	RHO GTPases Activate Formins	1/153	131/8501	0.909077	0.955597	0.955597	Ppp1cc	1
R-MMU-8980692	RHOA GTPase cycle	1/153	133/8501	0.912371	0.957019	0.957019	Arhgap45	1
R-MMU-195721	Signaling by WNT	2/153	227/8501	0.919206	0.962141	0.962141	Gnb2/Psmb9	2
R-MMU-1257604	PIP3 activates AKT signaling	2/153	229/8501	0.921595	0.962598	0.962598	Cd19/Psmb9	2
R-MMU-69242	S Phase	1/153	144/8501	0.928478	0.966851	0.966851	Psmb9	1
R-MMU-9006934	Signaling by Receptor Tyrosine Kinases	4/153	395/8501	0.930201	0.966851	0.966851	Atp6v0d2/Mapkapk2/Spp1/Vegfb	4
R-MMU-195258	RHO GTPase Effectors	2/153	238/8501	0.93155	0.966851	0.966851	Ppp1cc/S100a9	2
R-MMU-201681	TCF dependent signaling in response to WNT	1/153	149/8501	0.934791	0.968177	0.968177	Psmb9	1
R-MMU-5688426	Deubiquitination	2/153	246/8501	0.939391	0.970901	0.970901	Babam1/Psmb9	2
R-MMU-9711123	Cellular response to chemical stress	1/153	156/8501	0.94271	0.972293	0.972293	Psmb9	1
R-MMU-9013149	RAC1 GTPase cycle	1/153	162/8501	0.948732	0.975843	0.975843	Arhgap45	1
R-MMU-983169	Class I MHC mediated antigen processing & presentation	3/153	343/8501	0.950111	0.975843	0.975843	Klhl41/Psmb9/Tap1	3
R-MMU-5689880	Ub-specific processing proteases	1/153	181/8501	0.963953	0.985915	0.985915	Psmb9	1
R-MMU-5617833	Cilium Assembly	1/153	185/8501	0.966532	0.985915	0.985915	Prkar2b	1
R-MMU-983168	Antigen processing: Ubiquitination & Proteasome degradation	2/153	285/8501	0.966891	0.985915	0.985915	Klhl41/Psmb9	2
R-MMU-3700989	Transcriptional Regulation by TP53	2/153	287/8501	0.967917	0.985915	0.985915	Smyd2/Trp53inp1	2
R-MMU-1852241	Organelle biogenesis and maintenance	1/153	212/8501	0.979745	0.995906	0.995906	Prkar2b	1
R-MMU-422475	Axon guidance	1/153	249/8501	0.989849	0.998563	0.998563	Cxcl12	1
R-MMU-9675108	Nervous system development	1/153	250/8501	0.990037	0.998563	0.998563	Cxcl12	1
R-MMU-5653656	Vesicle-mediated transport	4/153	566/8501	0.992886	0.998563	0.998563	Ap4s1/Gja4/Jchain/Tbc1d10c	4
R-MMU-194315	Signaling by Rho GTPases	4/153	569/8501	0.993186	0.998563	0.998563	Arhgap45/Epsti1/Ppp1cc/S100a9	4
R-MMU-9012999	RHO GTPase cycle	2/153	392/8501	0.994174	0.998563	0.998563	Arhgap45/Epsti1	2
R-MMU-9716542	Signaling by Rho GTPases, Miro GTPases and RHOBTB3	4/153	584/8501	0.994512	0.998563	0.998563	Arhgap45/Epsti1/Ppp1cc/S100a9	4
R-MMU-199991	Membrane Trafficking	3/153	534/8501	0.997076	0.999102	0.999102	Ap4s1/Gja4/Tbc1d10c	3
R-MMU-1266738	Developmental Biology	1/153	447/8501	0.999762	0.999762	0.999762	Cxcl12	1

## Sheet: A1M_vs_A1T3
ID	Description	GeneRatio	BgRatio	pvalue	p.adjust	qvalue	geneID	Count
R-MMU-390522	Striated Muscle Contraction	13/121	32/8501	1.41136e-16	4.72806e-14	4.57578e-14	Acta1/Actn2/Actn3/Mybpc2/Myl1/Myl2/Myl3/Neb/Tcap/Tnnc1/Tnnc2/Tnni2/Tnnt3	13
R-MMU-397014	Muscle contraction	19/121	153/8501	3.30784e-13	5.54063e-11	5.36218e-11	Acta1/Actn2/Actn3/Atp1a2/Atp2a1/Casq1/Ces1d/Mybpc2/Myl1/Myl2/Myl3/Mylpf/Neb/Tcap/Tnnc1/Tnnc2/Tnni2/Tnnt3/Trdn	19
R-MMU-380108	Chemokine receptors bind chemokines	7/121	54/8501	1.01187e-05	0.00112992	0.00109353	Ccl12/Ccl17/Ccl3/Ccl5/Ccr6/Cxcl12/Cxcl13	7
R-MMU-202427	Phosphorylation of CD3 and TCR zeta chains	3/121	12/8501	0.000563458	0.0471896	0.0456697	Cd3d/Csk/Lck	3
R-MMU-389948	PD-1 signaling	3/121	13/8501	0.000724909	0.0485689	0.0470046	Cd3d/Csk/Lck	3
R-MMU-375276	Peptide ligand-binding receptors	9/121	186/8501	0.00130165	0.0726757	0.070335	Cck/Ccl12/Ccl17/Ccl3/Ccl5/Ccr6/Cxcl12/Cxcl13/Npy	9
R-MMU-202733	Cell surface interactions at the vascular wall	6/121	89/8501	0.00163046	0.0780292	0.0755161	Cd74/Col1a1/Jaml/Jchain/Lck/Sell	6
R-MMU-198933	Immunoregulatory interactions between a Lymphoid and a non-Lymphoid cell	6/121	95/8501	0.00227595	0.0858967	0.0831302	Cd19/Cd3d/Col1a1/H2-M3/Jaml/Sell	6
R-MMU-202433	Generation of second messenger molecules	3/121	19/8501	0.00230767	0.0858967	0.0831302	Cd3d/Fyb/Lck	3
R-MMU-983695	Antigen activates B Cell Receptor (BCR) leading to generation of second messengers	3/121	24/8501	0.00457704	0.153331	0.148393	Cd19/Cd79a/Cd79b	3
R-MMU-5578775	Ion homeostasis	4/121	52/8501	0.00624531	0.190198	0.184072	Atp1a2/Atp2a1/Casq1/Trdn	4
R-MMU-388841	Costimulation by the CD28 family	4/121	57/8501	0.00863105	0.232763	0.225266	Btla/Cd3d/Csk/Lck	4
R-MMU-6803157	Antimicrobial peptides	5/121	90/8501	0.0090326	0.232763	0.225266	Camp/Ccr6/Rnase6/S100a8/S100a9	5
R-MMU-373076	Class A/1 (Rhodopsin-like receptors)	10/121	307/8501	0.0119856	0.267255	0.258647	Cck/Ccl12/Ccl17/Ccl3/Ccl5/Ccr6/Cxcl12/Cxcl13/Gpr65/Npy	10
R-MMU-114604	GPVI-mediated activation cascade	3/121	34/8501	0.0122078	0.267255	0.258647	Col1a1/Lck/Pdpn	3
R-MMU-5576891	Cardiac conduction	5/121	98/8501	0.0127644	0.267255	0.258647	Atp1a2/Atp2a1/Casq1/Ces1d/Trdn	5
R-MMU-1474228	Degradation of the extracellular matrix	5/121	107/8501	0.0180761	0.34789	0.336686	Col1a1/Mmp12/Mmp19/Spp1/Timp1	5
R-MMU-202131	Metabolism of nitric oxide: NOS3 activation and regulation	2/121	15/8501	0.0186926	0.34789	0.336686	Nosip/Nostrin	2
R-MMU-5362517	Signaling by Retinoic Acid	3/121	42/8501	0.0215786	0.364471	0.352733	Crabp2/Pdk2/Rdh14	3
R-MMU-109582	Hemostasis	13/121	490/8501	0.0217595	0.364471	0.352733	Actn2/Atp2a1/Cd74/Col1a1/Csk/Jaml/Jchain/Lck/Orm1/Pde2a/Pdpn/Sell/Timp1	13
R-MMU-500792	GPCR ligand binding	11/121	392/8501	0.0236081	0.376606	0.364477	Cck/Ccl12/Ccl17/Ccl3/Ccl5/Ccr6/Cxcl12/Cxcl13/Gpr65/Npy/Ramp2	11
R-MMU-5676594	TNF receptor superfamily (TNFSF) members mediating non-canonical NF-kB pathway	2/121	18/8501	0.0264938	0.403428	0.390434	Ltb/Tnfrsf13c	2
R-MMU-376176	Signaling by ROBO receptors	2/121	19/8501	0.0293392	0.409526	0.396336	Cxcl12/Vasp	2
R-MMU-5686938	Regulation of TLR by endogenous ligand	2/121	19/8501	0.0293392	0.409526	0.396336	S100a8/S100a9	2
R-MMU-6798695	Neutrophil degranulation	13/121	522/8501	0.0341314	0.45736	0.44263	Arhgap45/Camp/Fcna/H2-M3/Hpse/Mcemp1/Orm1/Prg2/S100a8/S100a9/Sell/Slpi/Tbc1d10c	13
R-MMU-5668599	RHO GTPases Activate NADPH Oxidases	2/121	24/8501	0.0452303	0.56627	0.548032	S100a8/S100a9	2
R-MMU-1280218	Adaptive Immune System	15/121	657/8501	0.0456397	0.56627	0.548032	Btla/Cd19/Cd3d/Cd74/Cd79a/Cd79b/Col1a1/Csk/Fyb/H2-M3/H2-Oa/Jaml/Klhl41/Lck/Sell	15
R-MMU-202403	TCR signaling	4/121	102/8501	0.0573012	0.682668	0.660681	Cd3d/Csk/Fyb/Lck	4
R-MMU-76002	Platelet activation, signaling and aggregation	7/121	244/8501	0.0590966	0.682668	0.660681	Actn2/Col1a1/Csk/Lck/Orm1/Pdpn/Timp1	7
R-MMU-9607240	FLT3 Signaling	2/121	29/8501	0.063567	0.709831	0.686969	Csk/Lck	2
R-MMU-9013407	RHOH GTPase cycle	2/121	31/8501	0.0714933	0.772589	0.747706	Csk/Lck	2
R-MMU-372790	Signaling by GPCR	13/121	599/8501	0.0832507	0.80518	0.779247	Cck/Ccl12/Ccl17/Ccl3/Ccl5/Ccr6/Cxcl12/Cxcl13/Gpr65/Npy/Pde2a/Ramp2/Rps6ka1	13
R-MMU-70263	Gluconeogenesis	2/121	34/8501	0.0839406	0.80518	0.779247	Eno3/Pgam2	2
R-MMU-9749641	Aspirin ADME	2/121	34/8501	0.0839406	0.80518	0.779247	Ces1d/Cyp2e1	2
R-MMU-442755	Activation of NMDA receptors and postsynaptic events	2/121	36/8501	0.0925773	0.80518	0.779247	Actn2/Rps6ka1	2
R-MMU-76009	Platelet Aggregation (Plug Formation)	2/121	36/8501	0.0925773	0.80518	0.779247	Col1a1/Csk	2
R-MMU-983712	Ion channel transport	5/121	169/8501	0.0930842	0.80518	0.779247	Atp1a2/Atp2a1/Atp6v0d2/Casq1/Trdn	5
R-MMU-1280215	Cytokine Signaling in Immune system	9/121	395/8501	0.109671	0.80518	0.779247	Csk/Hck/Il11/Il1b/Isg15/Lck/Ltb/Rps6ka1/Tnfrsf13c	9
R-MMU-391160	Signal regulatory protein family interactions	1/121	10/8501	0.133623	0.80518	0.779247	Fyb	1
R-MMU-418457	cGMP effects	1/121	10/8501	0.133623	0.80518	0.779247	Pde2a	1
R-MMU-75892	Platelet Adhesion to exposed collagen	1/121	10/8501	0.133623	0.80518	0.779247	Col1a1	1
R-MMU-9020558	Interleukin-2 signaling	1/121	10/8501	0.133623	0.80518	0.779247	Lck	1
R-MMU-166658	Complement cascade	2/121	46/8501	0.139049	0.80518	0.779247	Cd19/Fcna	2
R-MMU-389359	CD28 dependent Vav1 pathway	1/121	11/8501	0.145969	0.80518	0.779247	Lck	1
R-MMU-430116	GP1b-IX-V activation signalling	1/121	11/8501	0.145969	0.80518	0.779247	Col1a1	1
R-MMU-8866907	Activation of the TFAP2 (AP-2) family of transcription factors	1/121	11/8501	0.145969	0.80518	0.779247	Tfap2d	1
R-MMU-1475029	Reversible hydration of carbon dioxide	1/121	12/8501	0.158141	0.80518	0.779247	Car3	1
R-MMU-1614558	Degradation of cysteine and homocysteine	1/121	12/8501	0.158141	0.80518	0.779247	Cdo1	1
R-MMU-210990	PECAM1 interactions	1/121	12/8501	0.158141	0.80518	0.779247	Lck	1
R-MMU-2160916	Hyaluronan uptake and degradation	1/121	12/8501	0.158141	0.80518	0.779247	Lyve1	1
R-MMU-1502540	Signaling by Activin	1/121	13/8501	0.170141	0.80518	0.779247	Inhba	1
R-MMU-2029481	FCGR activation	1/121	13/8501	0.170141	0.80518	0.779247	Hck	1
R-MMU-392154	Nitric oxide stimulates guanylate cyclase	1/121	13/8501	0.170141	0.80518	0.779247	Pde2a	1
R-MMU-983705	Signaling by the B Cell Receptor (BCR)	3/121	100/8501	0.170297	0.80518	0.779247	Cd19/Cd79a/Cd79b	3
R-MMU-936837	Ion transport by P-type ATPases	2/121	54/8501	0.17909	0.80518	0.779247	Atp1a2/Atp2a1	2
R-MMU-1433559	Regulation of KIT signaling	1/121	14/8501	0.181971	0.80518	0.779247	Lck	1
R-MMU-166786	Creation of C4 and C2 activators	1/121	14/8501	0.181971	0.80518	0.779247	Fcna	1
R-MMU-200425	Carnitine metabolism	1/121	14/8501	0.181971	0.80518	0.779247	Thrsp	1
R-MMU-418359	Reduction of cytosolic Ca++ levels	1/121	14/8501	0.181971	0.80518	0.779247	Atp2a1	1
R-MMU-70221	Glycogen breakdown (glycogenolysis)	1/121	14/8501	0.181971	0.80518	0.779247	Pygm	1
R-MMU-74217	Purine salvage	1/121	14/8501	0.181971	0.80518	0.779247	Ampd1	1
R-MMU-9706369	Negative regulation of FLT3	1/121	14/8501	0.181971	0.80518	0.779247	Csk	1
R-MMU-1442490	Collagen degradation	2/121	55/8501	0.184218	0.80518	0.779247	Col1a1/Mmp12	2
R-MMU-2243919	Crosslinking of collagen fibrils	1/121	15/8501	0.193633	0.80518	0.779247	Col1a1	1
R-MMU-2022377	Metabolism of Angiotensinogen to Angiotensins	1/121	16/8501	0.205131	0.80518	0.779247	Ces1d	1
R-MMU-204174	Regulation of pyruvate dehydrogenase (PDH) complex	1/121	16/8501	0.205131	0.80518	0.779247	Pdk2	1
R-MMU-419037	NCAM1 interactions	1/121	16/8501	0.205131	0.80518	0.779247	Ncam1	1
R-MMU-438064	Post NMDA receptor activation events	1/121	16/8501	0.205131	0.80518	0.779247	Rps6ka1	1
R-MMU-6788467	IL-6-type cytokine receptor ligand interactions	1/121	16/8501	0.205131	0.80518	0.779247	Il11	1
R-MMU-70171	Glycolysis	2/121	60/8501	0.210144	0.80518	0.779247	Eno3/Pgam2	2
R-MMU-2980736	Peptide hormone metabolism	2/121	61/8501	0.215376	0.80518	0.779247	Ces1d/Inhba	2
R-MMU-1461957	Beta defensins	1/121	17/8501	0.216466	0.80518	0.779247	Ccr6	1
R-MMU-1482922	Acyl chain remodelling of PI	1/121	17/8501	0.216466	0.80518	0.779247	Pla2g2d	1
R-MMU-180292	GAB1 signalosome	1/121	17/8501	0.216466	0.80518	0.779247	Csk	1
R-MMU-2142845	Hyaluronan metabolism	1/121	17/8501	0.216466	0.80518	0.779247	Lyve1	1
R-MMU-446353	Cell-extracellular matrix interactions	1/121	17/8501	0.216466	0.80518	0.779247	Vasp	1
R-MMU-881907	Gastrin-CREB signalling pathway via PKC and MAPK	1/121	17/8501	0.216466	0.80518	0.779247	Rps6ka1	1
R-MMU-9018677	Biosynthesis of DHA-derived SPMs	1/121	17/8501	0.216466	0.80518	0.779247	Cyp2e1	1
R-MMU-8957275	Post-translational protein phosphorylation	3/121	114/8501	0.221099	0.80518	0.779247	Hrc/Spp1/Timp1	3
R-MMU-1482925	Acyl chain remodelling of PG	1/121	18/8501	0.227641	0.80518	0.779247	Pla2g2d	1
R-MMU-190241	FGFR2 ligand binding and activation	1/121	18/8501	0.227641	0.80518	0.779247	Fgfbp1	1
R-MMU-198753	ERK/MAPK targets	1/121	18/8501	0.227641	0.80518	0.779247	Rps6ka1	1
R-MMU-70895	Branched-chain amino acid catabolism	1/121	18/8501	0.227641	0.80518	0.779247	Bckdhb	1
R-MMU-8982491	Glycogen metabolism	1/121	18/8501	0.227641	0.80518	0.779247	Pygm	1
R-MMU-9018678	Biosynthesis of specialized proresolving mediators (SPMs)	1/121	18/8501	0.227641	0.80518	0.779247	Cyp2e1	1
R-MMU-114608	Platelet degranulation	3/121	116/8501	0.228603	0.80518	0.779247	Actn2/Orm1/Timp1	3
R-MMU-1474244	Extracellular matrix organization	5/121	231/8501	0.232433	0.80518	0.779247	Col1a1/Mmp12/Mmp19/Spp1/Timp1	5
R-MMU-2024096	HS-GAG degradation	1/121	19/8501	0.238658	0.80518	0.779247	Hpse	1
R-MMU-445144	Signal transduction by L1	1/121	19/8501	0.238658	0.80518	0.779247	Ncam1	1
R-MMU-9705462	Inactivation of CSF3 (G-CSF) signaling	1/121	19/8501	0.238658	0.80518	0.779247	Hck	1
R-MMU-216083	Integrin cell surface interactions	2/121	66/8501	0.241692	0.80518	0.779247	Col1a1/Spp1	2
R-MMU-381426	Regulation of Insulin-like Growth Factor (IGF) transport and uptake by Insulin-like Growth Factor Binding Proteins (IGFBPs)	3/121	120/8501	0.243753	0.80518	0.779247	Hrc/Spp1/Timp1	3
R-MMU-76005	Response to elevated platelet cytosolic Ca2+	3/121	121/8501	0.247567	0.80518	0.779247	Actn2/Orm1/Timp1	3
R-MMU-166663	Initial triggering of complement	1/121	20/8501	0.249519	0.80518	0.779247	Fcna	1
R-MMU-389513	CTLA4 inhibitory signaling	1/121	20/8501	0.249519	0.80518	0.779247	Lck	1
R-MMU-5620971	Pyroptosis	1/121	20/8501	0.249519	0.80518	0.779247	Il1b	1
R-MMU-8874081	MET activates PTK2 signaling	1/121	20/8501	0.249519	0.80518	0.779247	Col1a1	1
R-MMU-5365859	RA biosynthesis pathway	1/121	21/8501	0.260226	0.80518	0.779247	Rdh14	1
R-MMU-69190	DNA strand elongation	1/121	21/8501	0.260226	0.80518	0.779247	Gins4	1
R-MMU-8864260	Transcriptional regulation by the AP-2 (TFAP2) family of transcription factors	1/121	21/8501	0.260226	0.80518	0.779247	Tfap2d	1
R-MMU-912631	Regulation of signaling by CBL	1/121	21/8501	0.260226	0.80518	0.779247	Hck	1
R-MMU-112409	RAF-independent MAPK1/3 activation	1/121	22/8501	0.270782	0.80518	0.779247	Dusp2	1
R-MMU-1482801	Acyl chain remodelling of PS	1/121	22/8501	0.270782	0.80518	0.779247	Pla2g2d	1
R-MMU-2168880	Scavenging of heme from plasma	1/121	22/8501	0.270782	0.80518	0.779247	Jchain	1
R-MMU-389357	CD28 dependent PI3K/Akt signaling	1/121	22/8501	0.270782	0.80518	0.779247	Lck	1
R-MMU-438066	Unblocking of NMDA receptors, glutamate binding and activation	1/121	22/8501	0.270782	0.80518	0.779247	Actn2	1
R-MMU-6783589	Interleukin-6 family signaling	1/121	22/8501	0.270782	0.80518	0.779247	Il11	1
R-MMU-418346	Platelet homeostasis	2/121	72/8501	0.273445	0.80518	0.779247	Atp2a1/Pde2a	2
R-MMU-8956321	Nucleotide salvage	1/121	23/8501	0.281188	0.80518	0.779247	Ampd1	1
R-MMU-9674555	Signaling by CSF3 (G-CSF)	1/121	23/8501	0.281188	0.80518	0.779247	Hck	1
R-MMU-388396	GPCR downstream signalling	10/121	565/8501	0.283425	0.80518	0.779247	Cck/Ccl5/Ccr6/Cxcl12/Cxcl13/Gpr65/Npy/Pde2a/Ramp2/Rps6ka1	10
R-MMU-2029480	Fcgamma receptor (FCGR) dependent phagocytosis	2/121	75/8501	0.28932	0.80518	0.779247	Hck/Myh2	2
R-MMU-1614635	Sulfur amino acid metabolism	1/121	24/8501	0.291447	0.80518	0.779247	Cdo1	1
R-MMU-70268	Pyruvate metabolism	1/121	24/8501	0.291447	0.80518	0.779247	Pdk2	1
R-MMU-1236977	Endosomal/Vacuolar pathway	1/121	25/8501	0.301561	0.80518	0.779247	H2-M3	1
R-MMU-5223345	Miscellaneous transport and binding events	1/121	25/8501	0.301561	0.80518	0.779247	Add3	1
R-MMU-70326	Glucose metabolism	2/121	79/8501	0.310424	0.80518	0.779247	Eno3/Pgam2	2
R-MMU-198725	Nuclear Events (kinase and transcription factor activation)	1/121	26/8501	0.311532	0.80518	0.779247	Rps6ka1	1
R-MMU-211981	Xenobiotics	1/121	26/8501	0.311532	0.80518	0.779247	Cyp2e1	1
R-MMU-418360	Platelet calcium homeostasis	1/121	26/8501	0.311532	0.80518	0.779247	Atp2a1	1
R-MMU-77387	Insulin receptor recycling	1/121	26/8501	0.311532	0.80518	0.779247	Atp6v0d2	1
R-MMU-71387	Metabolism of carbohydrates	5/121	260/8501	0.311535	0.80518	0.779247	Eno3/Hpse/Lyve1/Pgam2/Pygm	5
R-MMU-168898	Toll-like Receptor Cascades	3/121	139/8501	0.317364	0.80518	0.779247	Rps6ka1/S100a8/S100a9	3
R-MMU-1169408	ISG15 antiviral mechanism	1/121	27/8501	0.321361	0.80518	0.779247	Isg15	1
R-MMU-1482788	Acyl chain remodelling of PC	1/121	27/8501	0.321361	0.80518	0.779247	Pla2g2d	1
R-MMU-1482839	Acyl chain remodelling of PE	1/121	27/8501	0.321361	0.80518	0.779247	Pla2g2d	1
R-MMU-201451	Signaling by BMP	1/121	27/8501	0.321361	0.80518	0.779247	Nog	1
R-MMU-354192	Integrin signaling	1/121	27/8501	0.321361	0.80518	0.779247	Csk	1
R-MMU-450282	MAPK targets/ Nuclear events mediated by MAP kinases	1/121	27/8501	0.321361	0.80518	0.779247	Rps6ka1	1
R-MMU-449147	Signaling by Interleukins	5/121	266/8501	0.32843	0.80518	0.779247	Hck/Il11/Il1b/Lck/Rps6ka1	5
R-MMU-9006934	Signaling by Receptor Tyrosine Kinases	7/121	395/8501	0.331302	0.80518	0.779247	Atp6v0d2/Col1a1/Csk/Fgfbp1/Lck/Rps6ka1/Spp1	7
R-MMU-1500931	Cell-Cell communication	2/121	83/8501	0.331402	0.80518	0.779247	Fyb/Vasp	2
R-MMU-2424491	DAP12 signaling	1/121	29/8501	0.340605	0.80518	0.779247	Lck	1
R-MMU-389661	Glyoxylate metabolism and glycine degradation	1/121	29/8501	0.340605	0.80518	0.779247	Bckdhb	1
R-MMU-9753281	Paracetamol ADME	1/121	29/8501	0.340605	0.80518	0.779247	Cyp2e1	1
R-MMU-202424	Downstream TCR signaling	2/121	85/8501	0.341828	0.80518	0.779247	Cd3d/Lck	2
R-MMU-9006931	Signaling by Nuclear Receptors	4/121	208/8501	0.34371	0.80518	0.779247	Crabp2/H4c8/Pdk2/Rdh14	4
R-MMU-418594	G alpha (i) signalling events	5/121	273/8501	0.348264	0.80518	0.779247	Ccl5/Ccr6/Cxcl12/Cxcl13/Npy	5
R-MMU-196807	Nicotinate metabolism	1/121	30/8501	0.350022	0.80518	0.779247	Nmrk2	1
R-MMU-5656169	Termination of translesion DNA synthesis	1/121	30/8501	0.350022	0.80518	0.779247	Isg15	1
R-MMU-8866652	Synthesis of active ubiquitin: roles of E1 and E2 enzymes	1/121	30/8501	0.350022	0.80518	0.779247	Otulin	1
R-MMU-8875878	MET promotes cell motility	1/121	30/8501	0.350022	0.80518	0.779247	Col1a1	1
R-MMU-1799339	SRP-dependent cotranslational protein targeting to membrane	2/121	88/8501	0.357371	0.80518	0.779247	Rpl10l/Rpl3l	2
R-MMU-1169410	Antiviral mechanism by IFN-stimulated genes	1/121	31/8501	0.359307	0.80518	0.779247	Isg15	1
R-MMU-375165	NCAM signaling for neurite out-growth	1/121	31/8501	0.359307	0.80518	0.779247	Ncam1	1
R-MMU-445355	Smooth Muscle Contraction	1/121	31/8501	0.359307	0.80518	0.779247	Mylpf	1
R-MMU-917977	Transferrin endocytosis and recycling	1/121	31/8501	0.359307	0.80518	0.779247	Atp6v0d2	1
R-MMU-975956	Nonsense Mediated Decay (NMD) independent of the Exon Junction Complex (EJC)	2/121	90/8501	0.367662	0.80518	0.779247	Rpl10l/Rpl3l	2
R-MMU-190861	Gap junction assembly	1/121	32/8501	0.368459	0.80518	0.779247	Gja4	1
R-MMU-3000171	Non-integrin membrane-ECM interactions	1/121	32/8501	0.368459	0.80518	0.779247	Col1a1	1
R-MMU-389356	CD28 co-stimulation	1/121	32/8501	0.368459	0.80518	0.779247	Lck	1
R-MMU-8854214	TBC/RABGAPs	1/121	32/8501	0.368459	0.80518	0.779247	Tbc1d10c	1
R-MMU-1592389	Activation of Matrix Metalloproteinases	1/121	33/8501	0.377482	0.80518	0.779247	Timp1	1
R-MMU-2173782	Binding and Uptake of Ligands by Scavenger Receptors	1/121	33/8501	0.377482	0.80518	0.779247	Jchain	1
R-MMU-1236974	ER-Phagosome pathway	1/121	34/8501	0.386378	0.80518	0.779247	H2-M3	1
R-MMU-451927	Interleukin-2 family signaling	1/121	34/8501	0.386378	0.80518	0.779247	Lck	1
R-MMU-15869	Metabolism of nucleotides	2/121	94/8501	0.38805	0.80518	0.779247	Ampd1/Entpd2	2
R-MMU-2672351	Stimuli-sensing channels	2/121	95/8501	0.393103	0.80518	0.779247	Casq1/Trdn	2
R-MMU-8948216	Collagen chain trimerization	1/121	35/8501	0.395147	0.80518	0.779247	Col1a1	1
R-MMU-8956319	Nucleotide catabolism	1/121	35/8501	0.395147	0.80518	0.779247	Entpd2	1
R-MMU-9006936	Signaling by TGFB family members	2/121	96/8501	0.398137	0.80518	0.779247	Inhba/Nog	2
R-MMU-5668541	TNFR2 non-canonical NF-kB pathway	2/121	97/8501	0.403153	0.80518	0.779247	Ltb/Tnfrsf13c	2
R-MMU-72689	Formation of a pool of free 40S subunits	2/121	97/8501	0.403153	0.80518	0.779247	Rpl10l/Rpl3l	2
R-MMU-9748784	Drug ADME	2/121	97/8501	0.403153	0.80518	0.779247	Ces1d/Cyp2e1	2
R-MMU-1222556	ROS and RNS production in phagocytes	1/121	36/8501	0.403792	0.80518	0.779247	Atp6v0d2	1
R-MMU-77289	Mitochondrial Fatty Acid Beta-Oxidation	1/121	36/8501	0.403792	0.80518	0.779247	Eci1	1
R-MMU-9035034	RHOF GTPase cycle	1/121	36/8501	0.403792	0.80518	0.779247	Add3	1
R-MMU-977606	Regulation of Complement cascade	1/121	36/8501	0.403792	0.80518	0.779247	Cd19	1
R-MMU-110313	Translesion synthesis by Y family DNA polymerases bypasses lesions on DNA template	1/121	37/8501	0.412314	0.809773	0.783692	Isg15	1
R-MMU-6811558	PI5P, PP2A and IER3 Regulate PI3K/AKT Signaling	2/121	99/8501	0.413125	0.809773	0.783692	Cd19/Lck	2
R-MMU-1433557	Signaling by SCF-KIT	1/121	38/8501	0.420715	0.809773	0.783692	Lck	1
R-MMU-1483166	Synthesis of PA	1/121	38/8501	0.420715	0.809773	0.783692	Pla2g2d	1
R-MMU-2172127	DAP12 interactions	1/121	38/8501	0.420715	0.809773	0.783692	Lck	1
R-MMU-8853659	RET signaling	1/121	38/8501	0.420715	0.809773	0.783692	Dok5	1
R-MMU-211945	Phase I - Functionalization of compounds	2/121	101/8501	0.423016	0.809773	0.783692	Ces1d/Cyp2e1	2
R-MMU-5357905	Regulation of TNFR1 signaling	1/121	39/8501	0.428998	0.810542	0.784436	Otulin	1
R-MMU-5674135	MAP2K and MAPK activation	1/121	39/8501	0.428998	0.810542	0.784436	Csk	1
R-MMU-190828	Gap junction trafficking	1/121	40/8501	0.437163	0.810542	0.784436	Gja4	1
R-MMU-2559582	Senescence-Associated Secretory Phenotype (SASP)	1/121	40/8501	0.437163	0.810542	0.784436	Rps6ka1	1
R-MMU-512988	Interleukin-3, Interleukin-5 and GM-CSF signaling	1/121	40/8501	0.437163	0.810542	0.784436	Hck	1
R-MMU-5675221	Negative regulation of MAPK pathway	1/121	41/8501	0.445212	0.810542	0.784436	Dusp2	1
R-MMU-983170	Antigen Presentation: Folding, assembly and peptide loading of class I MHC	1/121	41/8501	0.445212	0.810542	0.784436	H2-M3	1
R-MMU-199418	Negative regulation of the PI3K/AKT network	2/121	106/8501	0.447363	0.810542	0.784436	Cd19/Lck	2
R-MMU-156827	L13a-mediated translational silencing of Ceruloplasmin expression	2/121	107/8501	0.452165	0.810542	0.784436	Rpl10l/Rpl3l	2
R-MMU-157858	Gap junction trafficking and regulation	1/121	42/8501	0.453147	0.810542	0.784436	Gja4	1
R-MMU-3000178	ECM proteoglycans	1/121	42/8501	0.453147	0.810542	0.784436	Col1a1	1
R-MMU-72706	GTP hydrolysis and joining of the 60S ribosomal subunit	2/121	108/8501	0.456943	0.810542	0.784436	Rpl10l/Rpl3l	2
R-MMU-927802	Nonsense-Mediated Decay (NMD)	2/121	110/8501	0.466428	0.810542	0.784436	Rpl10l/Rpl3l	2
R-MMU-975957	Nonsense Mediated Decay (NMD) enhanced by the Exon Junction Complex (EJC)	2/121	110/8501	0.466428	0.810542	0.784436	Rpl10l/Rpl3l	2
R-MMU-71291	Metabolism of amino acids and derivatives	4/121	248/8501	0.472279	0.810542	0.784436	Bckdhb/Cdo1/Ckm/Ckmt2	4
R-MMU-422475	Axon guidance	4/121	249/8501	0.475403	0.810542	0.784436	Cxcl12/Dok5/Ncam1/Vasp	4
R-MMU-2022090	Assembly of collagen fibrils and other multimeric structures	1/121	45/8501	0.476282	0.810542	0.784436	Col1a1	1
R-MMU-9675108	Nervous system development	4/121	250/8501	0.478521	0.810542	0.784436	Cxcl12/Dok5/Ncam1/Vasp	4
R-MMU-177929	Signaling by EGFR	1/121	46/8501	0.483776	0.810542	0.784436	Csk	1
R-MMU-3214842	HDMs demethylate histones	1/121	46/8501	0.483776	0.810542	0.784436	H4c8	1
R-MMU-73893	DNA Damage Bypass	1/121	46/8501	0.483776	0.810542	0.784436	Isg15	1
R-MMU-9013405	RHOD GTPase cycle	1/121	46/8501	0.483776	0.810542	0.784436	Add3	1
R-MMU-1483206	Glycerophospholipid biosynthesis	2/121	115/8501	0.489711	0.810542	0.784436	Pla2g2d/Pnpla3	2
R-MMU-72613	Eukaryotic Translation Initiation	2/121	115/8501	0.489711	0.810542	0.784436	Rpl10l/Rpl3l	2
R-MMU-72737	Cap-dependent Translation Initiation	2/121	115/8501	0.489711	0.810542	0.784436	Rpl10l/Rpl3l	2
R-MMU-71406	Pyruvate metabolism and Citric Acid (TCA) cycle	1/121	47/8501	0.491164	0.810542	0.784436	Pdk2	1
R-MMU-8848021	Signaling by PTK6	1/121	47/8501	0.491164	0.810542	0.784436	Gpnmb	1
R-MMU-9006927	Signaling by Non-Receptor Tyrosine Kinases	1/121	47/8501	0.491164	0.810542	0.784436	Gpnmb	1
R-MMU-5218859	Regulated Necrosis	1/121	48/8501	0.498447	0.811231	0.785104	Il1b	1
R-MMU-75893	TNF signaling	1/121	48/8501	0.498447	0.811231	0.785104	Otulin	1
R-MMU-1630316	Glycosaminoglycan metabolism	2/121	117/8501	0.498847	0.811231	0.785104	Hpse/Lyve1	2
R-MMU-2132295	MHC class II antigen presentation	2/121	119/8501	0.507879	0.821798	0.79533	Cd74/H2-Oa	2
R-MMU-1638091	Heparan sulfate/heparin (HS-GAG) metabolism	1/121	50/8501	0.512704	0.821798	0.79533	Hpse	1
R-MMU-186797	Signaling by PDGF	1/121	50/8501	0.512704	0.821798	0.79533	Spp1	1
R-MMU-5673001	RAF/MAP kinase cascade	4/121	262/8501	0.515353	0.82211	0.795632	Actn2/Csk/Dusp2/Ncam1	4
R-MMU-1461973	Defensins	1/121	52/8501	0.526559	0.8349	0.80801	Ccr6	1
R-MMU-5684996	MAPK1/MAPK3 signaling	4/121	268/8501	0.533328	0.8349	0.80801	Actn2/Csk/Dusp2/Ncam1	4
R-MMU-9639288	Amino acids regulate mTORC1	1/121	53/8501	0.533339	0.8349	0.80801	Atp6v0d2	1
R-MMU-9711097	Cellular response to starvation	1/121	53/8501	0.533339	0.8349	0.80801	Atp6v0d2	1
R-MMU-416476	G alpha (q) signalling events	3/121	198/8501	0.538543	0.836142	0.809212	Cck/Gpr65/Rps6ka1	3
R-MMU-2029482	Regulation of actin dynamics for phagocytic cup formation	1/121	55/8501	0.546612	0.836142	0.809212	Myh2	1
R-MMU-373080	Class B/2 (Secretin family receptors)	1/121	55/8501	0.546612	0.836142	0.809212	Ramp2	1
R-MMU-448424	Interleukin-17 signaling	1/121	55/8501	0.546612	0.836142	0.809212	Rps6ka1	1
R-MMU-450294	MAP kinase activation	1/121	55/8501	0.546612	0.836142	0.809212	Rps6ka1	1
R-MMU-917937	Iron uptake and transport	1/121	56/8501	0.553107	0.842232	0.815106	Atp6v0d2	1
R-MMU-8873719	RAB geranylgeranylation	1/121	57/8501	0.559511	0.844776	0.817568	Rab25	1
R-MMU-418555	G alpha (s) signalling events	2/121	131/8501	0.559822	0.844776	0.817568	Pde2a/Ramp2	2
R-MMU-1650814	Collagen biosynthesis and modifying enzymes	1/121	60/8501	0.578179	0.863996	0.836169	Col1a1	1
R-MMU-5654738	Signaling by FGFR2	1/121	60/8501	0.578179	0.863996	0.836169	Fgfbp1	1
R-MMU-112314	Neurotransmitter receptors and postsynaptic signal transmission	2/121	136/8501	0.580296	0.863996	0.836169	Actn2/Rps6ka1	2
R-MMU-3214841	PKMTs methylate histone lysines	1/121	61/8501	0.584226	0.865998	0.838107	H4c8	1
R-MMU-187037	Signaling by NTRK1 (TRKA)	1/121	62/8501	0.590186	0.866103	0.838208	Rps6ka1	1
R-MMU-373760	L1CAM interactions	1/121	63/8501	0.596062	0.866103	0.838208	Ncam1	1
R-MMU-5693571	Nonhomologous End-Joining (NHEJ)	1/121	63/8501	0.596062	0.866103	0.838208	H4c8	1
R-MMU-5683057	MAPK family signaling cascades	4/121	291/8501	0.599035	0.866103	0.838208	Actn2/Csk/Dusp2/Ncam1	4
R-MMU-2299718	Condensation of Prophase Chromosomes	1/121	64/8501	0.601855	0.866103	0.838208	H4c8	1
R-MMU-446728	Cell junction organization	1/121	64/8501	0.601855	0.866103	0.838208	Vasp	1
R-MMU-211897	Cytochrome P450 - arranged by substrate type	1/121	65/8501	0.607565	0.866103	0.838208	Cyp2e1	1
R-MMU-4551638	SUMOylation of chromatin organization proteins	1/121	65/8501	0.607565	0.866103	0.838208	H4c8	1
R-MMU-913531	Interferon Signaling	1/121	65/8501	0.607565	0.866103	0.838208	Isg15	1
R-MMU-6806834	Signaling by MET	1/121	67/8501	0.618742	0.877467	0.849206	Col1a1	1
R-MMU-3214858	RMTs methylate histone arginines	1/121	70/8501	0.634919	0.877467	0.849206	H4c8	1
R-MMU-5693565	Recruitment and ATM-mediated phosphorylation of repair and signaling proteins at DNA double strand breaks	1/121	71/8501	0.640159	0.877467	0.849206	H4c8	1
R-MMU-190236	Signaling by FGFR	1/121	72/8501	0.645324	0.877467	0.849206	Fgfbp1	1
R-MMU-3214847	HATs acetylate histones	1/121	72/8501	0.645324	0.877467	0.849206	H4c8	1
R-MMU-5693606	DNA Double Strand Break Response	1/121	72/8501	0.645324	0.877467	0.849206	H4c8	1
R-MMU-74752	Signaling by Insulin receptor	1/121	72/8501	0.645324	0.877467	0.849206	Atp6v0d2	1
R-MMU-1474290	Collagen formation	1/121	73/8501	0.650415	0.877467	0.849206	Col1a1	1
R-MMU-8852135	Protein ubiquitination	1/121	73/8501	0.650415	0.877467	0.849206	Otulin	1
R-MMU-166520	Signaling by NTRKs	1/121	74/8501	0.655434	0.877467	0.849206	Rps6ka1	1
R-MMU-163685	Integration of energy metabolism	1/121	76/8501	0.665259	0.877467	0.849206	Adipoq	1
R-MMU-168164	Toll Like Receptor 3 (TLR3) Cascade	1/121	76/8501	0.665259	0.877467	0.849206	Rps6ka1	1
R-MMU-168142	Toll Like Receptor 10 (TLR10) Cascade	1/121	78/8501	0.674805	0.877467	0.849206	Rps6ka1	1
R-MMU-168176	Toll Like Receptor 5 (TLR5) Cascade	1/121	78/8501	0.674805	0.877467	0.849206	Rps6ka1	1
R-MMU-975871	MyD88 cascade initiated on plasma membrane	1/121	78/8501	0.674805	0.877467	0.849206	Rps6ka1	1
R-MMU-1428517	The citric acid (TCA) cycle and respiratory electron transport	2/121	163/8501	0.678803	0.877467	0.849206	Pdk2/Ucp1	2
R-MMU-8978868	Fatty acid metabolism	2/121	163/8501	0.678803	0.877467	0.849206	Eci1/Thrsp	2
R-MMU-166058	MyD88:MAL(TIRAP) cascade initiated on plasma membrane	1/121	79/8501	0.679477	0.877467	0.849206	Rps6ka1	1
R-MMU-168179	Toll Like Receptor TLR1:TLR2 Cascade	1/121	79/8501	0.679477	0.877467	0.849206	Rps6ka1	1
R-MMU-168188	Toll Like Receptor TLR6:TLR2 Cascade	1/121	79/8501	0.679477	0.877467	0.849206	Rps6ka1	1
R-MMU-181438	Toll Like Receptor 2 (TLR2) Cascade	1/121	79/8501	0.679477	0.877467	0.849206	Rps6ka1	1
R-MMU-212300	PRC2 methylates histones and DNA	1/121	80/8501	0.684082	0.877467	0.849206	H4c8	1
R-MMU-606279	Deposition of new CENPA-containing nucleosomes at the centromere	1/121	80/8501	0.684082	0.877467	0.849206	H4c8	1
R-MMU-774815	Nucleosome assembly	1/121	80/8501	0.684082	0.877467	0.849206	H4c8	1
R-MMU-163125	Post-translational modification: synthesis of GPI-anchored proteins	1/121	81/8501	0.688621	0.877467	0.849206	Ly6d	1
R-MMU-9013148	CDC42 GTPase cycle	1/121	83/8501	0.697507	0.877467	0.849206	Arhgap45	1
R-MMU-975138	TRAF6 mediated induction of NFkB and MAP kinases upon TLR7/8 or 9 activation	1/121	83/8501	0.697507	0.877467	0.849206	Rps6ka1	1
R-MMU-8936459	RUNX1 regulates genes involved in megakaryocyte differentiation and platelet function	1/121	84/8501	0.701855	0.877467	0.849206	H4c8	1
R-MMU-975155	MyD88 dependent cascade initiated on endosome	1/121	84/8501	0.701855	0.877467	0.849206	Rps6ka1	1
R-MMU-168181	Toll Like Receptor 7/8 (TLR7/8) Cascade	1/121	85/8501	0.706141	0.877467	0.849206	Rps6ka1	1
R-MMU-5693607	Processing of DNA double-strand break ends	1/121	85/8501	0.706141	0.877467	0.849206	H4c8	1
R-MMU-382551	Transport of small molecules	8/121	644/8501	0.706624	0.877467	0.849206	Add3/Atp1a2/Atp2a1/Atp6v0d2/Casq1/Derl3/Mb/Trdn	8
R-MMU-6791226	Major pathway of rRNA processing in the nucleolus and cytosol	2/121	172/8501	0.707212	0.877467	0.849206	Rpl10l/Rpl3l	2
R-MMU-72312	rRNA processing	2/121	172/8501	0.707212	0.877467	0.849206	Rpl10l/Rpl3l	2
R-MMU-8868773	rRNA processing in the nucleus and cytosol	2/121	172/8501	0.707212	0.877467	0.849206	Rpl10l/Rpl3l	2
R-MMU-69473	G2/M DNA damage checkpoint	1/121	87/8501	0.714531	0.883276	0.854828	H4c8	1
R-MMU-168138	Toll Like Receptor 9 (TLR9) Cascade	1/121	89/8501	0.722683	0.886808	0.858246	Rps6ka1	1
R-MMU-9018519	Estrogen-dependent gene expression	1/121	89/8501	0.722683	0.886808	0.858246	H4c8	1
R-MMU-5607764	CLEC7A (Dectin-1) signaling	1/121	90/8501	0.726672	0.888449	0.859834	Il1b	1
R-MMU-1236975	Antigen processing-Cross presentation	1/121	92/8501	0.73448	0.891488	0.862775	H2-M3	1
R-MMU-2559583	Cellular Senescence	1/121	92/8501	0.73448	0.891488	0.862775	Rps6ka1	1
R-MMU-166166	MyD88-independent TLR4 cascade	1/121	95/8501	0.745779	0.89869	0.869746	Rps6ka1	1
R-MMU-937061	TRIF(TICAM1)-mediated TLR4 signaling	1/121	95/8501	0.745779	0.89869	0.869746	Rps6ka1	1
R-MMU-1483257	Phospholipid metabolism	2/121	188/8501	0.752576	0.900965	0.871947	Pla2g2d/Pnpla3	2
R-MMU-8856825	Cargo recognition for clathrin-mediated endocytosis	1/121	97/8501	0.753045	0.900965	0.871947	Cd3d	1
R-MMU-382556	ABC-family proteins mediated transport	1/121	99/8501	0.760106	0.906176	0.87699	Derl3	1
R-MMU-9020702	Interleukin-1 signaling	1/121	102/8501	0.770323	0.9151	0.885627	Il1b	1
R-MMU-112315	Transmission across Chemical Synapses	2/121	199/8501	0.780173	0.923527	0.893782	Actn2/Rps6ka1	2
R-MMU-211859	Biological oxidations	2/121	201/8501	0.784894	0.92474	0.894957	Ces1d/Cyp2e1	2
R-MMU-196849	Metabolism of water-soluble vitamins and cofactors	1/121	108/8501	0.78948	0.92474	0.894957	Nmrk2	1
R-MMU-5621481	C-type lectin receptors (CLRs)	1/121	108/8501	0.78948	0.92474	0.894957	Il1b	1
R-MMU-212165	Epigenetic regulation of gene expression	1/121	110/8501	0.795507	0.925545	0.895736	H4c8	1
R-MMU-166016	Toll Like Receptor 4 (TLR4) Cascade	1/121	111/8501	0.798455	0.925545	0.895736	Rps6ka1	1
R-MMU-9007101	Rab regulation of trafficking	1/121	111/8501	0.798455	0.925545	0.895736	Tbc1d10c	1
R-MMU-446652	Interleukin-1 family signaling	1/121	115/8501	0.809835	0.927634	0.897757	Il1b	1
R-MMU-163200	Respiratory electron transport, ATP synthesis by chemiosmotic coupling, and heat production by uncoupling proteins.	1/121	116/8501	0.812579	0.927634	0.897757	Ucp1	1
R-MMU-69239	Synthesis of DNA	1/121	116/8501	0.812579	0.927634	0.897757	Gins4	1
R-MMU-9012999	RHO GTPase cycle	4/121	392/8501	0.815764	0.927634	0.897757	Add3/Arhgap45/Csk/Lck	4
R-MMU-5693567	HDR through Homologous Recombination (HRR) or Single Strand Annealing (SSA)	1/121	120/8501	0.823167	0.927634	0.897757	H4c8	1
R-MMU-68875	Mitotic Prophase	1/121	120/8501	0.823167	0.927634	0.897757	H4c8	1
R-MMU-72766	Translation	2/121	220/8501	0.8255	0.927634	0.897757	Rpl10l/Rpl3l	2
R-MMU-8951664	Neddylation	2/121	220/8501	0.8255	0.927634	0.897757	Klhl41/Ubd	2
R-MMU-194315	Signaling by Rho GTPases	6/121	569/8501	0.828981	0.927634	0.897757	Add3/Arhgap45/Csk/Lck/S100a8/S100a9	6
R-MMU-5693538	Homology Directed Repair	1/121	123/8501	0.830717	0.927634	0.897757	H4c8	1
R-MMU-69306	DNA Replication	1/121	123/8501	0.830717	0.927634	0.897757	Gins4	1
R-MMU-73886	Chromosome Maintenance	1/121	127/8501	0.840288	0.929681	0.899738	H4c8	1
R-MMU-73887	Death Receptor Signalling	1/121	127/8501	0.840288	0.929681	0.899738	Otulin	1
R-MMU-1257604	PIP3 activates AKT signaling	2/121	229/8501	0.842242	0.929681	0.899738	Cd19/Lck	2
R-MMU-5357801	Programmed Cell Death	1/121	129/8501	0.844871	0.929681	0.899738	Il1b	1
R-MMU-9716542	Signaling by Rho GTPases, Miro GTPases and RHOBTB3	6/121	584/8501	0.847093	0.929681	0.899738	Add3/Arhgap45/Csk/Lck/S100a8/S100a9	6
R-MMU-8856828	Clathrin-mediated endocytosis	1/121	133/8501	0.853648	0.929681	0.899738	Cd3d	1
R-MMU-8980692	RHOA GTPase cycle	1/121	133/8501	0.853648	0.929681	0.899738	Arhgap45	1
R-MMU-556833	Metabolism of lipids	6/121	591/8501	0.855004	0.929681	0.899738	Cidea/Cyp2e1/Eci1/Pla2g2d/Pnpla3/Thrsp	6
R-MMU-195258	RHO GTPase Effectors	2/121	238/8501	0.857527	0.929681	0.899738	S100a8/S100a9	2
R-MMU-69242	S Phase	1/121	144/8501	0.875326	0.945917	0.915452	Gins4	1
R-MMU-9006925	Intracellular signaling by second messengers	2/121	255/8501	0.88279	0.949016	0.918451	Cd19/Lck	2
R-MMU-5693532	DNA Double-Strand Break Repair	1/121	150/8501	0.885776	0.949016	0.918451	H4c8	1
R-MMU-1266738	Developmental Biology	4/121	447/8501	0.886692	0.949016	0.918451	Cxcl12/Dok5/Ncam1/Vasp	4
R-MMU-3108232	SUMO E3 ligases SUMOylate target proteins	1/121	155/8501	0.893816	0.952473	0.921796	H4c8	1
R-MMU-8939211	ESR-mediated signaling	1/121	158/8501	0.898369	0.952473	0.921796	H4c8	1
R-MMU-69481	G2/M Checkpoints	1/121	159/8501	0.899843	0.952473	0.921796	H4c8	1
R-MMU-2990846	SUMOylation	1/121	161/8501	0.902727	0.952473	0.921796	H4c8	1
R-MMU-9013149	RAC1 GTPase cycle	1/121	162/8501	0.904139	0.952473	0.921796	Arhgap45	1
R-MMU-196854	Metabolism of vitamins and cofactors	1/121	167/8501	0.910896	0.956402	0.925599	Nmrk2	1
R-MMU-73894	DNA Repair	2/121	281/8501	0.913578	0.956402	0.925599	H4c8/Isg15	2
R-MMU-8878171	Transcriptional regulation by RUNX1	1/121	193/8501	0.939116	0.976725	0.945267	H4c8	1
R-MMU-3247509	Chromatin modifying enzymes	1/121	196/8501	0.941738	0.976725	0.945267	H4c8	1
R-MMU-4839726	Chromatin organization	1/121	196/8501	0.941738	0.976725	0.945267	H4c8	1
R-MMU-112316	Neuronal System	2/121	321/8501	0.946614	0.978752	0.947229	Actn2/Rps6ka1	2
R-MMU-983169	Class I MHC mediated antigen processing & presentation	2/121	343/8501	0.959278	0.988795	0.956948	H2-M3/Klhl41	2
R-MMU-5653656	Vesicle-mediated transport	4/121	566/8501	0.964742	0.991376	0.959447	Cd3d/Gja4/Jchain/Tbc1d10c	4
R-MMU-69620	Cell Cycle Checkpoints	1/121	278/8501	0.982617	0.997393	0.96527	H4c8	1
R-MMU-199991	Membrane Trafficking	3/121	534/8501	0.98426	0.997393	0.96527	Cd3d/Gja4/Tbc1d10c	3
R-MMU-983168	Antigen processing: Ubiquitination & Proteasome degradation	1/121	285/8501	0.984331	0.997393	0.96527	Klhl41	1
R-MMU-8953854	Metabolism of RNA	3/121	544/8501	0.986013	0.997393	0.96527	Apobec2/Rpl10l/Rpl3l	3
R-MMU-2262752	Cellular responses to stress	2/121	439/8501	0.988001	0.997393	0.96527	Atp6v0d2/Rps6ka1	2
R-MMU-8953897	Cellular responses to stimuli	2/121	442/8501	0.988461	0.997393	0.96527	Atp6v0d2/Rps6ka1	2
R-MMU-69278	Cell Cycle, Mitotic	2/121	499/8501	0.994563	0.998282	0.96613	Gins4/H4c8	2
R-MMU-68886	M Phase	1/121	383/8501	0.996371	0.998282	0.96613	H4c8	1
R-MMU-1640170	Cell Cycle	2/121	584/8501	0.998282	0.998282	0.96613	Gins4/H4c8	2

## Sheet: A1M_vs_A1T4
ID	Description	GeneRatio	BgRatio	pvalue	p.adjust	qvalue	geneID	Count
R-MMU-390522	Striated Muscle Contraction	16/142	32/8501	7.4331e-21	2.34143e-18	2.2847e-18	Acta1/Actn2/Actn3/Des/Mybpc2/Myl1/Myl2/Myl3/Neb/Tcap/Tmod4/Tnnc1/Tnnc2/Tnni2/Tnnt1/Tnnt3	16
R-MMU-397014	Muscle contraction	22/142	153/8501	5.15905e-15	8.1255e-13	7.92865e-13	Acta1/Actn2/Actn3/Atp1a2/Atp2a1/Casq1/Ces1d/Des/Mybpc2/Myl1/Myl2/Myl3/Mylpf/Neb/Tcap/Tmod4/Tnnc1/Tnnc2/Tnni2/Tnnt1/Tnnt3/Trdn	22
R-MMU-983695	Antigen activates B Cell Receptor (BCR) leading to generation of second messengers	3/142	24/8501	0.00714275	0.490913	0.479019	Cd19/Cd79a/Cd79b	3
R-MMU-1474228	Degradation of the extracellular matrix	6/142	107/8501	0.00888786	0.490913	0.479019	Col1a1/Mmp12/Mmp13/Mmp19/Spp1/Timp1	6
R-MMU-5578775	Ion homeostasis	4/142	52/8501	0.010866	0.490913	0.479019	Atp1a2/Atp2a1/Casq1/Trdn	4
R-MMU-380108	Chemokine receptors bind chemokines	4/142	54/8501	0.0123733	0.490913	0.479019	Ccl12/Ccl3/Ccr6/Cxcl13	4
R-MMU-1483206	Glycerophospholipid biosynthesis	6/142	115/8501	0.0124239	0.490913	0.479019	Agpat2/Chpt1/Dgat2/Gpd1/Pla2g2d/Pnpla3	6
R-MMU-8866907	Activation of the TFAP2 (AP-2) family of transcription factors	2/142	11/8501	0.0138053	0.490913	0.479019	Tfap2d/Yeats4	2
R-MMU-1474244	Extracellular matrix organization	9/142	231/8501	0.0151699	0.490913	0.479019	Col1a1/Itgb7/Mfap5/Mmp12/Mmp13/Mmp19/Pecam1/Spp1/Timp1	9
R-MMU-202733	Cell surface interactions at the vascular wall	5/142	89/8501	0.0164047	0.490913	0.479019	Cd74/Col1a1/Jchain/Pecam1/Sell	5
R-MMU-6803157	Antimicrobial peptides	5/142	90/8501	0.017143	0.490913	0.479019	Camp/Ccr6/Defb19/Pglyrp1/S100a9	5
R-MMU-5668541	TNFR2 non-canonical NF-kB pathway	5/142	97/8501	0.0229333	0.516679	0.504161	Ltb/Nfkb2/Tnfrsf13b/Tnfrsf13c/Ube2m	5
R-MMU-5576891	Cardiac conduction	5/142	98/8501	0.023852	0.516679	0.504161	Atp1a2/Atp2a1/Casq1/Ces1d/Trdn	5
R-MMU-216083	Integrin cell surface interactions	4/142	66/8501	0.0242089	0.516679	0.504161	Col1a1/Itgb7/Pecam1/Spp1	4
R-MMU-1483166	Synthesis of PA	3/142	38/8501	0.0251386	0.516679	0.504161	Agpat2/Gpd1/Pla2g2d	3
R-MMU-189200	Cellular hexose transport	2/142	16/8501	0.0285258	0.516679	0.504161	Fgf21/Slc2a4	2
R-MMU-1461957	Beta defensins	2/142	17/8501	0.0319807	0.516679	0.504161	Ccr6/Defb19	2
R-MMU-9018677	Biosynthesis of DHA-derived SPMs	2/142	17/8501	0.0319807	0.516679	0.504161	Alox15/Cyp2e1	2
R-MMU-373076	Class A/1 (Rhodopsin-like receptors)	10/142	307/8501	0.0326552	0.516679	0.504161	Cck/Ccl12/Ccl3/Ccr6/Cxcl13/F2rl2/Gpr65/Htr2b/Npy/S1pr4	10
R-MMU-5676594	TNF receptor superfamily (TNFSF) members mediating non-canonical NF-kB pathway	2/142	18/8501	0.0355911	0.516679	0.504161	Ltb/Tnfrsf13c	2
R-MMU-9018678	Biosynthesis of specialized proresolving mediators (SPMs)	2/142	18/8501	0.0355911	0.516679	0.504161	Alox15/Cyp2e1	2
R-MMU-375276	Peptide ligand-binding receptors	7/142	186/8501	0.0360855	0.516679	0.504161	Cck/Ccl12/Ccl3/Ccr6/Cxcl13/F2rl2/Npy	7
R-MMU-8864260	Transcriptional regulation by the AP-2 (TFAP2) family of transcription factors	2/142	21/8501	0.0472943	0.647726	0.632034	Tfap2d/Yeats4	2
R-MMU-500792	GPCR ligand binding	11/142	392/8501	0.0632795	0.804344	0.784857	Cck/Ccl12/Ccl3/Ccr6/Cxcl13/F2rl2/Gpr65/Htr2b/Npy/Ramp2/S1pr4	11
R-MMU-1442490	Collagen degradation	3/142	55/8501	0.0638369	0.804344	0.784857	Col1a1/Mmp12/Mmp13	3
R-MMU-198933	Immunoregulatory interactions between a Lymphoid and a non-Lymphoid cell	4/142	95/8501	0.0743005	0.883852	0.862438	Cd19/Col1a1/Itgb7/Sell	4
R-MMU-983705	Signaling by the B Cell Receptor (BCR)	4/142	100/8501	0.0860072	0.883852	0.862438	Cd19/Cd79a/Cd79b/Nfkbie	4
R-MMU-1483257	Phospholipid metabolism	6/142	188/8501	0.0946889	0.883852	0.862438	Agpat2/Chpt1/Dgat2/Gpd1/Pla2g2d/Pnpla3	6
R-MMU-6798695	Neutrophil degranulation	13/142	522/8501	0.0960982	0.883852	0.862438	Agpat2/Arhgap45/Camp/Mcemp1/Orm1/Pecam1/Pglyrp1/Prg2/S100a9/Sell/Serpinb1a/Slpi/Tbc1d10c	13
R-MMU-1592389	Activation of Matrix Metalloproteinases	2/142	33/8501	0.104611	0.883852	0.862438	Mmp13/Timp1	2
R-MMU-114604	GPVI-mediated activation cascade	2/142	34/8501	0.10998	0.883852	0.862438	Col1a1/Pdpn	2
R-MMU-9749641	Aspirin ADME	2/142	34/8501	0.10998	0.883852	0.862438	Ces1d/Cyp2e1	2
R-MMU-76002	Platelet activation, signaling and aggregation	7/142	244/8501	0.113898	0.883852	0.862438	Actn2/Col1a1/F2rl2/Orm1/Pdpn/Pecam1/Timp1	7
R-MMU-109582	Hemostasis	12/142	490/8501	0.117396	0.883852	0.862438	Actn2/Atp2a1/Carmil1/Cd74/Col1a1/F2rl2/Jchain/Orm1/Pdpn/Pecam1/Sell/Timp1	12
R-MMU-977606	Regulation of Complement cascade	2/142	36/8501	0.120927	0.883852	0.862438	C1s2/Cd19	2
R-MMU-114608	Platelet degranulation	4/142	116/8501	0.128933	0.883852	0.862438	Actn2/Orm1/Pecam1/Timp1	4
R-MMU-76005	Response to elevated platelet cytosolic Ca2+	4/142	121/8501	0.143894	0.883852	0.862438	Actn2/Orm1/Pecam1/Timp1	4
R-MMU-983712	Ion channel transport	5/142	169/8501	0.15245	0.883852	0.862438	Atp1a2/Atp2a1/Atp6v0d2/Casq1/Trdn	5
R-MMU-391160	Signal regulatory protein family interactions	1/142	10/8501	0.155103	0.883852	0.862438	Fyb	1
R-MMU-75892	Platelet Adhesion to exposed collagen	1/142	10/8501	0.155103	0.883852	0.862438	Col1a1	1
R-MMU-5362517	Signaling by Retinoic Acid	2/142	42/8501	0.155185	0.883852	0.862438	Crabp2/Rdh14	2
R-MMU-1810476	RIP-mediated NFkB activation via ZBP1	1/142	11/8501	0.169232	0.883852	0.862438	Nfkb2	1
R-MMU-390666	Serotonin receptors	1/142	11/8501	0.169232	0.883852	0.862438	Htr2b	1
R-MMU-430116	GP1b-IX-V activation signalling	1/142	11/8501	0.169232	0.883852	0.862438	Col1a1	1
R-MMU-4755510	SUMOylation of immune response proteins	1/142	11/8501	0.169232	0.883852	0.862438	Nfkb2	1
R-MMU-73817	Purine ribonucleoside monophosphate biosynthesis	1/142	11/8501	0.169232	0.883852	0.862438	Adssl1	1
R-MMU-2022090	Assembly of collagen fibrils and other multimeric structures	2/142	45/8501	0.172945	0.883852	0.862438	Col1a1/Mmp13	2
R-MMU-166658	Complement cascade	2/142	46/8501	0.178938	0.883852	0.862438	C1s2/Cd19	2
R-MMU-1475029	Reversible hydration of carbon dioxide	1/142	12/8501	0.183127	0.883852	0.862438	Car3	1
R-MMU-1606322	ZBP1(DAI) mediated induction of type I IFNs	1/142	12/8501	0.183127	0.883852	0.862438	Nfkb2	1
R-MMU-210990	PECAM1 interactions	1/142	12/8501	0.183127	0.883852	0.862438	Pecam1	1
R-MMU-2160916	Hyaluronan uptake and degradation	1/142	12/8501	0.183127	0.883852	0.862438	Lyve1	1
R-MMU-435354	Zinc transporters	1/142	12/8501	0.183127	0.883852	0.862438	Slc39a2	1
R-MMU-5607764	CLEC7A (Dectin-1) signaling	3/142	90/8501	0.190238	0.883852	0.862438	Il1b/Nfkb2/Ube2m	3
R-MMU-1502540	Signaling by Activin	1/142	13/8501	0.196792	0.883852	0.862438	Inhba	1
R-MMU-199220	Vitamin B5 (pantothenate) metabolism	1/142	13/8501	0.196792	0.883852	0.862438	Ppcs	1
R-MMU-2029481	FCGR activation	1/142	13/8501	0.196792	0.883852	0.862438	Hck	1
R-MMU-5218921	VEGFR2 mediated cell proliferation	1/142	13/8501	0.196792	0.883852	0.862438	Kdr	1
R-MMU-75109	Triglyceride biosynthesis	1/142	13/8501	0.196792	0.883852	0.862438	Dgat2	1
R-MMU-933542	TRAF6 mediated NF-kB activation	1/142	13/8501	0.196792	0.883852	0.862438	Nfkb2	1
R-MMU-15869	Metabolism of nucleotides	3/142	94/8501	0.207377	0.883852	0.862438	Adssl1/Ampd1/Entpd2	3
R-MMU-166786	Creation of C4 and C2 activators	1/142	14/8501	0.210229	0.883852	0.862438	C1s2	1
R-MMU-418359	Reduction of cytosolic Ca++ levels	1/142	14/8501	0.210229	0.883852	0.862438	Atp2a1	1
R-MMU-419408	Lysosphingolipid and LPA receptors	1/142	14/8501	0.210229	0.883852	0.862438	S1pr4	1
R-MMU-70221	Glycogen breakdown (glycogenolysis)	1/142	14/8501	0.210229	0.883852	0.862438	Pygm	1
R-MMU-74217	Purine salvage	1/142	14/8501	0.210229	0.883852	0.862438	Ampd1	1
R-MMU-8956320	Nucleotide biosynthesis	1/142	14/8501	0.210229	0.883852	0.862438	Adssl1	1
R-MMU-1461973	Defensins	2/142	52/8501	0.215468	0.883852	0.862438	Ccr6/Defb19	2
R-MMU-9006936	Signaling by TGFB family members	3/142	96/8501	0.216076	0.883852	0.862438	Inhba/Nog/Ube2m	3
R-MMU-2243919	Crosslinking of collagen fibrils	1/142	15/8501	0.223443	0.883852	0.862438	Col1a1	1
R-MMU-432142	Platelet sensitization by LDL	1/142	15/8501	0.223443	0.883852	0.862438	Pecam1	1
R-MMU-936837	Ion transport by P-type ATPases	2/142	54/8501	0.227805	0.883852	0.862438	Atp1a2/Atp2a1	2
R-MMU-416476	G alpha (q) signalling events	5/142	198/8501	0.236129	0.883852	0.862438	Cck/F2rl2/Gpr65/Htr2b/Rgs19	5
R-MMU-2022377	Metabolism of Angiotensinogen to Angiotensins	1/142	16/8501	0.236437	0.883852	0.862438	Ces1d	1
R-MMU-419037	NCAM1 interactions	1/142	16/8501	0.236437	0.883852	0.862438	Ncam1	1
R-MMU-429958	mRNA decay by 3' to 5' exoribonuclease	1/142	16/8501	0.236437	0.883852	0.862438	Dcps	1
R-MMU-6788467	IL-6-type cytokine receptor ligand interactions	1/142	16/8501	0.236437	0.883852	0.862438	Il11	1
R-MMU-5607761	Dectin-1 mediated noncanonical NF-kB signaling	2/142	57/8501	0.246395	0.883852	0.862438	Nfkb2/Ube2m	2
R-MMU-5676590	NIK-->noncanonical NF-kB signaling	2/142	57/8501	0.246395	0.883852	0.862438	Nfkb2/Ube2m	2
R-MMU-1482922	Acyl chain remodelling of PI	1/142	17/8501	0.249216	0.883852	0.862438	Pla2g2d	1
R-MMU-2142845	Hyaluronan metabolism	1/142	17/8501	0.249216	0.883852	0.862438	Lyve1	1
R-MMU-3928663	EPHA-mediated growth cone collapse	1/142	17/8501	0.249216	0.883852	0.862438	Efna5	1
R-MMU-1482925	Acyl chain remodelling of PG	1/142	18/8501	0.261782	0.883852	0.862438	Pla2g2d	1
R-MMU-8982491	Glycogen metabolism	1/142	18/8501	0.261782	0.883852	0.862438	Pygm	1
R-MMU-5621481	C-type lectin receptors (CLRs)	3/142	108/8501	0.269633	0.883852	0.862438	Il1b/Nfkb2/Ube2m	3
R-MMU-2980736	Peptide hormone metabolism	2/142	61/8501	0.27126	0.883852	0.862438	Ces1d/Inhba	2
R-MMU-202433	Generation of second messenger molecules	1/142	19/8501	0.274139	0.883852	0.862438	Fyb	1
R-MMU-445144	Signal transduction by L1	1/142	19/8501	0.274139	0.883852	0.862438	Ncam1	1
R-MMU-5686938	Regulation of TLR by endogenous ligand	1/142	19/8501	0.274139	0.883852	0.862438	S100a9	1
R-MMU-9012852	Signaling by NOTCH3	1/142	19/8501	0.274139	0.883852	0.862438	Jag1	1
R-MMU-9013507	NOTCH3 Activation and Transmission of Signal to the Nucleus	1/142	19/8501	0.274139	0.883852	0.862438	Jag1	1
R-MMU-9705462	Inactivation of CSF3 (G-CSF) signaling	1/142	19/8501	0.274139	0.883852	0.862438	Hck	1
R-MMU-166663	Initial triggering of complement	1/142	20/8501	0.286291	0.883852	0.862438	C1s2	1
R-MMU-2142691	Synthesis of Leukotrienes (LT) and Eoxins (EX)	1/142	20/8501	0.286291	0.883852	0.862438	Alox15	1
R-MMU-5620971	Pyroptosis	1/142	20/8501	0.286291	0.883852	0.862438	Il1b	1
R-MMU-8874081	MET activates PTK2 signaling	1/142	20/8501	0.286291	0.883852	0.862438	Col1a1	1
R-MMU-8957275	Post-translational protein phosphorylation	3/142	114/8501	0.296989	0.883852	0.862438	Hrc/Spp1/Timp1	3
R-MMU-425410	Metal ion SLC transporters	1/142	21/8501	0.298241	0.883852	0.862438	Slc39a2	1
R-MMU-5365859	RA biosynthesis pathway	1/142	21/8501	0.298241	0.883852	0.862438	Rdh14	1
R-MMU-69190	DNA strand elongation	1/142	21/8501	0.298241	0.883852	0.862438	Gins4	1
R-MMU-912631	Regulation of signaling by CBL	1/142	21/8501	0.298241	0.883852	0.862438	Hck	1
R-MMU-372790	Signaling by GPCR	12/142	599/8501	0.298548	0.883852	0.862438	Cck/Ccl12/Ccl3/Ccr6/Cxcl13/F2rl2/Gpr65/Htr2b/Npy/Ramp2/Rgs19/S1pr4	12
R-MMU-112409	RAF-independent MAPK1/3 activation	1/142	22/8501	0.309992	0.883852	0.862438	Dusp2	1
R-MMU-1482801	Acyl chain remodelling of PS	1/142	22/8501	0.309992	0.883852	0.862438	Pla2g2d	1
R-MMU-2168880	Scavenging of heme from plasma	1/142	22/8501	0.309992	0.883852	0.862438	Jchain	1
R-MMU-438066	Unblocking of NMDA receptors, glutamate binding and activation	1/142	22/8501	0.309992	0.883852	0.862438	Actn2	1
R-MMU-6783589	Interleukin-6 family signaling	1/142	22/8501	0.309992	0.883852	0.862438	Il11	1
R-MMU-3214815	HDACs deacetylate histones	1/142	23/8501	0.321548	0.883852	0.862438	Sap30l	1
R-MMU-8956321	Nucleotide salvage	1/142	23/8501	0.321548	0.883852	0.862438	Ampd1	1
R-MMU-9674555	Signaling by CSF3 (G-CSF)	1/142	23/8501	0.321548	0.883852	0.862438	Hck	1
R-MMU-381426	Regulation of Insulin-like Growth Factor (IGF) transport and uptake by Insulin-like Growth Factor Binding Proteins (IGFBPs)	3/142	120/8501	0.324509	0.883852	0.862438	Hrc/Spp1/Timp1	3
R-MMU-1483191	Synthesis of PC	1/142	24/8501	0.332912	0.883852	0.862438	Chpt1	1
R-MMU-5668599	RHO GTPases Activate NADPH Oxidases	1/142	24/8501	0.332912	0.883852	0.862438	S100a9	1
R-MMU-8979227	Triglyceride metabolism	1/142	24/8501	0.332912	0.883852	0.862438	Dgat2	1
R-MMU-418346	Platelet homeostasis	2/142	72/8501	0.339241	0.883852	0.862438	Atp2a1/Pecam1	2
R-MMU-1280215	Cytokine Signaling in Immune system	8/142	395/8501	0.339602	0.883852	0.862438	Hck/Il11/Il1b/Ltb/Nfkb2/Tnfrsf13b/Tnfrsf13c/Ube2m	8
R-MMU-5669034	TNFs bind their physiological receptors	1/142	25/8501	0.344086	0.883852	0.862438	Tnfrsf13b	1
R-MMU-76066	RNA Polymerase III Transcription Initiation From Type 2 Promoter	1/142	25/8501	0.344086	0.883852	0.862438	Polr3gl	1
R-MMU-1474290	Collagen formation	2/142	73/8501	0.345346	0.883852	0.862438	Col1a1/Mmp13	2
R-MMU-211981	Xenobiotics	1/142	26/8501	0.355075	0.883852	0.862438	Cyp2e1	1
R-MMU-418360	Platelet calcium homeostasis	1/142	26/8501	0.355075	0.883852	0.862438	Atp2a1	1
R-MMU-76061	RNA Polymerase III Transcription Initiation From Type 1 Promoter	1/142	26/8501	0.355075	0.883852	0.862438	Polr3gl	1
R-MMU-76071	RNA Polymerase III Transcription Initiation From Type 3 Promoter	1/142	26/8501	0.355075	0.883852	0.862438	Polr3gl	1
R-MMU-77387	Insulin receptor recycling	1/142	26/8501	0.355075	0.883852	0.862438	Atp6v0d2	1
R-MMU-2029480	Fcgamma receptor (FCGR) dependent phagocytosis	2/142	75/8501	0.3575	0.883852	0.862438	Hck/Myh2	2
R-MMU-1482788	Acyl chain remodelling of PC	1/142	27/8501	0.365881	0.883852	0.862438	Pla2g2d	1
R-MMU-1482839	Acyl chain remodelling of PE	1/142	27/8501	0.365881	0.883852	0.862438	Pla2g2d	1
R-MMU-201451	Signaling by BMP	1/142	27/8501	0.365881	0.883852	0.862438	Nog	1
R-MMU-8863795	Downregulation of ERBB2 signaling	1/142	27/8501	0.365881	0.883852	0.862438	Ptpn18	1
R-MMU-9648002	RAS processing	1/142	27/8501	0.365881	0.883852	0.862438	Abhd17b	1
R-MMU-9753281	Paracetamol ADME	1/142	29/8501	0.386956	0.883852	0.862438	Cyp2e1	1
R-MMU-1834949	Cytosolic sensors of pathogen-associated DNA	1/142	30/8501	0.397231	0.883852	0.862438	Nfkb2	1
R-MMU-3769402	Deactivation of the beta-catenin transactivating complex	1/142	30/8501	0.397231	0.883852	0.862438	Sox4	1
R-MMU-8866652	Synthesis of active ubiquitin: roles of E1 and E2 enzymes	1/142	30/8501	0.397231	0.883852	0.862438	Otulin	1
R-MMU-8875878	MET promotes cell motility	1/142	30/8501	0.397231	0.883852	0.862438	Col1a1	1
R-MMU-556833	Metabolism of lipids	11/142	591/8501	0.400092	0.883852	0.862438	Agpat2/Alox15/Chpt1/Cidea/Cidec/Cyp2e1/Dgat2/Eci1/Gpd1/Pla2g2d/Pnpla3	11
R-MMU-375165	NCAM signaling for neurite out-growth	1/142	31/8501	0.407335	0.883852	0.862438	Ncam1	1
R-MMU-445355	Smooth Muscle Contraction	1/142	31/8501	0.407335	0.883852	0.862438	Mylpf	1
R-MMU-456926	Thrombin signalling through proteinase activated receptors (PARs)	1/142	31/8501	0.407335	0.883852	0.862438	F2rl2	1
R-MMU-917977	Transferrin endocytosis and recycling	1/142	31/8501	0.407335	0.883852	0.862438	Atp6v0d2	1
R-MMU-168928	DDX58/IFIH1-mediated induction of interferon-alpha/beta	1/142	32/8501	0.417271	0.883852	0.862438	Nfkb2	1
R-MMU-190861	Gap junction assembly	1/142	32/8501	0.417271	0.883852	0.862438	Gja4	1
R-MMU-2129379	Molecules associated with elastic fibres	1/142	32/8501	0.417271	0.883852	0.862438	Mfap5	1
R-MMU-3000171	Non-integrin membrane-ECM interactions	1/142	32/8501	0.417271	0.883852	0.862438	Col1a1	1
R-MMU-8854214	TBC/RABGAPs	1/142	32/8501	0.417271	0.883852	0.862438	Tbc1d10c	1
R-MMU-1280218	Adaptive Immune System	12/142	657/8501	0.417386	0.883852	0.862438	Cd19/Cd74/Cd79a/Cd79b/Col1a1/Fyb/Itgb7/Klhl41/Nfkbie/Sell/Ubac1/Ube2m	12
R-MMU-1296065	Inwardly rectifying K+ channels	1/142	33/8501	0.427042	0.883852	0.862438	Kcnj8	1
R-MMU-2173782	Binding and Uptake of Ligands by Scavenger Receptors	1/142	33/8501	0.427042	0.883852	0.862438	Jchain	1
R-MMU-3928665	EPH-ephrin mediated repulsion of cells	1/142	33/8501	0.427042	0.883852	0.862438	Efna5	1
R-MMU-74158	RNA Polymerase III Transcription	1/142	33/8501	0.427042	0.883852	0.862438	Polr3gl	1
R-MMU-76046	RNA Polymerase III Transcription Initiation	1/142	33/8501	0.427042	0.883852	0.862438	Polr3gl	1
R-MMU-70263	Gluconeogenesis	1/142	34/8501	0.43665	0.883852	0.862438	Eno3	1
R-MMU-5673001	RAF/MAP kinase cascade	5/142	262/8501	0.445984	0.883852	0.862438	Abhd17b/Actn2/Dusp2/Ncam1/Wdr83	5
R-MMU-2173789	TGF-beta receptor signaling activates SMADs	1/142	35/8501	0.446098	0.883852	0.862438	Ube2m	1
R-MMU-445989	TAK1-dependent IKK and NF-kappa-B activation	1/142	35/8501	0.446098	0.883852	0.862438	Nfkb2	1
R-MMU-8948216	Collagen chain trimerization	1/142	35/8501	0.446098	0.883852	0.862438	Col1a1	1
R-MMU-8956319	Nucleotide catabolism	1/142	35/8501	0.446098	0.883852	0.862438	Entpd2	1
R-MMU-1222556	ROS and RNS production in phagocytes	1/142	36/8501	0.455388	0.883852	0.862438	Atp6v0d2	1
R-MMU-442755	Activation of NMDA receptors and postsynaptic events	1/142	36/8501	0.455388	0.883852	0.862438	Actn2	1
R-MMU-76009	Platelet Aggregation (Plug Formation)	1/142	36/8501	0.455388	0.883852	0.862438	Col1a1	1
R-MMU-77289	Mitochondrial Fatty Acid Beta-Oxidation	1/142	36/8501	0.455388	0.883852	0.862438	Eci1	1
R-MMU-5684996	MAPK1/MAPK3 signaling	5/142	268/8501	0.465632	0.883852	0.862438	Abhd17b/Actn2/Dusp2/Ncam1/Wdr83	5
R-MMU-388396	GPCR downstream signalling	10/142	565/8501	0.472432	0.883852	0.862438	Cck/Ccr6/Cxcl13/F2rl2/Gpr65/Htr2b/Npy/Ramp2/Rgs19/S1pr4	10
R-MMU-2672351	Stimuli-sensing channels	2/142	95/8501	0.473472	0.883852	0.862438	Casq1/Trdn	2
R-MMU-1433557	Signaling by SCF-KIT	1/142	38/8501	0.473508	0.883852	0.862438	Grap	1
R-MMU-8853659	RET signaling	1/142	38/8501	0.473508	0.883852	0.862438	Dok5	1
R-MMU-418594	G alpha (i) signalling events	5/142	273/8501	0.481851	0.883852	0.862438	Ccr6/Cxcl13/Npy/Rgs19/S1pr4	5
R-MMU-1566948	Elastic fibre formation	1/142	39/8501	0.482342	0.883852	0.862438	Mfap5	1
R-MMU-5357905	Regulation of TNFR1 signaling	1/142	39/8501	0.482342	0.883852	0.862438	Otulin	1
R-MMU-5674135	MAP2K and MAPK activation	1/142	39/8501	0.482342	0.883852	0.862438	Wdr83	1
R-MMU-9748784	Drug ADME	2/142	97/8501	0.484391	0.883852	0.862438	Ces1d/Cyp2e1	2
R-MMU-157118	Signaling by NOTCH	1/142	40/8501	0.491029	0.883852	0.862438	Jag1	1
R-MMU-190828	Gap junction trafficking	1/142	40/8501	0.491029	0.883852	0.862438	Gja4	1
R-MMU-512988	Interleukin-3, Interleukin-5 and GM-CSF signaling	1/142	40/8501	0.491029	0.883852	0.862438	Hck	1
R-MMU-9696273	RND1 GTPase cycle	1/142	40/8501	0.491029	0.883852	0.862438	Epsti1	1
R-MMU-5675221	Negative regulation of MAPK pathway	1/142	41/8501	0.499571	0.888948	0.867411	Dusp2	1
R-MMU-211945	Phase I - Functionalization of compounds	2/142	101/8501	0.505806	0.888948	0.867411	Ces1d/Cyp2e1	2
R-MMU-157858	Gap junction trafficking and regulation	1/142	42/8501	0.50797	0.888948	0.867411	Gja4	1
R-MMU-3000178	ECM proteoglycans	1/142	42/8501	0.50797	0.888948	0.867411	Col1a1	1
R-MMU-375280	Amine ligand-binding receptors	1/142	42/8501	0.50797	0.888948	0.867411	Htr2b	1
R-MMU-9020702	Interleukin-1 signaling	2/142	102/8501	0.51107	0.889431	0.867883	Il1b/Nfkb2	2
R-MMU-5683057	MAPK family signaling cascades	5/142	291/8501	0.538741	0.929838	0.907311	Abhd17b/Actn2/Dusp2/Ncam1/Wdr83	5
R-MMU-1227986	Signaling by ERBB2	1/142	46/8501	0.540192	0.929838	0.907311	Ptpn18	1
R-MMU-8848021	Signaling by PTK6	1/142	47/8501	0.547914	0.932935	0.910332	Gpnmb	1
R-MMU-9006927	Signaling by Non-Receptor Tyrosine Kinases	1/142	47/8501	0.547914	0.932935	0.910332	Gpnmb	1
R-MMU-5218859	Regulated Necrosis	1/142	48/8501	0.555508	0.935748	0.913078	Il1b	1
R-MMU-75893	TNF signaling	1/142	48/8501	0.555508	0.935748	0.913078	Otulin	1
R-MMU-186797	Signaling by PDGF	1/142	50/8501	0.570317	0.955584	0.932433	Spp1	1
R-MMU-446652	Interleukin-1 family signaling	2/142	115/8501	0.576106	0.960176	0.936914	Il1b/Nfkb2	2
R-MMU-2142753	Arachidonic acid metabolism	1/142	53/8501	0.591617	0.970622	0.947106	Alox15	1
R-MMU-9639288	Amino acids regulate mTORC1	1/142	53/8501	0.591617	0.970622	0.947106	Atp6v0d2	1
R-MMU-9711097	Cellular response to starvation	1/142	53/8501	0.591617	0.970622	0.947106	Atp6v0d2	1
R-MMU-429914	Deadenylation-dependent mRNA decay	1/142	54/8501	0.598482	0.976796	0.953131	Dcps	1
R-MMU-2029482	Regulation of actin dynamics for phagocytic cup formation	1/142	55/8501	0.605231	0.977681	0.953995	Myh2	1
R-MMU-373080	Class B/2 (Secretin family receptors)	1/142	55/8501	0.605231	0.977681	0.953995	Ramp2	1
R-MMU-917937	Iron uptake and transport	1/142	56/8501	0.611868	0.98336	0.959536	Atp6v0d2	1
R-MMU-8873719	RAB geranylgeranylation	1/142	57/8501	0.618395	0.988021	0.964084	Rab25	1
R-MMU-71387	Metabolism of carbohydrates	4/142	260/8501	0.636226	0.988021	0.964084	Dcxr/Eno3/Lyve1/Pygm	4
R-MMU-1650814	Collagen biosynthesis and modifying enzymes	1/142	60/8501	0.637327	0.988021	0.964084	Col1a1	1
R-MMU-70171	Glycolysis	1/142	60/8501	0.637327	0.988021	0.964084	Eno3	1
R-MMU-382551	Transport of small molecules	10/142	644/8501	0.642131	0.988021	0.964084	Atp1a2/Atp2a1/Atp6v0d2/Casq1/Derl3/Fgf21/Mb/Slc2a4/Slc39a2/Trdn	10
R-MMU-3214841	PKMTs methylate histone lysines	1/142	61/8501	0.643428	0.988021	0.964084	Nfkb2	1
R-MMU-9006934	Signaling by Receptor Tyrosine Kinases	6/142	395/8501	0.652359	0.988021	0.964084	Atp6v0d2/Col1a1/Grap/Kdr/Ptpn18/Spp1	6
R-MMU-449147	Signaling by Interleukins	4/142	266/8501	0.654058	0.988021	0.964084	Hck/Il11/Il1b/Nfkb2	4
R-MMU-1169091	Activation of NF-kappaB in B cells	1/142	63/8501	0.655326	0.988021	0.964084	Nfkbie	1
R-MMU-2682334	EPH-Ephrin signaling	1/142	63/8501	0.655326	0.988021	0.964084	Efna5	1
R-MMU-373760	L1CAM interactions	1/142	63/8501	0.655326	0.988021	0.964084	Ncam1	1
R-MMU-211897	Cytochrome P450 - arranged by substrate type	1/142	65/8501	0.66683	0.988021	0.964084	Cyp2e1	1
R-MMU-6806834	Signaling by MET	1/142	67/8501	0.677953	0.988021	0.964084	Col1a1	1
R-MMU-168898	Toll-like Receptor Cascades	2/142	139/8501	0.679152	0.988021	0.964084	Nfkb2/S100a9	2
R-MMU-9006931	Signaling by Nuclear Receptors	3/142	208/8501	0.680115	0.988021	0.964084	Crabp2/Rdh14/Usf2	3
R-MMU-170834	Signaling by TGF-beta Receptor Complex	1/142	69/8501	0.688706	0.988021	0.964084	Ube2m	1
R-MMU-425366	Transport of bile salts and organic acids, metal ions and amine compounds	1/142	71/8501	0.699103	0.988021	0.964084	Slc39a2	1
R-MMU-74752	Signaling by Insulin receptor	1/142	72/8501	0.704172	0.988021	0.964084	Atp6v0d2	1
R-MMU-8852135	Protein ubiquitination	1/142	73/8501	0.709156	0.988021	0.964084	Otulin	1
R-MMU-425407	SLC-mediated transmembrane transport	3/142	218/8501	0.710614	0.988021	0.964084	Fgf21/Slc2a4/Slc39a2	3
[truncated: 99 more rows]

## Sheet: A2M_vs_A2T1
ID	Description	GeneRatio	BgRatio	pvalue	p.adjust	qvalue	geneID	Count
[truncated: 307 more rows]

[truncated: 3 more sheets: A2M_vs_A2T2, A2M_vs_A2T3, A2M_vs_A2T4]
